# Supplementary material for: Evaluating the multitargeted potency of Pixuvri against cell cycle regulation proteins in cervical cancer
Source: Front Oncol. 2025 May 30;15:1598883. doi: 10.3389/fonc.2025.1598883 (PMC12163068; doi:10.3389/fonc.2025.1598883)
Supplement: Supplementary file 1 [file Table1.xlsx]

## Sheet: Protein
Name	Experiment	AGGRESCAN_Nr_hotspots	AGGRESCAN_a3v_value	Aa_Composition	Aa_Composition_Swissprot	Aa_Flexibility_VTR	All_AggScore	All_Aggrescan_a4v	All_Aggrescan_a4v_pos	All_Aromatic_SASA	All_Atomic_Contact_Energy	All_Dipole_Moment	All_Formal_Charge	All_Greasy_SASA	All_HB_Acceptor_SASA	All_HB_Donor_SASA	All_Hydrophilic_SASA	All_Hydrophobic_Moment	All_Hydrophobic_Patch_Energy	All_Hydrophobic_Patch_Energy_gt15	All_Hydrophobic_Patch_Energy_gt30	All_Hydrophobic_SASA	All_Moment_of_Inertia	All_Negative_Patch_Energy	All_Negative_Patch_Energy_gt30	All_Negative_Patch_Energy_gt50	All_Negative_formal_SASA	All_Negative_partial_SASA	All_Positive_Patch_Energy	All_Positive_Patch_Energy_gt30	All_Positive_Patch_Energy_gt50	All_Positive_formal_SASA	All_Positive_partial_SASA	All_SASA	All_Zeta_Potential	All_Zyggregator_profile_smoothed	All_Zyggregator_profile_smoothed_pos	Alpha_Helix_Chou_Fasman	Alpha_Helix_Deleage_Roux	Alpha_Helix_Levitt	Antiparallel_Beta_Strand	Apparent_Charge_eV	Atomic_contact_energy	Average_Flexibility_BP	Avg_Area_Buried	Avg_Score_Hyd_Patches	Avg_Score_Neg_Patches	Avg_Score_Pos_Patches	Avg_Size_Hyd_Patches
3KND	0	19	0.035241	2681.9	2719.41	445.534	216.248	15.7306	100.243	0.0275459	-612.959	1387.92	-1	0.00142981	0.0223825	0.0322513	0.43429	1432.01	1499.99	816.342	439.164	0.56571	17.666	5117.43	3612.7	3245.86	0.0588382	0.428924	5203.17	3908.35	3295.14	0.0683705	0.569595	18719.2	-3.44958	-145.459	30.5367	456.18	457.15	458.92	451.39	-0.516343	-612.959	195.87	54439.3	0.519214	1.25447	1.15278	180.561
2WVI	0	4	-0.15155	916.7	928.42	161.293	134.244	-24.3144	21.9864	0.0288411	-155.313	1065.24	-6	0.0114513	0.0218363	0.023289	0.480189	328.554	994.839	683.097	526.387	0.519811	3.60554	3397.39	2666.44	2176.84	0.0590089	0.47114	2723.76	2037.65	1757.13	0.0577449	0.526032	10442.7	-20.3494	-92.0091	20.5063	170.7	175.572	172.82	163.32	-2.21241	-155.313	71.47	20914.1	0.610527	1.34388	1.10637	127.96
2VFX	0	109	0.0727371	14456.6	14685.9	2446.95	1298.23	177.486	594.601	0.016257	-3884.69	535.406	-61	0.00424355	0.0202409	0.0312141	0.484452	1806.51	11856	9107.07	5414.55	0.515548	544.538	41099.6	29753.1	26707.4	0.0611271	0.475622	32869.5	23504.6	19697.1	0.0660505	0.523379	129432	-228.246	-847	6.53546	2526.91	2535.03	2520.03	2591.63	-65.9254	-3884.69	1088.22	312095	0.587087	1.36695	1.08984	133.795
4N14	0	13	0.0105367	1824.6	1829.26	313.26	179.669	2.8022	57.9772	0.0312112	-691.282	724.189	-3	0.00227921	0.0280298	0.0310495	0.472443	596.742	1158.68	824.797	278.702	0.527557	2.39657	3189.32	1791.79	1613.67	0.0348632	0.479556	2858.76	1877.3	1480.91	0.0553918	0.520444	12742.1	-10.1574	-82.6733	32.7196	310.08	313.112	314.95	324.32	-1.05651	-691.282	137.16	38858.6	0.576855	1.21582	0.979357	182.602
Descriptors/ PDBIDs	2WVI	4N14	2VFX	3KND
Total Energy (kcal/mol)	-855.485	-1946.68	-15905.9	-2891.6
Total Potential Energy (kcal/mol)	-855.485	-1946.68	-15905.9	-2891.6
Total Kinetic Energy (kcal/mol)	0	0	0	0
Temperature (K)	0	0	0	0
Bond Stretch Energy (kcal/mol)	80.6029	130.384	1170.01	220.651
Angle Bending Energy (kcal/mol)	355.754	641.786	4846.06	1107.62
Torsion Angle Energy (kcal/mol)	357.498	495.367	4992.15	697.125
Restraining Energy for Torsions (kcal/mol)	0	0	0	0
1,4 Lennard Jones Energy (kcal/mol)	826.208	1334.56	11773.5	2010.65
1,4 Electrostatic Energy (kcal/mol)	162.816	551.671	4408.82	908.84
Lennard Jones Energy (kcal/mol)	-1657.76	-3223.28	-25766.4	-4665.06
Electrostatic Energy (kcal/mol)	-1023.09	-1895.36	-17543.1	-3200.14
H-bond Energy (kcal/mol)	0	0	0	0
[truncated: 118 more columns]

## Sheet: Docking
PDB ID	State Penalty	Docking Score	XP GScore	XP HBond	MMGBSA dG Bind	Complex Energy	ligand efficiency sa	ligand efficiency ln
4XZL	0.0004	-8.925	-8.926	-1.114	-44.22	-7444.46	-2.764	-10.583
3IUC	0.0004	-5.234	-5.234	-0.9	-45.4	-12622.6	-2.837	-10.866
6G77	0.0004	-9.218	-9.219	-1.005	-53.87	-8295.56	-3.367	-12.894
4B3Z	0.0004	-5.365	-5.366	-1.6	-39.22	-17333.1	-2.451	-9.388

## Sheet: ADMET
Descriptors	Standard Values	Pixuvri
#acid	0 – 1	0
#amide	0 – 1	0
#amidine	0	0
#amine	0 – 1	2
#in34	-	0
#in56	-	14
#metab	1 – 8	11
#NandO	2 – 15	7
#noncon	-	0
#nonHatm	-	24
#ringatoms	-	14
#rotor	0 – 15	8
#rtvFG	0 – 2	0
#stars	0 – 5	1
accptHB	2.0 – 20.0	7.5
ACxDN^.5/SA	0.0 – 0.05	0.0249135
CIQPlogS	−6.5 – 0.5	-1.554
CNS	−2 (inactive), +2 (active)	-2
dip^2/V	0.0 – 0.13	0.0046744
dipole	1.0 – 12.5	2.207
donorHB	0.0 – 6.0	4
EA(eV)	−0.9 – 1.7	1.668
FISA	7.0 – 330.0	222.683
FOSA	0.0 – 750.0	184.752
glob	0.75 – 0.95	0.825654
HumanOralAbsorption	-	1
IP(eV)	7.9 – 10.5	7.953
Jm	-	0
mol MW	130.0 – 725.0	325.369
PercentHumanOralAbsorption	>80% is high, <25% is poor	26.004
PISA	0.0 – 450.0	194.649
PSA	7.0 – 200.0	138.829
QPlogBB	−3.0 – 1.2	-1.299
QPlogHERG	concern below −5	-6.734
QPlogKhsa	−1.5 – 1.5	-0.361
QPlogKp	−8.0 – −1.0	-8.295
QPlogPC16	4.0 – 18.0	11.708
QPlogPo/w	−2.0 – 6.5	-0.02
QPlogPoct	8.0 – 35.0	20.63
QPlogPw	4.0 – 45.0	15.488
QPlogS	−6.5 – 0.5	-0.842
QPPCaco	<25 poor, >500 great	4.764
QPPMDCK	<25 poor, >500 great	1.872
QPpolrz	13.0 – 70.0	32.275
RuleOfFive	maximum is 4	1
RuleOfThree	maximum is 3	2
SAamideO	0.0 – 35.0	0
SAfluorine	0.0 – 100.0	0
SASA	300.0 – 1000.0	602.083
Type	N/A	small
volume	500.0 – 2000.0	1042.16
WPSA	0.0 – 175.0	0

## Sheet: DFT
Title	Pixuvri
Spin multiplicity	1
Task	Optimization
QM Method	DFT(b3lyp-d3)/SOLV
QM Basis	6-31g**
Number of canonical orbitals	463
Geometry convergence category	1
Gas Phase Energy	-1084.17
Solution Phase Energy	-1084.51
Final Energy	-1084.51
Solvation Energy (kcal/mol)	-214.65
HOMO	-0.210873
LUMO	-0.113144
Lowest Frequency (cm-1)	-239.184
Highest Frequency (cm-1)	3467.67
2nd Lowest Frequency (cm-1)	-229.303
Num Negative Frequencies	6
Zero Point Energy (kcal/mol)	237.649
Entropy (cal/mol/K) 298.15K 1.00E+00atm	130.986
Enthalpy (kcal/mol) 298.15K 1.00E+00atm	11.4115
Free Energy (kcal/mol) 298.15K 1.00E+00atm	-27.6421
Internal Energy (kcal/mol) 298.15K 1.00E+00atm	10.819
Heat Capacity (cal/mol/K) 298.15K 1.00E+00atm	72.056
ln(Q) 298.15K 1.00E+00atm	46.654
Total Internal Energy (au) 298.15K 1.00E+00atm	-1084.11
Total Enthalpy (au) 298.15K 1.00E+00atm	-1084.11
Total Free Energy (au) 298.15K 1.00E+00atm	-1084.17
ESP min, kcal/mol	14.91
ESP max, kcal/mol	213.09
ESP mean, kcal/mol	124.28
ESP pos mean, kcal/mol	124.28
ESP neg mean, kcal/mol	0
ESP pos variance, (kcal/mol)**2	2498.98
ESP neg variance, (kcal/mol)**2	0
ESP total variance, (kcal/mol)**2	2498.98
ESP balance	0
ESP local polarity, kcal/mol	42.64
ALIE min, kcal/mol	191.89
ALIE max, kcal/mol	389.1
ALIE mean, kcal/mol	286.28
ALIE pos mean, kcal/mol	286.28
ALIE neg mean, kcal/mol	0
ALIE pos variance, (kcal/mol)**2	1629.25
ALIE neg variance, (kcal/mol)**2	0
ALIE total variance, (kcal/mol)**2	1629.25
ALIE balance	0
Avg Abs Dev from Mean ALIE, kcal/mol	31.5814

## Sheet: WaterMap
2WVI											4N14											2VFX											3KND
Site	Entry ID	Occupancy	Overlap	dH	#NAME?	dG	#HB(WW)	#HB(PW)	#HB(LW)		Site	Entry ID	Occupancy	Overlap	dH	#NAME?	dG	#HB(WW)	#HB(PW)	#HB(LW)		Site	Entry ID	Occupancy	Overlap	dH	#NAME?	dG	#HB(WW)	#HB(PW)	#HB(LW)		Site	Entry ID	Occupancy	Overlap	dH	#NAME?	dG	#HB(WW)	#HB(PW)	#HB(LW)
1	61	0.96	0	0.01	3.72	3.73	1.25	1.79	0		1	52	1	0	-0.22	5.5	5.28	0.94	2.64	0		1	55	0.98	0	-2.98	4.01	1.03	1.45	1.94	0		1	58	1	0	2.01	5.85	7.86	0	2	0.81
2	61	0.94	0	-4.57	4.31	-0.26	1.33	1.94	0		2	52	0.98	0.03	-1.34	4.11	2.77	0.71	1.05	0.87		2	55	0.98	0	1.72	4.43	6.15	0	2.87	0		2	58	1	0	-4.31	5.11	0.8	0.75	1.99	0
3	61	0.94	0	-1.94	3.61	1.67	0.66	1.92	0		3	52	0.85	0	-2.06	3.18	1.12	1.58	1.74	0		3	55	0.95	0	-0.48	3.13	2.65	1.59	0.95	0		3	58	0.91	0	-2.37	3.35	0.98	1.34	1.27	0
4	61	0.92	0	-3.61	3.77	0.16	0.76	2.51	0		4	52	0.79	0	-0.74	2.1	1.36	1.91	0.82	0		4	55	0.92	0	-1.23	3.04	1.81	1.3	1.17	0		4	58	0.88	0	1.6	4.49	6.09	0.02	2.03	0.11
5	61	0.87	0	-3.81	2.76	-1.05	1.94	1	0		5	52	0.79	0	3.09	2.12	5.21	1.39	1.02	0		5	55	0.9	0	-1.63	2.99	1.36	0.94	0.97	0.84		5	58	0.86	0	-1.07	2.92	1.85	1.1	0.91	0
6	61	0.87	0	-1.16	3.02	1.86	2.16	0.95	0		6	52	0.79	0	0.83	2.16	2.99	1.39	1.12	0.01		6	55	0.86	0	-1.31	3.09	1.78	1.42	1.69	0		6	58	0.84	0	-0.16	2.61	2.45	1.32	1	0
7	61	0.85	0	-3	2.67	-0.33	1.59	0.95	0		7	52	0.75	0	-0.21	1.94	1.73	1.85	0.78	0		7	55	0.82	0	-0.11	2.33	2.22	1.79	0.82	0		7	58	0.84	0	-1.99	3.34	1.35	1.08	1.91	0
8	61	0.85	0	-1.47	3.06	1.59	1.54	1.25	0		8	52	0.74	0	1.15	1.98	3.13	1.32	1.16	0		8	55	0.79	0	0.39	2.46	2.85	1.6	0.7	0		8	58	0.83	0	0.62	2.28	2.9	1.5	0.74	0
9	61	0.78	0	-3.01	2.76	-0.25	1.41	1.53	0		9	52	0.74	0	-1.44	2.19	0.75	1.39	1.07	0		9	55	0.79	0	-1.07	2.04	0.97	1.9	0.82	0		9	58	0.81	0	-2.3	3.17	0.87	2.06	0	0
10	61	0.78	0	3.49	2.75	6.24	0.9	1.46	0		10	52	0.69	0	-3.16	2.48	-0.68	1.49	1.71	0		10	55	0.79	0	-0.94	2.09	1.15	1.92	0.81	0		10	58	0.8	0	1.11	2.27	3.38	1.4	0.59	0
11	61	0.78	0	-0.11	2.12	2.01	1.14	0.4	0.84		11	52	0.67	0	-0.73	2.22	1.49	1.07	1.66	0.12		11	55	0.78	0	0.4	2.03	2.43	1.88	0.71	0		11	58	0.79	0	-2.29	2.61	0.32	1.05	1.43	0
12	61	0.77	0	2.09	2.98	5.07	1.63	0.94	0		12	52	0.64	0	-1.05	1.45	0.4	1.55	1.24	0		12	55	0.78	0	-0.22	2.06	1.84	1.93	0.63	0		12	58	0.79	0	-0.97	2.18	1.21	1.83	0.81	0
13	61	0.74	0	1.67	2.05	3.72	1.29	0.62	0		13	52	0.63	0	-1.78	2.03	0.25	1.26	1.53	0		13	55	0.77	0	2.57	2.39	4.96	1.26	0.36	0.05		13	58	0.77	0	1.88	2.75	4.63	0.97	1.35	0
14	61	0.72	0	-0.53	1.9	1.37	1.32	1.19	0		14	52	0.63	0	-0.63	1.71	1.08	2.02	0.97	0		14	55	0.75	0	2.6	2.11	4.71	0.98	0.66	0.04		14	58	0.77	0	0.35	2.54	2.89	0.93	0.97	0.14
15	61	0.71	0	1.48	1.79	3.27	1.67	0.84	0		15	52	0.6	0	-2.7	2.04	-0.66	1.27	1.89	0		15	55	0.73	0	-1.29	2.03	0.74	1.49	1.12	0		15	58	0.71	0	0.34	2.27	2.61	1.37	0.81	0
16	61	0.71	0	-0.17	2	1.83	1.45	0.88	0		16	52	0.58	0	-0.53	1.41	0.88	1.69	0	0.8		16	55	0.72	0	-0.5	1.86	1.36	1.64	0.76	0		16	58	0.71	0	-4.82	2.2	-2.62	1.77	0.91	0
17	61	0.71	0	-0.08	2.21	2.13	0.67	1.23	0		17	52	0.58	0	-1.85	1.48	-0.37	1.68	0.94	0		17	55	0.71	0	-1.16	2.15	0.99	1.45	1.55	0		17	58	0.71	0	-2.77	2.08	-0.69	1.11	1.84	0
18	61	0.7	0	2.32	2.02	4.34	1.5	0.91	0.08		18	52	0.57	0	-1.53	1.61	0.08	1.85	0.98	0		18	55	0.71	0	0.56	2.15	2.71	1.45	0.08	0.8		18	58	0.7	0	-2.3	2.67	0.37	1.3	1.86	0
19	61	0.65	0	-3.57	2.31	-1.26	1.11	1.8	0		19	52	0.57	0	0.65	1.53	2.18	1.53	1.14	0		19	55	0.71	0	0.61	2.04	2.65	2.18	0	0		19	58	0.69	0	1.55	2.13	3.68	0.98	1.39	0.19
20	61	0.64	0	1.49	1.45	2.94	1.8	0.72	0		20	52	0.53	0	0.65	1.36	2.01	1.97	0	0.63		20	55	0.68	0	-2.12	2.13	0.01	0.86	1.99	0		20	58	0.69	0	-0.6	1.7	1.1	2.08	0.68	0
21	61	0.59	0	-3.94	2.13	-1.81	1.44	1.88	0		21	52	0.51	0	-0.23	1.17	0.94	2.16	0.51	0		21	55	0.66	0	-1.43	1.89	0.46	2.7	0	0		21	58	0.68	0	1.96	2.37	4.33	1.69	0.96	0
22	61	0.58	0	0.86	1.51	2.37	1.96	0.84	0		22	52	0.48	0	-2.22	1.37	-0.85	1.98	0.93	0		22	55	0.65	0	-1.4	1.68	0.28	2.16	0.75	0		22	58	0.68	0	-2.19	2	-0.19	1.67	0.95	0
23	61	0.58	0	-2.52	1.58	-0.94	0.93	1.84	0		23	52	0.48	0	-1.27	1.09	-0.18	1.82	0.53	0		23	55	0.63	0	-0.96	1.45	0.49	2.69	0	0		23	58	0.66	0	-2.17	1.86	-0.31	1.75	0.97	0
24	61	0.55	0	1.16	1.44	2.6	1.49	0	0.79		24	52	0.48	0	0.03	1.13	1.16	1.79	0.46	0		24	55	0.62	0	-0.69	1.58	0.89	1.98	0.8	0		24	58	0.66	0	-1.04	1.67	0.63	1.74	1.06	0
25	61	0.54	0	-0.22	1.19	0.97	2.49	0	0		25	52	0.47	0	-0.79	1.13	0.34	1.67	1.14	0.04		25	55	0.61	0	-0.11	1.4	1.29	2.63	0	0		25	58	0.65	0	0.59	1.75	2.34	1.52	0.65	0.58
26	61	0.54	0	0.48	1.29	1.77	1.97	0.01	0.86		26	52	0.45	0	-0.29	1.04	0.75	1.78	0.02	0.68		26	55	0.6	0	-1.43	1.69	0.26	2.01	0.85	0		26	58	0.62	0	-3.51	2.08	-1.43	2.15	0.98	0
27	61	0.54	0	-0.05	1.25	1.2	1.88	0.71	0		27	52	0.45	0	0.91	1.05	1.96	1.75	0.97	0		27	55	0.6	0	1.35	1.5	2.85	1.26	0.65	0		27	58	0.6	0	1.97	1.73	3.7	0.78	0.92	0
28	61	0.52	0	-1.05	1.14	0.09	1.97	0.79	0		28	52	0.42	0	2.91	0.97	3.88	1.92	0	0		28	55	0.59	0	1.26	1.62	2.88	1.36	0.79	0		28	58	0.6	0	-1.42	1.83	0.41	2.17	1.02	0
29	61	0.5	0	1.59	1.44	3.03	1.2	0.66	0		29	52	0.42	0	-0.23	1.14	0.91	1.74	0.88	0		29	55	0.59	0	-0.5	1.56	1.06	1.55	0.82	0.03		29	58	0.59	0	0.21	1.46	1.67	1.47	1.44	0
30	61	0.49	0	-0.6	1.21	0.61	1.92	0.92	0		30	52	0.41	0	1.17	0.97	2.14	1.93	0.42	0		30	55	0.58	0	-0.17	1.43	1.26	1.84	1.16	0		30	58	0.57	0	-2.23	1.62	-0.61	1.92	0.94	0
31	61	0.48	0	1.53	1.11	2.64	2.11	0.08	0.01		31	52	0.4	0	-0.27	0.86	0.59	2.45	0.17	0		31	55	0.58	0	-1	1.54	0.54	1.83	0.99	0		31	58	0.56	0	-0.54	1.36	0.82	1.82	0.77	0
32	61	0.47	0	-1.5	1.15	-0.35	1.83	0.95	0		32	52	0.4	0	-1.47	0.98	-0.49	1.62	0.88	0		32	55	0.57	0	0.01	1.33	1.34	1.73	0.73	0		32	58	0.56	0	-3.78	1.68	-2.1	1.52	0.91	0
33	61	0.47	0	-1.34	1.19	-0.15	1.2	1.04	0		33	52	0.4	0	-0.41	0.92	0.51	2.11	0.86	0		33	55	0.57	0	-0.1	1.52	1.42	1.84	0	0.92		33	58	0.55	0	-1.85	1.93	0.08	1.44	0.95	0
34	61	0.46	0	-1.81	1.36	-0.45	1.52	1.14	0		34	52	0.39	0	-1.84	0.94	-0.9	1.85	0.71	0		34	55	0.56	0	0.01	1.28	1.29	1.73	0.71	0		34	58	0.54	0	-0.03	1.25	1.22	1.91	0.96	0
35	61	0.45	0	-1.75	1.18	-0.57	1.69	1.14	0		35	52	0.39	0	1.72	1.05	2.77	2.1	0	0		35	55	0.56	0	0.34	2.22	2.56	0.83	1.93	0		35	58	0.52	0	0.16	1.25	1.41	1.12	0.35	0
36	61	0.44	0	-0.97	1.09	0.12	1.55	0.84	0.01		36	52	0.39	0	-2.07	0.95	-1.12	1.83	0.96	0		36	55	0.55	0	-0.47	1.28	0.81	1.31	0.08	1		36	58	0.52	0	-1.7	1.66	-0.04	1.46	1.68	0
37	61	0.44	0	1.26	0.99	2.25	1.92	0.15	0		37	52	0.38	0	-0.4	0.83	0.43	2.24	0.51	0		37	55	0.53	0	-0.8	1.28	0.48	1.34	0.64	0.35		37	58	0.52	0	-0.84	1.37	0.53	1.78	0.94	0
38	61	0.44	0	3.09	1.19	4.28	1.97	0.04	0		38	52	0.38	0	-0.48	0.83	0.35	1.96	0	0.69		38	55	0.51	0	-0.79	1.15	0.36	2.41	0.04	0		38	58	0.52	0	0.04	1.16	1.2	1.79	0	0.72
39	61	0.44	0	-0.55	0.97	0.42	2.05	0.6	0		39	52	0.38	0	-0.72	0.98	0.26	2.09	0.92	0		39	55	0.5	0	-1.73	1.3	-0.43	1.67	0.97	0		39	58	0.52	0	-0.45	1.28	0.83	1.76	0.02	0.7
40	61	0.43	0	-1.86	1.08	-0.78	1.82	0.81	0		40	52	0.37	0	-0.17	0.95	0.78	1.68	0.87	0		40	55	0.5	0	-1.75	1.81	0.06	1.45	1.35	0		40	58	0.51	0	-3.79	1.83	-1.96	1.41	1.82	0
41	61	0.42	0	-1.37	1.16	-0.21	1.71	1.09	0		41	52	0.37	0	-1.27	0.93	-0.34	1.94	0.84	0		41	55	0.5	0	-1.44	1.36	-0.08	1.39	0.94	0		41	58	0.47	0	-0.09	1.13	1.04	1.7	0.68	0
42	61	0.41	0	-0.56	0.91	0.35	2.07	0.66	0		42	52	0.37	0	0.4	0.86	1.26	1.72	0.94	0		42	55	0.49	0	0.66	1.12	1.78	2.38	0.01	0		42	58	0.47	0	-1.56	1.09	-0.47	1.73	0.92	0
43	61	0.4	0	0.36	0.99	1.35	1.71	0.89	0		43	52	0.36	0	0.33	0.72	1.05	2.36	0	0.03		43	55	0.49	0	-0.87	1.21	0.34	2.17	0.78	0		43	58	0.46	0	-1.79	1.37	-0.42	1.61	1.47	0
44	61	0.4	0	0.09	0.81	0.9	2.45	0.02	0		44	52	0.36	0	1.2	0.72	1.92	2.42	0	0		44	55	0.47	0	1.64	1.11	2.75	1.31	0.36	0.33		44	58	0.45	0	0.19	1	1.19	1.92	0.01	0.42
45	61	0.4	0	-0.12	0.85	0.73	2.36	0	0		45	52	0.35	0	0.55	0.77	1.32	1.75	0.85	0		45	55	0.47	0	2.26	1.15	3.41	1.57	0.09	0		45	58	0.45	0	-3.06	1.61	-1.45	1.53	1.04	0
46	61	0.4	0	-0.19	0.87	0.68	2.03	0.57	0		46	52	0.35	0	1.51	0.69	2.2	2.18	0.01	0		46	55	0.47	0	1.18	1.08	2.26	1.47	0.78	0		46	58	0.44	0	-0.27	1.14	0.87	1.61	1.48	0
47	61	0.39	0	-0.68	0.98	0.3	2	0.93	0		47	52	0.35	0	2.55	0.75	3.3	1.53	0.86	0		47	55	0.46	0	-0.54	1.11	0.57	1.87	0.43	0		47	58	0.44	0	-0.8	1.09	0.29	2.55	0	0
48	61	0.39	0	-4.62	1.3	-3.32	1.31	1.81	0		48	52	0.34	0	-1.01	0.81	-0.2	1.98	0.9	0		48	55	0.46	0	0.17	1.05	1.22	1.63	0.92	0		48	58	0.44	0	-0.61	0.92	0.31	2.68	0	0
49	61	0.38	0	-0.23	0.85	0.62	2.05	0.59	0		49	52	0.34	0	0	0.72	0.72	2.43	0	0		49	55	0.45	0	-2.1	1.07	-1.03	2	0.96	0		49	58	0.42	0	-0.21	0.92	0.71	2.55	0	0.05
50	61	0.38	0	-0.72	0.81	0.09	2.63	0.01	0		50	52	0.34	0	0.55	0.71	1.26	1.88	0.81	0		50	55	0.45	0	0.08	1.11	1.19	1.77	0.86	0		50	58	0.42	0	2.57	0.97	3.54	1.43	0.91	0
51	61	0.37	0	-0.15	0.83	0.68	2.06	0.54	0		51	52	0.33	0	-1.02	0.78	-0.24	1.93	0.87	0		51	55	0.44	0	-1.37	1.04	-0.33	1.86	0.93	0		51	58	0.42	0	-0.39	1.01	0.62	2.1	0	0
52	61	0.37	0	-0.14	0.84	0.7	1.68	1.27	0		52	52	0.33	0	-0.44	0.7	0.26	2.04	0.76	0		52	55	0.43	0	-3.74	1.2	-2.54	2.05	0.9	0		52	58	0.41	0	-0.9	0.9	0	2.6	0	0
53	61	0.37	0	0.27	0.79	1.06	2.47	0	0		53	52	0.33	0	-0.39	0.74	0.35	2.03	0.75	0		53	55	0.42	0	-1.01	1.01	0	1.5	1.13	0		53	58	0.4	0	-3.09	1.11	-1.98	1.37	1.16	0
54	61	0.37	0	-1.16	0.78	-0.38	1.95	0.51	0		54	52	0.33	0	-1.1	0.81	-0.29	1.69	0.96	0		54	55	0.42	0	-0.62	1.03	0.41	1.92	0.72	0.13		54	58	0.39	0	-3.62	1	-2.62	1.95	1	0
55	61	0.37	0	1.58	0.8	2.38	2.2	0	0		55	52	0.33	0	-0.21	0.7	0.49	1.99	0.69	0		55	55	0.41	0	-2.36	1.08	-1.28	1.92	0.76	0		55	58	0.39	0	-0.49	0.96	0.47	1.78	0.78	0
56	61	0.36	0	-1.84	0.85	-0.99	1.77	0.82	0		56	52	0.33	0	0.36	0.69	1.05	2.44	0	0		56	55	0.41	0	6.37	1.18	7.55	0.37	1.16	0		56	58	0.37	0	0.01	0.8	0.81	2.2	0	0.62
57	61	0.36	0	0.11	0.75	0.86	2.52	0	0		57	52	0.33	0	-0.2	0.73	0.53	1.58	0.57	0.29		57	55	0.4	0	-2.2	1.01	-1.19	2.03	0.86	0		57	58	0.36	0	-1.38	0.91	-0.47	1.86	0.78	0.01
58	61	0.36	0	-0.39	0.73	0.34	2.5	0	0		58	52	0.33	0	-0.31	0.68	0.37	2.01	0.83	0		58	55	0.39	0	-1.05	0.9	-0.15	1.93	0.77	0		58	58	0.35	0	-0.33	0.94	0.61	1.35	1.62	0
59	61	0.35	0	0.14	0.73	0.87	2.05	0.22	0		59	52	0.33	0	-0.13	0.64	0.51	2.56	0	0		59	55	0.39	0	0.27	0.84	1.11	2.55	0	0		59	58	0.34	0	0.99	0.73	1.72	1.71	0.28	0.27
60	61	0.35	0	-0.44	0.74	0.3	2.62	0	0		60	52	0.32	0	-0.05	0.69	0.64	2.52	0.02	0		60	55	0.39	0	-0.55	0.84	0.29	2.58	0	0		60	58	0.34	0	0.67	0.74	1.41	2.18	0.72	0
61	61	0.35	0	0.3	0.75	1.05	2.21	0.63	0		61	52	0.31	0	2.43	0.61	3.04	2.02	0	0		61	55	0.39	0	-2.47	0.95	-1.52	2.03	0.95	0		61	58	0.34	0	-0.81	0.72	-0.09	2.67	0	0
62	61	0.35	0	-2	0.84	-1.16	1.91	0.96	0		62	52	0.31	0	-1.69	0.67	-1.02	2.01	0.9	0		62	55	0.39	0	-1.04	0.86	-0.18	1.97	0.75	0		62	58	0.34	0	-0.06	0.78	0.72	2.4	0	0
63	61	0.35	0	-0.29	0.87	0.58	1.56	1.41	0		63	52	0.3	0	-0.03	0.66	0.63	1.96	0.74	0		63	55	0.38	0	-3.05	0.99	-2.06	1.93	1.08	0		63	58	0.34	0	0.51	0.68	1.19	2.31	0	0
64	61	0.35	0	-1.95	0.84	-1.11	1.84	0.9	0		64	52	0.3	0	0.71	0.64	1.35	2.51	0.06	0		64	55	0.38	0	0.5	0.81	1.31	2.33	0	0.01		64	58	0.33	0	0.1	0.69	0.79	2.29	0.09	0
65	61	0.34	0	0.24	0.69	0.93	2.42	0	0		65	52	0.3	0	-0.56	0.67	0.11	2.65	0	0		65	55	0.38	0	-0.39	0.82	0.43	1.43	0.39	0.21		65	58	0.33	0	-1.88	0.79	-1.09	1.8	1.21	0
66	61	0.34	0	0.52	0.71	1.23	1.98	0.63	0		66	52	0.3	0	-1.78	0.66	-1.12	2.02	0.79	0		66	55	0.37	0	0.25	0.82	1.07	1.93	0.59	0		66	58	0.33	0	0.93	0.67	1.6	2.28	0	0.05
67	61	0.34	0	-0.7	0.76	0.06	1.9	0	0.75		67	52	0.3	0	2.15	0.59	2.74	2.03	0	0		67	55	0.36	0	-0.66	0.72	0.06	2.44	0.01	0		67	58	0.32	0	-2.18	0.76	-1.42	1.8	0.87	0
68	61	0.34	0	1.3	0.74	2.04	1.92	0.68	0		68	52	0.3	0	0.84	0.61	1.45	2.37	0	0		68	55	0.36	0	-0.66	0.72	0.06	2.67	0	0		68	58	0.32	0	-0.58	0.66	0.08	2.6	0	0
69	61	0.33	0	1.13	0.7	1.83	1.78	0.3	0.12		69	52	0.3	0	-0.76	0.6	-0.16	2.33	0.23	0		69	55	0.36	0	-0.59	0.77	0.18	2.2	0.27	0		69	58	0.32	0	-0.21	0.68	0.47	2.11	0.56	0
70	61	0.33	0	-1.91	0.73	-1.18	1.99	0.91	0		70	52	0.29	0	-1.73	0.7	-1.03	1.7	0.84	0		70	55	0.35	0	-0.45	0.78	0.33	1.72	0.74	0		70	58	0.31	0	-0.2	0.72	0.52	2.06	0.62	0
71	61	0.32	0	-0.21	0.66	0.45	2.62	0	0		71	52	0.29	0	-0.26	0.62	0.36	2.58	0.02	0		71	55	0.35	0	-0.36	0.78	0.42	2.22	0.66	0		71	58	0.31	0	-0.57	0.64	0.07	2.56	0	0
72	61	0.32	0	-0.74	0.69	-0.05	2.16	0.42	0		72	52	0.29	0	-0.16	0.62	0.46	2.54	0	0		72	55	0.35	0	0.1	0.78	0.88	2.08	0.86	0		72	58	0.31	0	1.39	0.65	2.04	1.88	0.05	0
73	61	0.32	0	0.53	0.67	1.2	1.85	0.65	0		73	52	0.28	0	-0.15	0.6	0.45	2.01	0	0.5		73	55	0.35	0	-1.14	0.75	-0.39	2	0.59	0		73	58	0.31	0	0.52	0.61	1.13	2.26	0.03	0
74	61	0.31	0	-0.92	0.71	-0.21	2.11	0.66	0		74	52	0.28	0	1.21	0.58	1.79	1.48	0.21	0.3		74	55	0.34	0	-2.13	0.81	-1.32	1.98	0.91	0		74	58	0.3	0	-2.86	0.78	-2.08	1.88	0.84	0
75	61	0.31	0	-4.11	0.99	-3.12	1.45	1.29	0													75	55	0.34	0	-0.42	0.72	0.3	2.63	0	0		75	58	0.3	0	0.57	0.64	1.21	1.95	0.4	0
76	61	0.31	0	0.93	0.66	1.59	1.74	0	0.38													76	55	0.34	0	-2.25	0.74	-1.51	2.08	0.96	0		76	58	0.3	0	-0.43	0.69	0.26	1.51	1.22	0
77	61	0.3	0	0.43	0.69	1.12	1.83	0.64	0													77	55	0.33	0	-1.96	0.77	-1.19	1.93	0.85	0		77	58	0.3	0	0.6	0.65	1.25	1.82	1.11	0
78	61	0.3	0	0.95	0.62	1.57	2.27	0	0													78	55	0.33	0	-0.73	0.69	-0.04	2.48	0	0		78	58	0.3	0	-0.18	0.59	0.41	2.74	0	0
79	61	0.3	0	-0.27	0.62	0.35	2.55	0.01	0													79	55	0.33	0	1	0.69	1.69	2.31	0.06	0		79	58	0.3	0	0.74	0.65	1.39	2.48	0	0.01
80	61	0.3	0	-0.3	0.61	0.31	2.51	0	0													80	55	0.33	0	-0.37	0.75	0.38	2.13	0.88	0		80	58	0.3	0	-2.15	0.91	-1.24	1.58	0.86	0
81	61	0.29	0	0.5	0.63	1.13	2.13	0.61	0													81	55	0.32	0	0.44	0.7	1.14	2.3	0.27	0		81	58	0.29	0	-0.55	0.62	0.07	2.6	0	0
82	61	0.29	0	-0.81	0.6	-0.21	2.77	0	0													82	55	0.32	0	-1.32	0.79	-0.53	1.68	0.8	0		82	58	0.29	0	-0.28	0.6	0.32	2.56	0	0
83	61	0.29	0	-0.61	0.61	0	1.92	0.68	0													83	55	0.32	0	0.21	0.69	0.9	2	0.78	0		83	58	0.29	0	-0.23	0.61	0.38	2.51	0	0
84	61	0.29	0	-1.87	0.66	-1.21	1.87	0.83	0													84	55	0.32	0	1.26	0.69	1.95	1.92	0.7	0		84	58	0.29	0	1.21	0.62	1.83	1.85	0.56	0.22
85	61	0.29	0	0.74	0.58	1.32	2.15	0	0.08													85	55	0.32	0	-0.61	0.73	0.12	1.78	0.73	0		85	58	0.29	0	0.32	0.57	0.89	2.5	0	0.07
86	61	0.29	0	0.58	0.56	1.14	1.98	0.3	0.14													86	55	0.31	0	-0.13	0.65	0.52	2.57	0.01	0		86	58	0.29	0	-2.08	0.68	-1.4	1.49	1.05	0
87	61	0.28	0	-2.24	0.7	-1.54	1.88	0.86	0													87	55	0.31	0	-0.83	0.64	-0.19	2.2	0.35	0		87	58	0.28	0	-0.72	0.6	-0.12	2.62	0	0
88	61	0.28	0	-0.02	0.76	0.74	1.41	1.59	0													88	55	0.31	0	-2.45	0.89	-1.56	2.21	1	0		88	58	0.28	0	0.14	0.6	0.74	2.22	0.34	0
89	61	0.28	0	0.13	0.58	0.71	2.33	0.2	0													89	55	0.31	0	-0.75	0.63	-0.12	2.63	0	0		89	58	0.28	0	0.39	0.53	0.92	2.24	0	0.27
																						90	55	0.3	0	-0.82	0.62	-0.2	2.75	0	0		90	58	0.28	0	-0.86	0.69	-0.17	1.94	0.03	0
																						91	55	0.3	0	-2.43	0.71	-1.72	1.93	0.94	0
																						92	55	0.3	0	0.63	0.6	1.23	2.57	0	0
																						93	55	0.3	0	-1.99	0.68	-1.31	1.79	0.87	0
																						94	55	0.3	0	-2.17	0.75	-1.42	1.76	0.77	0
																						95	55	0.3	0	-1.3	0.72	-0.58	2.01	0.87	0
																						96	55	0.3	0	-0.93	0.65	-0.28	2.72	0	0
																						97	55	0.3	0	0.15	0.74	0.89	1.49	0.7	0
																						98	55	0.3	0	0.38	0.61	0.99	2.51	0	0
																						99	55	0.3	0	2.7	0.61	3.31	2.05	0	0
																						100	55	0.3	0	-0.37	1.17	0.8	0.73	1.92	0
																						101	55	0.29	0	1.3	0.66	1.96	1.71	0.42	0
																						102	55	0.29	0	-0.13	0.6	0.47	2.5	0	0
																						103	55	0.29	0	-1.05	0.59	-0.46	2.66	0	0
																						104	55	0.28	0	0.77	0.6	1.37	1.9	0.71	0
																						105	55	0.28	0	-0.51	0.6	0.09	2.12	0.89	0
																						106	55	0.28	0	-0.34	0.59	0.25	2.47	0.18	0
																						107	55	0.28	0	-0.73	0.57	-0.16	2.51	0	0
																						108	55	0.28	0	-0.21	0.56	0.35	2.71	0	0
																						109	55	0.28	0	-2.32	0.66	-1.66	1.77	0.94	0
																						110	55	0.28	0	-0.26	0.57	0.31	2.17	0.65	0
																						111	55	0.28	0	0.74	0.58	1.32	2.22	0	0

## Sheet: MMGBSA
				r_psp_MMGBSA_dG_Bind (Binding Free Energy)
				r_psp_Complex_Energy (Complex Energy)
Frame No	title	r_psp_MMGBSA_dG_Bind	r_psp_MMGBSA_dG_Bind_Coulomb	r_psp_MMGBSA_dG_Bind_Covalent	r_psp_MMGBSA_dG_Bind_Hbond	r_psp_MMGBSA_dG_Bind_Lipo	r_psp_MMGBSA_dG_Bind_Packing	r_psp_MMGBSA_dG_Bind_SelfCont	r_psp_MMGBSA_dG_Bind_Solv_GB	r_psp_MMGBSA_dG_Bind_Solv_SA	r_psp_MMGBSA_dG_Bind_vdW	r_psp_Lig_Strain_Energy	r_psp_Lig_Strain_Coulomb	r_psp_Lig_Strain_Covalent	r_psp_Lig_Strain_Hbond	r_psp_Lig_Strain_Lipo	r_psp_Lig_Strain_Packing	r_psp_Lig_Strain_SelfCont	r_psp_Lig_Strain_Solv_GB	r_psp_Lig_Strain_Solv_SA	r_psp_Lig_Strain_vdW	r_psp_Ligand_Energy	r_psp_Ligand_Coulomb	r_psp_Ligand_Covalent	r_psp_Ligand_Hbond	r_psp_Ligand_Lipo	r_psp_Ligand_Packing	r_psp_Ligand_SelfCont	r_psp_Ligand_Solv_GB	r_psp_Ligand_Solv_SA	r_psp_Ligand_vdW	r_psp_Complex_Energy	r_psp_Complex_Coulomb	r_psp_Complex_Covalent	r_psp_Complex_Hbond	r_psp_Complex_Lipo	r_psp_Complex_Packing	r_psp_Complex_SelfCont	r_psp_Complex_Solv_GB	r_psp_Complex_Solv_SA	r_psp_Complex_vdW	r_psp_Ligand_Energy	r_psp_Ligand_Coulomb	r_psp_Ligand_Covalent	r_psp_Ligand_Hbond	r_psp_Ligand_Lipo	r_psp_Ligand_Packing	r_psp_Ligand_SelfCont	r_psp_Ligand_Solv_GB
0	2WVI - minimized S5059 Pixantrone Maleate.cdx	-41.8721	-60.0586	1.21122	-0.881857	-13.6235	-0.435609	0	66.4739		-34.5576	0.712313	-1.13864	1.20925	0	0.158891	0	0	0.723797		-0.240989	6.58017	4.89943	6.25636	0	-2.38132	0	0	-40.957		38.7627	-5381.86	-5917.36	2669.41	-101.979	-411.595	-25.0046	-4.03803	-1484.61		-106.69	6.58017	4.89943	6.25636	0	-2.38132	0	0	-40.957
1	2WVI - minimized S5059 Pixantrone Maleate.cdx	-36.6796	-52.4793	1.0819	-2.16698	-11.9523	-0.250274	0	58.013		-28.9257	1.96838	0.963712	1.08207	0	-0.0307433	0	0	-0.543848		0.497184	6.10061	4.00315	4.3651	0	-2.07171	0	0	-40.0239		39.828	-5309.01	-5792.61	2702.13	-101.384	-400.324	-24.7845	-6.94057	-1624.99		-60.0943	6.10061	4.00315	4.3651	0	-2.07171	0	0	-40.0239
2	2WVI - minimized S5059 Pixantrone Maleate.cdx	-42.2681	-55.4941	0.897713	-2.67185	-12.7754	-0.690593	0	60.7444		-32.2782	0.696966	-0.16929	0.893876	0	0.0130233	0	0	-0.0665428		0.0258986	6.34341	4.33106	5.56774	0	-2.34636	0	0	-40.2386		39.0296	-5349.1	-5834.49	2632.83	-104.08	-396.667	-21.5918	-8.85718	-1564.31		-51.9365	6.34341	4.33106	5.56774	0	-2.34636	0	0	-40.2386
3	2WVI - minimized S5059 Pixantrone Maleate.cdx	-43.3614	-63.5498	2.53141	-2.11442	-14.6266	-1.53228	0	69.0271		-33.0969	1.42038	-1.35386	2.52904	0	-0.0487213	0	0	0.131961		0.161962	6.05505	4.28406	3.78461	0	-2.04127	0	0	-40		40.0276	-5384.02	-5810.27	2666.75	-99.3044	-398.605	-26.4386	-9.13708	-1592.47		-114.542	6.05505	4.28406	3.78461	0	-2.04127	0	0	-40
4	2WVI - minimized S5059 Pixantrone Maleate.cdx	-37.73	-55.65	1.15913	-2.17976	-13.3012	-0.698379	0	64.1944		-31.2541	1.72285	-0.533838	1.15541	0	0.138875	0	0	0.763899		0.198498	7.21226	6.26774	8.46336	0	-2.62391	0	0	-42.4605		37.5655	-5298.34	-5872.02	2704.31	-98.863	-392.871	-22.4705	-7.77575	-1519.58		-89.0731	7.21226	6.26774	8.46336	0	-2.62391	0	0	-42.4605
5	2WVI - minimized S5059 Pixantrone Maleate.cdx	-38.0227	-52.3036	1.64796	-0.986117	-13.7276	-0.609524	0	59.4262		-31.4701	0.986956	-1.24078	1.64621	0	-0.0883694	0	0	0.177573		0.492318	7.34468	4.83875	5.40902	0	-2.2579	0	0	-40.5143		39.8691	-5339.05	-5884.39	2625.26	-98.0073	-394.523	-25.5271	-13.6072	-1498.15		-50.1101	7.34468	4.83875	5.40902	0	-2.2579	0	0	-40.5143
6	2WVI - minimized S5059 Pixantrone Maleate.cdx	-40.7251	-47.1621	3.81647	-1.85477	-13.9359	-0.70363	0	54.1315		-35.0167	1.60989	-0.422467	3.8155	0	-0.125458	0	0	-0.293005		-1.36469	7.00109	5.15138	5.43523	0	-2.23049	0	0	-40.4891		39.134	-5410.84	-5834.78	2641.33	-100.034	-403.248	-27.1539	-5.17036	-1542.96		-138.833	7.00109	5.15138	5.43523	0	-2.23049	0	0	-40.4891
7	2WVI - minimized S5059 Pixantrone Maleate.cdx	-42.3855	-62.3941	1.26134	-1.29593	-13.633	-3.12667	0	68.7914		-31.9885	1.25917	-0.875525	1.25919	0	-0.0227818	0	0	0.838076		0.0602102	6.95028	7.24682	4.88084	0	-2.25907	0	0	-42.056		39.1377	-5388.79	-5831.11	2656.03	-96.6652	-395.636	-28.4551	-7.9548	-1530.61		-154.395	6.95028	7.24682	4.88084	0	-2.25907	0	0	-42.056
8	2WVI - minimized S5059 Pixantrone Maleate.cdx	-40.7031	-65.4135	2.3609	-1.61681	-13.897	-3.2968	0	71.0833		-29.9232	2.0838	-2.23473	2.35999	0	-0.0269965	0	0	2.00311		-0.0175807	7.17472	8.5915	4.97443	0	-2.25629	0	0	-43.1012		38.9663	-5360.42	-5885.96	2694.93	-97.8771	-402.061	-31.5923	-9.01682	-1483.59		-145.256	7.17472	8.5915	4.97443	0	-2.25629	0	0	-43.1012
9	2WVI - minimized S5059 Pixantrone Maleate.cdx	-38.5282	-30.0846	-0.17731	-0.168286	-13.2215	-3.5654	0	36.8233		-28.1344	0.864477	1.84346	-0.180341	0	0.0680498	0	0	-1.37828		0.511585	6.63355	5.20128	5.42788	0	-2.23706	0	0	-40.7855		39.027	-5389.12	-5857.14	2680.66	-98.4173	-401.447	-27.4851	-9.56674	-1524.81		-150.92	6.63355	5.20128	5.42788	0	-2.23706	0	0	-40.7855
10	2WVI - minimized S5059 Pixantrone Maleate.cdx	-45.2372	-59.6969	0.809467	-1.19582	-15.2963	-1.5252	0	68.0266		-36.359	1.17762	-0.920717	0.8082	0	0.0449459	0	0	0.743197		0.501994	6.52934	6.36782	4.64539	0	-2.15947	0	0	-41.6221		39.2977	-5321.99	-5912.49	2719.36	-96.333	-399.398	-23.9156	-7.03587	-1476.25		-125.932	6.52934	6.36782	4.64539	0	-2.15947	0	0	-41.6221
11	2WVI - minimized S5059 Pixantrone Maleate.cdx	-42.6755	-46.9916	1.85974	-1.45322	-14.8003	-2.68426	0	52.7354		-31.3412	0.860049	-0.89779	1.85853	0	-0.0583292	0	0	0.181136		-0.223503	6.52903	6.57631	4.46524	0	-2.15409	0	0	-41.6192		39.2607	-5337.77	-5815.96	2682.33	-96.2714	-397.74	-21.4644	-4.39832	-1551.23		-133.033	6.52903	6.57631	4.46524	0	-2.15409	0	0	-41.6192
12	2WVI - minimized S5059 Pixantrone Maleate.cdx	-36.0147	-35.3412	1.46987	-1.28544	-12.8209	-2.96779	0	41.3285		-26.3977	1.40262	0.936303	1.46792	0	-0.0377824	0	0	-0.601741		-0.362071	7.24711	7.17887	6.38251	0	-2.46282	0	0	-42.3373		38.4858	-5395.45	-5896	2587.21	-101.161	-397.512	-26.7972	-8.8491	-1506.48		-45.8509	7.24711	7.17887	6.38251	0	-2.46282	0	0	-42.3373
13	2WVI - minimized S5059 Pixantrone Maleate.cdx	-42.8639	-62.6024	2.75099	-2.11993	-13.5672	-3.74288	0	66.6231		-30.2056	1.32348	-0.785063	2.74764	0	-0.11878	0	0	-0.013001		-0.507321	6.54576	6.55731	4.46818	0	-2.15415	0	0	-41.5814		39.2559	-5356.97	-5899.46	2634.69	-97.2556	-406.015	-26.536	-6.4617	-1456.4		-99.5292	6.54576	6.55731	4.46818	0	-2.15415	0	0	-41.5814
14	2WVI - minimized S5059 Pixantrone Maleate.cdx	-42.7412	-70.9802	3.02077	-2.13845	-13.9389	-1.25964	0	75.3712		-32.8159	1.47058	-1.29562	3.01816	0	-0.010918	0	0	0.877032		-1.11807	7.00165	6.70624	4.95482	0	-2.17528	0	0	-41.889		39.4049	-5389.61	-5911.08	2584.94	-95.525	-397.1	-23.0468	-4.2084	-1466.07		-77.5227	7.00165	6.70624	4.95482	0	-2.17528	0	0	-41.889
15	2WVI - minimized S5059 Pixantrone Maleate.cdx	-36.2383	-52.5937	0.777694	-1.27346	-12.9627	-2.39422	0	59.1006		-26.8925	0.829908	-0.438854	0.775719	0	-0.0441773	0	0	0.0784417		0.458779	6.76315	5.59475	6.56007	0	-2.30761	0	0	-41.5576		38.4735	-5320.09	-5988.21	2701.64	-95.3759	-406.618	-22.2011	-4.43656	-1428.52		-76.372	6.76315	5.59475	6.56007	0	-2.30761	0	0	-41.5576
16	2WVI - minimized S5059 Pixantrone Maleate.cdx	-37.0312	-52.151	1.15009	-2.3433	-12.0726	-2.78113	0	56.0485		-24.8817	1.08593	0.0140501	1.14994	0	0.0716437	0	0	0.134099		-0.283801	7.10845	7.21985	8.17822	0	-2.5898	0	0	-43.2539		37.5541	-5328.29	-5916.65	2760.12	-96.2189	-401.309	-20.5727	-5.0062	-1465.34		-183.314	7.10845	7.21985	8.17822	0	-2.5898	0	0	-43.2539
17	2WVI - minimized S5059 Pixantrone Maleate.cdx	-36.7054	-53.2164	0.736477	-2.3921	-11.5001	-2.821	0	56.0665		-23.5788	0.71379	0.811391	0.737111	0	0.00382331	0	0	-0.931154		0.0926187	8.0582	6.82906	7.32163	0	-2.46139	0	0	-42.2138		38.5827	-5282.56	-6014.34	2713.22	-99.1587	-407.266	-21.4653	-5.02545	-1410.64		-37.8851	8.0582	6.82906	7.32163	0	-2.46139	0	0	-42.2138
18	2WVI - minimized S5059 Pixantrone Maleate.cdx	-44.5177	-71.1729	3.24339	-2.26935	-14.5476	-2.88217	0	74.3939		-31.283	1.57545	0.00824566	3.24277	0	-0.157462	0	0	-0.373398		-1.14471	6.75786	5.93029	4.59319	0	-2.16159	0	0	-41.2344		39.6304	-5365.02	-5871.12	2652.68	-99.6842	-402.919	-20.1785	-3.83276	-1519.28		-100.692	6.75786	5.93029	4.59319	0	-2.16159	0	0	-41.2344
19	2WVI - minimized S5059 Pixantrone Maleate.cdx	-41.8297	-71.6118	2.15398	-1.57811	-15.2982	-1.4601	0	77.3258		-31.3613	2.2738	-0.387569	2.15458	0	-0.0286446	0	0	0.725331		-0.189894	6.47992	6.55632	4.47286	0	-2.15422	0	0	-41.6465		39.2514	-5351.7	-5907.13	2667.18	-98.1483	-405.573	-19.9206	-4.60331	-1475.26		-108.238	6.47992	6.55632	4.47286	0	-2.15422	0	0	-41.6465
20	2WVI - minimized S5059 Pixantrone Maleate.cdx	-42.2469	-67.7154	1.94947	-1.86708	-13.4862	-2.65563	0	71.2132		-29.6853	0.968621	-1.62587	1.94475	0	-0.123778	0	0	0.930036		-0.156518	7.40757	7.52146	5.02888	0	-2.26654	0	0	-42.3145		39.4383	-5387.78	-5966.3	2678.3	-103.45	-406.556	-20.3339	-6.46841	-1433.01		-129.955	7.40757	7.52146	5.02888	0	-2.26654	0	0	-42.3145
21	2WVI - minimized S5059 Pixantrone Maleate.cdx	-33.5615	-74.0357	1.95305	-1.24978	-10.3973	-2.55764	0	75.9436		-23.2177	1.49519	-0.603965	1.95055	0	0.0266022	0	0	0.345263		-0.223264	6.96905	5.58426	5.38961	0	-2.20426	0	0	-41.1514		39.3508	-5311.61	-5934.9	2673.33	-103.33	-393.154	-22.3262	-2.43578	-1478.96		-49.8335	6.96905	5.58426	5.38961	0	-2.20426	0	0	-41.1514
22	2WVI - minimized S5059 Pixantrone Maleate.cdx	-39.1127	-63.0726	1.63468	-1.53664	-12.3804	-2.91672	0	67.0305		-27.8715	1.41285	0.14711	1.62951	0	-0.134698	0	0	0.189224		-0.418302	7.27749	7.50882	5.03164	0	-2.26683	0	0	-42.4299		39.4338	-5287.69	-5812.62	2659.79	-100.424	-403.916	-23.5068	-2.59437	-1614.04		9.62288	7.27749	7.50882	5.03164	0	-2.26683	0	0	-42.4299
23	2WVI - minimized S5059 Pixantrone Maleate.cdx	-37.2623	-55.6612	-0.372858	-1.64469	-11.5273	-2.50499	0	60.7776		-26.3289	1.51252	0.649229	-0.375606	0	0.149286	0	0	0.365724		0.723891	6.95439	6.64906	6.05043	0	-2.36164	0	0	-41.998		38.6146	-5389.62	-5875.69	2624.15	-104.028	-404.378	-24.8879	-4.05539	-1541.17		-59.5702	6.95439	6.64906	6.05043	0	-2.36164	0	0	-41.998
24	2WVI - minimized S5059 Pixantrone Maleate.cdx	-39.87	-57.4282	-0.393504	-1.3376	-12.4507	-2.06372	0	61.7385		-27.9348	0.53854	0.18494	-0.397507	0	0.0619805	0	0	-0.255961		0.945088	6.82747	5.61677	6.34828	0	-2.37244	0	0	-41.2908		38.5257	-5333.08	-5803.46	2688.15	-98.5163	-394.024	-24.9715	-4.79619	-1592.1		-103.371	6.82747	5.61677	6.34828	0	-2.37244	0	0	-41.2908
25	2WVI - minimized S5059 Pixantrone Maleate.cdx	-42.5754	-56.5294	0.796513	-1.70245	-13.8438	-2.59255	0	63.8472		-32.5509	1.13685	0.20665	0.793727	0	-0.0309882	0	0	0.135217		0.0322492	7.26352	5.52519	6.76309	0	-2.41696	0	0	-41.1587		38.5509	-5384.81	-5838.14	2671.23	-102.684	-401.782	-25.9049	-4.3201	-1561.36		-121.861	7.26352	5.52519	6.76309	0	-2.41696	0	0	-41.1587
26	2WVI - minimized S5059 Pixantrone Maleate.cdx	-42.9888	-73.5787	1.10272	-1.61871	-13.5124	-4.28713	0	77.7109		-28.8054	0.682825	-0.923881	1.10073	0	-0.0142907	0	0	0.231413		0.288855	6.52548	6.53958	4.47145	0	-2.15414	0	0	-41.5995		39.2681	-5420.06	-5810.03	2621.26	-99.6526	-392.768	-22.4224	-5.31183	-1577.23		-133.906	6.52548	6.53958	4.47145	0	-2.15414	0	0	-41.5995
27	2WVI - minimized S5059 Pixantrone Maleate.cdx	-44.5458	-59.9445	1.50434	-1.50127	-13.432	-3.71198	0	60.1192		-27.5796	0.835981	-0.611804	1.50421	0	-0.0120871	0	0	0.115747		-0.16008	6.71926	5.51404	6.75204	0	-2.31703	0	0	-41.6566		38.4268	-5323.89	-5833.56	2639.85	-104.167	-394.891	-22.0097	-5.04521	-1563.47		-40.5924	6.71926	5.51404	6.75204	0	-2.31703	0	0	-41.6566
28	2WVI - minimized S5059 Pixantrone Maleate.cdx	-42.3459	-71.578	0.99463	-2.1895	-12.7466	-3.66645	0	72.9778		-26.1378	1.52454	-0.236807	0.992278	0	0.0979978	0	0	0.0939424		0.577125	7.05672	6.27897	7.4736	0	-2.6341	0	0	-41.8681		37.8064	-5352.42	-5819.74	2672.69	-102.655	-407.278	-22.688	-5.60359	-1599.81		-67.3276	7.05672	6.27897	7.4736	0	-2.6341	0	0	-41.8681
29	2WVI - minimized S5059 Pixantrone Maleate.cdx	-42.5664	-66.2957	0.873395	-1.56253	-12.1926	-4.06115	0	67.9647		-27.2925	1.36735	-0.414225	0.871265	0	0.102561	0	0	0.301903		0.505843	7.17894	6.26659	7.48238	0	-2.63506	0	0	-41.7332		37.7983	-5343.65	-5902.91	2742.86	-108.372	-402.138	-25.9153	-6.53718	-1517.45		-123.187	7.17894	6.26659	7.48238	0	-2.63506	0	0	-41.7332
30	2WVI - minimized S5059 Pixantrone Maleate.cdx	-44.9073	-64.0958	1.80313	-2.03519	-13.4355	-4.28438	0	65.7268		-28.5865	1.96017	0.775058	1.80165	0	0.135401	0	0	-0.547162		-0.204772	6.88631	6.23774	5.97268	0	-2.35707	0	0	-41.5874		38.6203	-5361.76	-5919.17	2677.88	-107.098	-403.609	-29.2366	-7.05248	-1494.5		-78.9726	6.88631	6.23774	5.97268	0	-2.35707	0	0	-41.5874
31	2WVI - minimized S5059 Pixantrone Maleate.cdx	-42.1462	-70.7599	-0.433495	-1.36856	-12.8148	-4.68726	0	73.2457		-25.3279	0.780949	-0.180946	-0.436958	0	0.145916	0	0	-0.168259		1.4212	6.77308	6.23493	5.96273	0	-2.35642	0	0	-41.7021		38.634	-5381.67	-5860.94	2700.05	-107.515	-413.752	-30.4032	-6.25813	-1570.93		-91.9183	6.77308	6.23493	5.96273	0	-2.35642	0	0	-41.7021
32	2WVI - minimized S5059 Pixantrone Maleate.cdx	-40.9346	-56.7094	-0.472668	-1.18353	-12.415	-3.50353	0	59.1913		-25.8418	1.25643	0.971796	-0.472784	0	0.0638807	0	0	-0.372024		1.06556	6.52933	5.20521	5.40081	0	-2.23434	0	0	-40.8661		39.0238	-5309.31	-5871.15	2688.31	-101.847	-405.603	-23.8401	-6.1435	-1536.29		-52.7395	6.52933	5.20521	5.40081	0	-2.23434	0	0	-40.8661
33	2WVI - minimized S5059 Pixantrone Maleate.cdx	-37.0497	-81.6038	-1.06096	-1.25163	-12.3111	-2.50544	0	87.5794		-25.8962	1.02849	-0.720932	-1.06127	0	0.0524115	0	0	0.527661		2.23063	7.20697	7.4304	7.59248	0	-2.64301	0	0	-42.9049		37.732	-5332.3	-5858.18	2653.8	-104.017	-396.123	-22.0741	-6.0695	-1553.44		-46.1899	7.20697	7.4304	7.59248	0	-2.64301	0	0	-42.9049
34	2WVI - minimized S5059 Pixantrone Maleate.cdx	-39.7697	-72.2081	0.892917	-2.05704	-11.3284	-5.13974	0	76.9195		-26.8489	1.18662	0.730945	0.889251	0	0.0177613	0	0	-0.243888		-0.207445	7.07961	6.21725	6.32569	0	-2.46694	0	0	-41.6262		38.6298	-5341.99	-5886.97	2639.13	-106.679	-411.335	-23.1817	-11.6324	-1553.1		11.7721	7.07961	6.21725	6.32569	0	-2.46694	0	0	-41.6262
35	2WVI - minimized S5059 Pixantrone Maleate.cdx	-34.4353	-76.4949	4.35207	-2.34903	-11.5366	-4.03821	0	79.7835		-24.1522	4.26623	0.75823	4.35071	0	-0.174608	0	0	-0.568548		-0.0995585	6.82084	5.89377	4.64256	0	-2.16496	0	0	-41.1871		39.6366	-5293.1	-5931.07	2721.17	-108.179	-406.446	-25.4241	-4.97656	-1499.35		-38.8276	6.82084	5.89377	4.64256	0	-2.16496	0	0	-41.1871
36	2WVI - minimized S5059 Pixantrone Maleate.cdx	-37.4328	-75.2028	2.86024	-2.78633	-11.667	-2.67217	0	81.4337		-29.3984	1.77666	1.05474	2.85563	0	-0.22456	0	0	-0.767266		-1.14188	6.97302	5.59171	5.54249	0	-2.21251	0	0	-41.1823		39.2336	-5301.11	-5921.39	2747.73	-108.537	-399.435	-22.9107	-3.36621	-1516.79		-76.4121	6.97302	5.59171	5.54249	0	-2.21251	0	0	-41.1823
37	2WVI - minimized S5059 Pixantrone Maleate.cdx	-42.1827	-102.02	2.48997	-2.41663	-12.5887	-2.48833	0	104.415		-29.5733	2.60865	0.991596	2.48774	0	-0.0710617	0	0	-0.54088		-0.258739	6.4763	5.21334	5.37346	0	-2.23208	0	0	-40.9218		39.0434	-5291.78	-5855.65	2692.25	-109.254	-402.729	-25.7983	-5.50158	-1539.18		-45.9162	6.4763	5.21334	5.37346	0	-2.23208	0	0	-40.9218
38	2WVI - minimized S5059 Pixantrone Maleate.cdx	-43.329	-94.3039	-1.29398	-2.56859	-12.4459	-2.8672	0	99.9447		-29.7942	1.08016	1.45634	-1.30041	0	0.119021	0	0	-0.772275		1.57748	7.08899	5.52627	6.78163	0	-2.41919	0	0	-41.3338		38.534	-5345.14	-5867.27	2643.92	-110.6	-414.648	-26.0565	-6.50259	-1539.07		-24.916	7.08899	5.52627	6.78163	0	-2.41919	0	0	-41.3338
39	2WVI - minimized S5059 Pixantrone Maleate.cdx	-38.6607	-84.0652	1.59734	-1.5908	-12.0879	-3.29408	0	88.8402		-28.0603	1.02251	0.237263	1.59422	0	-0.220742	0	0	-0.120036		-0.468198	7.29639	7.29677	6.44898	0	-2.47364	0	0	-42.5232		38.5475	-5346.63	-5872.57	2657.88	-106.662	-402.663	-28.4703	-5.99074	-1534.17		-54.0002	7.29639	7.29677	6.44898	0	-2.47364	0	0	-42.5232
40	2WVI - minimized S5059 Pixantrone Maleate.cdx	-43.2049	-84.3339	-0.26566	-1.40843	-12.9897	-2.87896	0	89.3093		-30.6376	1.31015	-0.162957	-0.268697	0	0.141412	0	0	0.690494		0.909899	6.89384	6.54907	6.59683	0	-2.38638	0	0	-42.2537		38.388	-5370.24	-5923.07	2686.59	-107.182	-410.514	-29.9432	-4.96404	-1512.44		-68.7214	6.89384	6.54907	6.59683	0	-2.38638	0	0	-42.2537
41	2WVI - minimized S5059 Pixantrone Maleate.cdx	-41.6843	-87.5987	1.38536	-2.95094	-13.1582	-2.8294	0	92.9315		-29.464	1.60833	0.798644	1.38383	0	-0.104914	0	0	-0.626242		0.157004	6.75699	6.16653	4.81252	0	-2.26174	0	0	-41.2437		39.2833	-5267.51	-5816.85	2709.7	-104.769	-402.341	-31.1187	-4.35206	-1541.41		-76.3691	6.75699	6.16653	4.81252	0	-2.26174	0	0	-41.2437
42	2WVI - minimized S5059 Pixantrone Maleate.cdx	-36.865	-95.2406	2.73606	-2.08402	-12.2606	-2.25795	0	103.468		-31.2257	1.98755	-0.313327	2.73268	0	-0.117032	0	0	0.0460822		-0.360855	6.4292	5.68631	4.48156	0	-2.16158	0	0	-41.126		39.5489	-5363.92	-5782.38	2663.56	-108.049	-398.412	-29.7529	-9.06878	-1610.95		-88.858	6.4292	5.68631	4.48156	0	-2.16158	0	0	-41.126
43	2WVI - minimized S5059 Pixantrone Maleate.cdx	-38.9086	-90.3958	4.2821	-2.57177	-11.7466	-4.83321	0	93.6975		-27.3407	2.98008	0.836591	4.28178	0	-0.347641	0	0	-1.31944		-0.471214	6.93908	7.24148	4.87958	0	-2.25893	0	0	-42.065		39.1419	-5315.99	-5824.83	2644.17	-105.956	-398.434	-31.5313	-5.59812	-1566.59		-27.2175	6.93908	7.24148	4.87958	0	-2.25893	0	0	-42.065
44	2WVI - minimized S5059 Pixantrone Maleate.cdx	-41.4104	-94.8183	1.17163	-2.21015	-12.6766	-2.53621	0	99.3875		-29.7282	0.700302	-0.667993	1.16653	0	-0.136038	0	0	0.658857		-0.321055	7.34569	7.93311	5.92835	0	-2.3307	0	0	-42.9591		38.7741	-5319.53	-5773.26	2679.94	-107.464	-403.377	-26.418	-10.5644	-1621.69		-56.6918	7.34569	7.93311	5.92835	0	-2.3307	0	0	-42.9591
45	2WVI - minimized S5059 Pixantrone Maleate.cdx	-40.019	-90.3519	0.178571	-2.25788	-12.9897	-2.32601	0	96.2453		-28.5173	0.994229	-0.521057	0.175144	0	-0.0603636	0	0	0.736505		0.664	7.44781	8.45217	6.51637	0	-2.47249	0	0	-43.4366		38.3884	-5338.24	-5833.95	2631.27	-107.278	-393.519	-30.4064	-5.16365	-1546.87		-52.3129	7.44781	8.45217	6.51637	0	-2.47249	0	0	-43.4366
46	2WVI - minimized S5059 Pixantrone Maleate.cdx	-32.9907	-73.0753	2.09464	-1.49205	-11.1196	-2.99372	0	80.387		-26.7916	1.66018	-0.148441	2.09082	0	-0.133427	0	0	-0.236278		0.0875074	6.94291	6.62418	6.11066	0	-2.36357	0	0	-42.0385		38.6102	-5294.97	-5821.62	2688.8	-100.557	-392.368	-30.9445	-3.2217	-1549.73		-85.3285	6.94291	6.62418	6.11066	0	-2.36357	0	0	-42.0385
47	2WVI - minimized S5059 Pixantrone Maleate.cdx	-36.2232	-78.0367	2.30852	-1.51683	-12.6365	-3.18052	0	83.2008		-26.362	2.17476	0.211886	2.30543	0	-0.0373756	0	0	-0.800708		0.495532	6.96843	6.22827	6.24837	0	-2.45229	0	0	-41.4364		38.3804	-5236.85	-5792.1	2693.27	-103.021	-392.642	-23.0687	-4.20023	-1602.34		-12.7509	6.96843	6.22827	6.24837	0	-2.45229	0	0	-41.4364
48	2WVI - minimized S5059 Pixantrone Maleate.cdx	-42.4238	-70.0719	0.534353	-0.969172	-12.4007	-5.21156	0	72.3054		-26.6103	0.900323	-1.0497	0.53181	0	0.119444	0	0	0.77528		0.523485	7.43829	8.41033	6.51244	0	-2.47224	0	0	-43.4095		38.3973	-5286.95	-5915.79	2629.44	-104.972	-400.893	-30.7037	-5.60298	-1517.15		58.7275	7.43829	8.41033	6.51244	0	-2.47224	0	0	-43.4095
49	2WVI - minimized S5059 Pixantrone Maleate.cdx	-42.6058	-85.4832	0.449171	-1.68619	-11.7286	-3.37222	0	86.2107		-26.9956	0.853251	0.571008	0.448303	0	0.189814	0	0	-0.517547		0.161673	7.09878	5.96535	8.10732	0	-2.58861	0	0	-41.9785		37.5932	-5301.65	-5908.98	2648.41	-102.169	-387.217	-25.5043	-4.95647	-1482.24		-38.9911	7.09878	5.96535	8.10732	0	-2.58861	0	0	-41.9785
50	2WVI - minimized S5059 Pixantrone Maleate.cdx	-37.9363	-80.7415	-0.701798	-1.51384	-12.2419	-3.96796	0	85.3809		-24.1502	2.3679	1.70615	-0.701958	0	0.271132	0	0	-1.22136		2.31394	7.26077	7.44216	7.58679	0	-2.64162	0	0	-42.8617		37.7351	-5260.03	-5902.96	2682.53	-104.055	-397.754	-31.2911	-6.885	-1501.75		2.14136	7.26077	7.44216	7.58679	0	-2.64162	0	0	-42.8617
51	2WVI - minimized S5059 Pixantrone Maleate.cdx	-36.6994	-59.3769	1.76991	-1.27618	-12.6289	-3.63887	0	63.9605		-25.5089	1.36637	-0.0807563	1.76857	0	-0.117204	0	0	0.142061		-0.346303	7.30749	6.22272	7.42666	0	-2.41582	0	0	-42.4051		38.4791	-5351.51	-5874.68	2668.56	-104.634	-396.475	-27.4943	-6.96704	-1540.93		-68.8912	7.30749	6.22272	7.42666	0	-2.41582	0	0	-42.4051
52	2WVI - minimized S5059 Pixantrone Maleate.cdx	-39.8909	-63.4798	1.99243	-1.58946	-12.8697	-3.80132	0	65.1208		-25.2639	2.11823	-0.215229	1.99226	0	0.014366	0	0	0.0929512		0.233882	5.79739	4.15484	3.74475	0	-2.04719	0	0	-39.9795		39.9244	-5255.42	-5833.25	2630.72	-103.944	-388.229	-27.7163	-4.46242	-1556.35		27.8059	5.79739	4.15484	3.74475	0	-2.04719	0	0	-39.9795
53	2WVI - minimized S5059 Pixantrone Maleate.cdx	-33.8746	-82.0754	1.7483	-1.91295	-12.1497	-3.48156	0	85.7955		-21.7988	3.0221	2.05933	1.74463	0	-0.147728	0	0	-1.52177		0.887637	6.74598	5.17281	5.51722	0	-2.33615	0	0	-40.8876		39.2797	-5294.54	-5856.45	2632.03	-105.299	-401.804	-26.9435	-3.56881	-1530.56		-1.95667	6.74598	5.17281	5.51722	0	-2.33615	0	0	-40.8876
54	2WVI - minimized S5059 Pixantrone Maleate.cdx	-38.0912	-88.4669	1.46252	-2.13115	-12.6681	-3.75437	0	89.566		-22.0991	1.17107	-0.351087	1.4609	0	-0.211517	0	0	-0.304058		0.576832	7.74797	6.50913	5.57242	0	-2.25933	0	0	-41.8983		39.824	-5247.35	-5848.25	2735.47	-105.012	-398.648	-26.2454	-6.33019	-1563.01		-35.3273	7.74797	6.50913	5.57242	0	-2.25933	0	0	-41.8983
55	2WVI - minimized S5059 Pixantrone Maleate.cdx	-43.277	-84.1873	-1.07992	-2.70444	-12.9387	-3.17484	0	89.5143		-28.7061	0.796641	0.552858	-1.08349	0	0.161498	0	0	-0.249443		1.41522	7.48192	5.1144	6.74062	0	-2.44716	0	0	-41.0447		39.1187	-5348.22	-5843.7	2688.39	-108.211	-407.587	-30.3858	-8.95422	-1578.22		-59.558	7.48192	5.1144	6.74062	0	-2.44716	0	0	-41.0447
56	2WVI - minimized S5059 Pixantrone Maleate.cdx	-41.4229	-82.9157	-0.208852	-2.6657	-13.8662	-2.83446	0	87.8296		-26.7616	2.79424	1.23812	-0.210185	0	0.0356346	0	0	-0.812796		2.54347	6.76503	5.18576	5.38188	0	-2.32271	0	0	-40.8659		39.386	-5314.17	-5865.02	2687.65	-105.252	-407.722	-28.2798	-3.86809	-1530.95		-60.7255	6.76503	5.18576	5.38188	0	-2.32271	0	0	-40.8659
57	2WVI - minimized S5059 Pixantrone Maleate.cdx	-38.0381	-98.8051	-0.230212	-2.71804	-13.1187	-2.71861	0	107.164		-27.6118	2.53114	1.65762	-0.235214	0	0.0721593	0	0	-0.521207		1.55778	6.64623	5.17277	5.50582	0	-2.33503	0	0	-40.989		39.2917	-5383.34	-5819.83	2615.16	-104.66	-402.502	-31.6662	-6.10171	-1575.53		-58.2068	6.64623	5.17277	5.50582	0	-2.33503	0	0	-40.989
58	2WVI - minimized S5059 Pixantrone Maleate.cdx	-38.509	-73.8948	0.645163	-2.81799	-12.7559	-4.33285	0	78.1401		-23.4928	3.56919	2.00246	0.644268	0	0.0610785	0	0	-1.19624		2.05763	6.59152	5.1803	5.45608	0	-2.33048	0	0	-41.0435		39.3292	-5290.57	-5969.38	2674.25	-101.104	-404.792	-30.2735	-6.81019	-1440.07		-12.3991	6.59152	5.1803	5.45608	0	-2.33048	0	0	-41.0435
59	2WVI - minimized S5059 Pixantrone Maleate.cdx	-43.7543	-81.8037	0.844704	-3.08169	-13.6556	-2.49565	0	85.2653		-28.8277	2.36415	-0.49853	0.841322	0	0.121352	0	0	0.493417		1.40658	6.78808	5.19865	5.55995	0	-2.34078	0	0	-40.8732		39.2435	-5273.83	-5937.81	2715.04	-101.541	-392.176	-25.2919	-3.18883	-1452.09		-76.7746	6.78808	5.19865	5.55995	0	-2.34078	0	0	-40.8732
60	2WVI - minimized S5059 Pixantrone Maleate.cdx	-35.9577	-76.701	1.35914	-2.70506	-11.8605	-3.45505	0	79.0366		-21.6318	1.7143	0.175436	1.35648	0	-0.0428634	0	0	-0.731555		0.956796	6.86187	5.18713	5.50122	0	-2.33433	0	0	-40.7774		39.2853	-5197.7	-5927.96	2702.45	-98.8129	-384.002	-29.8	-6.88069	-1484.18		31.4975	6.86187	5.18713	5.50122	0	-2.33433	0	0	-40.7774
61	2WVI - minimized S5059 Pixantrone Maleate.cdx	-36.5749	-85.5682	0.440705	-2.4617	-12.632	-3.02697	0	90.767		-24.0938	1.74394	0.0226961	0.438374	0	0.0362803	0	0	-0.194976		1.44157	6.94158	5.82537	5.99271	0	-2.4564	0	0	-41.4521		39.032	-5347.2	-5926.38	2705.87	-102.996	-404.002	-26.7613	-9.22357	-1488.58		-95.1271	6.94158	5.82537	5.99271	0	-2.4564	0	0	-41.4521
62	2WVI - minimized S5059 Pixantrone Maleate.cdx	-39.7103	-68.8509	3.92043	-1.98645	-13.8545	-3.78183	0	74.2254		-29.3824	2.93192	0.165428	3.91888	0	-0.16788	0	0	-0.563517		-0.420992	6.3535	4.21012	5.08096	0	-2.22605	0	0	-40.2158		39.5043	-5358.86	-5856.05	2646.25	-100.972	-395.514	-29.8177	-8.6869	-1530.67		-83.402	6.3535	4.21012	5.08096	0	-2.22605	0	0	-40.2158
63	2WVI - minimized S5059 Pixantrone Maleate.cdx	-34.7691	-75.9572	0.474235	-2.00957	-11.5397	-2.18825	0	83.5652		-27.1138	1.75349	0.721094	0.471862	0	0.0602018	0	0	-0.0429477		0.543282	6.67489	5.58493	6.47526	0	-2.37798	0	0	-41.4655		38.4582	-5372.27	-5878.44	2642.4	-101.009	-396.737	-30.5609	-4.92552	-1525.6		-77.3919	6.67489	5.58493	6.47526	0	-2.37798	0	0	-41.4655
64	2WVI - minimized S5059 Pixantrone Maleate.cdx	-36.4487	-69.1388	1.58781	-1.02756	-13.2924	-2.66206	0	75.9846		-27.9003	2.72608	2.08125	1.58362	0	-0.0755304	0	0	-1.00154		0.138281	6.91782	5.93698	4.61946	0	-2.1633	0	0	-41.0919		39.6166	-5364.74	-5993.18	2588.09	-100.226	-400.259	-24.8928	-8.83765	-1396.15		-29.2798	6.91782	5.93698	4.61946	0	-2.1633	0	0	-41.0919
65	2WVI - minimized S5059 Pixantrone Maleate.cdx	-33.1299	-95.7152	5.22789	-2.03792	-11.7027	-3.32794	0	98.362		-23.9359	3.4774	0.678673	5.22673	0	-0.400841	0	0	-1.08411		-0.943052	6.42545	6.58363	4.46524	0	-2.15396	0	0	-41.7247		39.2553	-5314.02	-5795.93	2672.55	-99.096	-396.4	-23.0502	-5.52637	-1564.71		-101.87	6.42545	6.58363	4.46524	0	-2.15396	0	0	-41.7247
66	2WVI - minimized S5059 Pixantrone Maleate.cdx	-32.2781	-84.2969	4.21761	-2.19043	-12.5301	-3.49865	0	93.2878		-27.2674	4.17157	1.71532	4.21417	0	-0.175985	0	0	-1.07876		-0.503181	6.64436	5.59676	6.41858	0	-2.37576	0	0	-41.4841		38.4889	-5348.93	-5794.75	2635.21	-97.7335	-390.476	-27.9529	-8.28105	-1566.67		-98.271	6.64436	5.59676	6.41858	0	-2.37576	0	0	-41.4841
67	2WVI - minimized S5059 Pixantrone Maleate.cdx	-32.5339	-91.9076	1.82053	-1.6621	-11.7925	-3.64469	0	95.5434		-20.8909	3.9067	1.57879	1.8202	0	0.0576219	0	0	-1.04735		1.49744	6.72744	5.61702	6.33596	0	-2.37213	0	0	-41.3845		38.5311	-5399.5	-5813.38	2593.17	-98.0701	-393.717	-27.5283	-6.6633	-1569.74		-83.5765	6.72744	5.61702	6.33596	0	-2.37213	0	0	-41.3845
68	2WVI - minimized S5059 Pixantrone Maleate.cdx	-38.4528	-102.066	0.349561	-1.46994	-12.745	-2.35361	0	105.182		-25.3499	1.91431	1.94394	0.34606	0	0.063272	0	0	-1.05629		0.617328	6.66598	5.75096	5.9232	0	-2.35183	0	0	-41.3196		38.6633	-5355.99	-5835.83	2580.23	-98.2033	-390.338	-25.9753	-7.85584	-1536.1		-41.9102	6.66598	5.75096	5.9232	0	-2.35183	0	0	-41.3196
69	2WVI - minimized S5059 Pixantrone Maleate.cdx	-36.5671	-86.7633	2.39329	-1.52789	-11.3727	-4.35979	0	89.5894		-24.5261	1.77456	-0.150914	2.39154	0	0.03309	0	0	-0.426827		-0.0723263	6.76638	5.71959	5.91857	0	-2.35154	0	0	-41.2118		38.6916	-5325.59	-5806.87	2663.3	-99.1901	-393.543	-25.5252	-4.98605	-1562.53		-96.2455	6.76638	5.71959	5.91857	0	-2.35154	0	0	-41.2118
70	2WVI - minimized S5059 Pixantrone Maleate.cdx	-39.0863	-89.1484	-0.990911	-1.84688	-11.5427	-1.88842	0	95.54		-29.209	0.87929	1.44753	-0.992375	0	0.141962	0	0	-0.344896		0.627073	7.12332	5.5245	6.79751	0	-2.42164	0	0	-41.3122		38.5352	-5304.23	-5885.15	2685.81	-103.366	-397.089	-25.6807	-9.90494	-1519.81		-49.0433	7.12332	5.5245	6.79751	0	-2.42164	0	0	-41.3122
71	2WVI - minimized S5059 Pixantrone Maleate.cdx	-35.7069	-70.0059	1.07449	-1.40033	-12.0642	-3.84829	0	75.6767		-25.1394	1.4379	1.21017	1.07334	0	-0.0251931	0	0	-0.851936		0.0315142	7.15421	5.52356	6.76337	0	-2.41731	0	0	-41.2678		38.5523	-5390.27	-5870.37	2639.67	-103.096	-391.396	-24.7378	-12.7131	-1513.79		-113.832	7.15421	5.52356	6.76337	0	-2.41731	0	0	-41.2678
72	2WVI - minimized S5059 Pixantrone Maleate.cdx	-38.952	-82.0322	0.223682	-1.73037	-11.8027	-4.27511	0	84.392		-23.7274	1.12566	-0.934013	0.224373	0	0.219921	0	0	0.699411		0.915972	7.25881	7.44889	7.58441	0	-2.64183	0	0	-42.8672		37.7346	-5430.32	-5900.95	2565.09	-103.869	-399.365	-32.5683	-10.4975	-1523.04		-25.1275	7.25881	7.44889	7.58441	0	-2.64183	0	0	-42.8672
73	2WVI - minimized S5059 Pixantrone Maleate.cdx	-38.5489	-79.6561	1.0736	-1.54043	-12.1582	-2.42883	0	84.7483		-28.5872	2.07727	1.03182	1.07334	0	0.081558	0	0	-0.118784		0.00934137	6.67308	5.73416	5.93117	0	-2.35214	0	0	-41.3241		38.684	-5296.25	-5841.37	2688.92	-101.352	-399.857	-28.1817	-14.3358	-1561.21		-38.8635	6.67308	5.73416	5.93117	0	-2.35214	0	0	-41.3241
74	2WVI - minimized S5059 Pixantrone Maleate.cdx	-38.8673	-62.6265	0.13655	-1.89032	-12.9074	-3.91633	0	68.344		-26.0074	1.4891	1.1379	0.134417	0	0.0353558	0	0	-0.62214		0.80357	6.98844	5.72304	5.86743	0	-2.34582	0	0	-41.1424		38.8862	-5311.75	-5967.89	2646.22	-104.238	-400.778	-24.1686	-6.87396	-1421.86		-32.1703	6.98844	5.72304	5.86743	0	-2.34582	0	0	-41.1424
75	2WVI - minimized S5059 Pixantrone Maleate.cdx	-37.5869	-74.8238	0.361944	-2.07955	-12.2887	-2.06791	0	81.0331		-27.722	1.53656	-1.81016	0.358818	0	0.0804178	0	0	0.938262		1.96922	7.2195	6.68468	5.86161	0	-2.33521	0	0	-41.7887		38.7971	-5412.77	-5919.39	2566.01	-104.543	-392.373	-23.942	-7.10932	-1487.1		-44.3268	7.2195	6.68468	5.86161	0	-2.33521	0	0	-41.7887
76	2WVI - minimized S5059 Pixantrone Maleate.cdx	-37.6645	-86.1222	0.934291	-2.51891	-11.2654	-2.92251	0	87.7806		-23.5504	1.14674	0.0420411	0.934272	0	0.128263	0	0	-0.583841		0.626004	6.74865	5.41771	6.16881	0	-2.45396	0	0	-40.9139		38.53	-5306.34	-5906.44	2671.42	-100.354	-392.118	-29.9212	-10.8142	-1478.52		-59.591	6.74865	5.41771	6.16881	0	-2.45396	0	0	-40.9139
77	2WVI - minimized S5059 Pixantrone Maleate.cdx	-39.1615	-75.6948	1.84172	-1.40504	-12.3721	-4.06683	0	77.9619		-25.4263	1.60048	0.467018	1.83844	0	-0.110413	0	0	-0.348282		-0.24628	6.60981	5.0437	5.34797	0	-2.23071	0	0	-40.6233		39.0721	-5304.16	-5991.91	2705.49	-98.8903	-397.998	-28.0383	-4.33125	-1453.25		-35.2267	6.60981	5.0437	5.34797	0	-2.23071	0	0	-40.6233
78	2WVI - minimized S5059 Pixantrone Maleate.cdx	-37.8805	-81.9886	2.4876	-1.78564	-11.6565	-4.05699	0	85.1695		-26.05	2.30486	0.732145	2.48433	0	-0.0723366	0	0	-0.669023		-0.170249	6.59888	5.20523	5.40878	0	-2.23533	0	0	-40.798		39.0182	-5413.58	-5997.71	2628.44	-100.798	-406.593	-30.614	-4.81916	-1440.6		-60.885	6.59888	5.20523	5.40878	0	-2.23533	0	0	-40.798
79	2WVI - minimized S5059 Pixantrone Maleate.cdx	-37.2705	-88.167	0.348741	-2.85999	-11.9016	-2.28552	0	94.9647		-27.3699	1.16126	-0.518662	0.347357	0	0.0170301	0	0	0.84849		0.467045	11.8245	11.7485	9.57405	0	-2.51166	0	0	-43.315		36.3287	-5324.09	-5902.98	2659.59	-102.722	-398.539	-27.0436	-7.01577	-1456.91		-88.4748	11.8245	11.7485	9.57405	0	-2.51166	0	0	-43.315
80	2WVI - minimized S5059 Pixantrone Maleate.cdx	-42.9289	-74.8738	-0.11867	-2.31563	-13.1394	-2.24369	0	81.01		-31.2478	0.927144	0.526716	-0.12014	0	0.0723428	0	0	0.062051		0.386174	6.46197	5.1902	5.43049	0	-2.23658	0	0	-40.9312		39.009	-5393.79	-6058.14	2633	-103.117	-401.125	-28.0853	-9.48456	-1344.9		-81.9454	6.46197	5.1902	5.43049	0	-2.23658	0	0	-40.9312
81	2WVI - minimized S5059 Pixantrone Maleate.cdx	-38.0782	-53.859	1.00371	-2.17831	-12.1793	-3.99776	0	59.053		-25.9206	1.70998	0.834146	1.00167	0	0.0726295	0	0	-0.579995		0.381537	7.09843	5.7321	5.78717	0	-2.33719	0	0	-41.0294		38.9457	-5387.87	-6091.05	2575.95	-104.139	-403.25	-32.4872	-9.18553	-1334.79		11.0853	7.09843	5.7321	5.78717	0	-2.33719	0	0	-41.0294
82	2WVI - minimized S5059 Pixantrone Maleate.cdx	-40.0641	-59.0187	1.26029	-1.78944	-12.7339	-3.49219	0	65.6601		-29.9503	1.41593	0.888055	1.25864	0	-0.0381995	0	0	-0.507709		-0.184856	6.54839	5.1954	5.44785	0	-2.2398	0	0	-40.8454		38.9903	-5345.96	-6150.42	2658.33	-101.635	-405.66	-24.3357	-7.65692	-1257.07		-57.5175	6.54839	5.1954	5.44785	0	-2.2398	0	0	-40.8454
83	2WVI - minimized S5059 Pixantrone Maleate.cdx	-38.1218	-76.6539	1.09376	-1.7808	-11.7133	-3.2523	0	81.6256		-27.4409	1.48867	0.698456	1.09554	0	0.0854532	0	0	-0.426538		0.035758	6.67256	5.7162	5.91905	0	-2.35184	0	0	-41.306		38.6951	-5314.41	-6066.64	2665.98	-104.032	-401.266	-27.0051	-5.79007	-1364.12		-11.5319	6.67256	5.7162	5.91905	0	-2.35184	0	0	-41.306
84	2WVI - minimized S5059 Pixantrone Maleate.cdx	-32.5462	-73.7886	-0.0782173	-1.3044	-10.9153	-3.95375	0	79.6967		-22.2026	0.899235	0.110054	-0.0831215	0	0.109851	0	0	-0.288733		1.05118	6.70739	5.45217	5.86727	0	-2.34853	0	0	-40.9712		38.7077	-5336.03	-6026.19	2654.35	-101.38	-401.543	-30.85	-9.79959	-1378.9		-41.7204	6.70739	5.45217	5.86727	0	-2.34853	0	0	-40.9712
85	2WVI - minimized S5059 Pixantrone Maleate.cdx	-35.3885	-81.2361	1.76745	-2.2023	-10.9005	-2.93087	0	85.2522		-25.1384	1.26951	0.176156	1.76491	0	-0.0239899	0	0	-0.216081		-0.431489	6.77113	5.71655	5.92313	0	-2.35207	0	0	-41.209		38.6925	-5345.51	-5999.59	2660.58	-103.387	-392.399	-28.3036	-5.07387	-1417.02		-60.318	6.77113	5.71655	5.92313	0	-2.35207	0	0	-41.209
86	2WVI - minimized S5059 Pixantrone Maleate.cdx	-34.9399	-71.5857	-0.307522	-1.05586	-12.2348	-3.67743	0	75.0719		-21.1504	1.012	-0.150054	-0.31048	0	0.00781664	0	0	-0.203668		1.66838	6.50009	4.2578	5.18065	0	-2.23086	0	0	-39.8766		39.1691	-5272.16	-5917.1	2717.7	-99.7654	-402.855	-30.5923	-5.38613	-1471.64		-62.5206	6.50009	4.2578	5.18065	0	-2.23086	0	0	-39.8766
87	2WVI - minimized S5059 Pixantrone Maleate.cdx	-34.2203	-76.5788	0.518502	-3.29888	-11.2511	-2.51024	0	83.4368		-24.5366	1.44587	1.70067	0.516704	0	0.0335392	0	0	-0.844737		0.0396907	6.93733	5.83392	6.00888	0	-2.45755	0	0	-41.4666		39.0187	-5338.16	-6019.43	2688.14	-106.536	-404.691	-29.7755	-8.03862	-1418.18		-39.6549	6.93733	5.83392	6.00888	0	-2.45755	0	0	-41.4666
88	2WVI - minimized S5059 Pixantrone Maleate.cdx	-38.5985	-74.2854	1.25171	-1.50298	-12.6726	-1.97074	0	81.3966		-30.8151	0.852539	-0.361285	1.25039	0	-0.00691407	0	0	0.25807		-0.287724	6.64937	5.32211	4.25848	0	-2.15218	0	0	-40.8092		40.0302	-5306.1	-5892.94	2619.13	-100.807	-398.213	-26.9874	-6.39364	-1479.49		-20.3967	6.64937	5.32211	4.25848	0	-2.15218	0	0	-40.8092
89	2WVI - minimized S5059 Pixantrone Maleate.cdx	-34.2711	-72.287	1.43084	-2.85229	-10.9176	-1.8708	0	78.1887		-25.963	1.39133	1.22435	1.42866	0	-0.160444	0	0	-0.923121		-0.178116	7.11559	5.84856	4.65173	0	-2.26165	0	0	-41.0968		39.9738	-5272.47	-5944.71	2757.51	-105.332	-401.306	-30.5101	-3.98333	-1462.8		-81.3452	7.11559	5.84856	4.65173	0	-2.26165	0	0	-41.0968
90	2WVI - minimized S5059 Pixantrone Maleate.cdx	-38.291	-79.6681	-0.275288	-2.2924	-11.6606	-3.10362	0	81.6391		-22.9301	1.09698	1.07072	-0.276943	0	0.0537999	0	0	-0.718543		0.967947	7.15079	6.15706	6.16309	0	-2.45651	0	0	-41.3508		38.638	-5319.87	-5954.24	2672.37	-100.919	-401.289	-25.7637	-9.37035	-1430.59		-70.0657	7.15079	6.15706	6.16309	0	-2.45651	0	0	-41.3508
91	2WVI - minimized S5059 Pixantrone Maleate.cdx	-36.8569	-81.4526	0.26358	-2.42196	-12.3042	-2.71631	0	89.8849		-28.1104	1.31087	1.99321	0.259633	0	0.0201415	0	0	-1.32854		0.36642	7.07312	5.54316	5.70216	0	-2.33894	0	0	-40.7656		38.9324	-5303.12	-6045.31	2594.85	-98.9024	-405.884	-28.8347	-5.23274	-1331.59		17.7868	7.07312	5.54316	5.70216	0	-2.33894	0	0	-40.7656
92	2WVI - minimized S5059 Pixantrone Maleate.cdx	-35.7633	-63.9588	1.98455	-2.56102	-11.9401	-2.28855	0	69.5034		-26.5027	2.03059	0.300552	1.98076	0	0.0131735	0	0	-0.549721		0.285831	7.03588	5.84366	4.64908	0	-2.26123	0	0	-41.1732		39.9776	-5249.87	-5900.92	2695.64	-101.481	-394	-24.2574	-6.72525	-1441.5		-76.6239	7.03588	5.84366	4.64908	0	-2.26123	0	0	-41.1732
93	2WVI - minimized S5059 Pixantrone Maleate.cdx	-35.7791	-59.2689	1.49804	-2.00576	-11.984	-2.46952	0	66.552		-28.101	1.39468	1.42494	1.4964	0	-0.183236	0	0	-1.17433		-0.169096	7.17411	6.835	4.70808	0	-2.25725	0	0	-41.9401		39.8284	-5411.16	-6044.97	2586.8	-101.707	-401.097	-28.058	-6.44027	-1352.73		-62.9549	7.17411	6.835	4.70808	0	-2.25725	0	0	-41.9401
94	2WVI - minimized S5059 Pixantrone Maleate.cdx	-39.393	-62.7334	1.22478	-2.15151	-12.3149	-3.85381	0	67.4303		-26.9945	1.96499	0.401143	1.22371	0	0.072108	0	0	-0.489848		0.75787	6.37006	4.31833	5.54507	0	-2.34304	0	0	-39.951		38.8007	-5259.24	-6064.66	2738.85	-104.517	-398.483	-25.232	-9.05132	-1345.62		-50.5247	6.37006	4.31833	5.54507	0	-2.34304	0	0	-39.951
95	2WVI - minimized S5059 Pixantrone Maleate.cdx	-40.934	-71.2257	-1.56488	-2.68767	-13.4604	-3.45931	0	75.1209		-23.6569	1.07929	-0.295726	-1.5682	0	0.156955	0	0	0.573734		2.21252	6.67293	4.75784	6.36787	0	-2.38	0	0	-40.6201		38.5473	-5356.86	-6010.38	2672.79	-103.197	-400.013	-28.3858	-7.4157	-1385.13		-95.1192	6.67293	4.75784	6.36787	0	-2.38	0	0	-40.6201
96	2WVI - minimized S5059 Pixantrone Maleate.cdx	-35.5482	-60.1065	0.432662	-2.23442	-11.4316	-2.73085	0	65.8821		-25.3596	1.40383	0.493155	0.432493	0	-0.0145882	0	0	-0.487451		0.980224	6.14262	4.75373	4.02473	0	-2.14796	0	0	-40.3185		39.8306	-5284.8	-6084.6	2659.52	-100.57	-395.164	-27.9576	-11.5727	-1327.96		3.50513	6.14262	4.75373	4.02473	0	-2.14796	0	0	-40.3185
97	2WVI - minimized S5059 Pixantrone Maleate.cdx	-35.8966	-68.7118	0.255414	-1.87038	-11.6893	-3.36872	0	74.6187		-25.1306	0.675815	1.50095	0.253691	0	-0.00900521	0	0	-1.28422		0.214402	7.05252	5.84638	6.01302	0	-2.45825	0	0	-41.3566		39.008	-5351.14	-6063.76	2642.43	-98.2196	-393.746	-25.0043	-12.8337	-1316.74		-83.268	7.05252	5.84638	6.01302	0	-2.45825	0	0	-41.3566
98	2WVI - minimized S5059 Pixantrone Maleate.cdx	-33.317	-80.1444	1.49044	-2.84597	-10.2556	-3.83515	0	83.7533		-21.4796	1.67436	0.210677	1.48771	0	-0.027733	0	0	-0.191363		0.195064	6.97346	5.83504	6.00386	0	-2.45753	0	0	-41.4416		39.0337	-5312.07	-6119.27	2618.91	-102.002	-391.7	-27.6514	-8.71255	-1285.81		4.17497	6.97346	5.83504	6.00386	0	-2.45753	0	0	-41.4416
99	2WVI - minimized S5059 Pixantrone Maleate.cdx	-37.5311	-66.1724	0.995525	-2.10099	-12.3698	-2.10611	0	72.8512		-28.6285	1.60579	0.226887	0.993124	0	0.0784439	0	0	-0.225642		0.532973	6.87152	5.19161	5.41351	0	-2.32594	0	0	-40.7665		39.3588	-5324.16	-6079.33	2604.07	-104.199	-386.825	-22.7339	-8.56721	-1293.04		-33.5379	6.87152	5.19161	5.41351	0	-2.32594	0	0	-40.7665
100	2WVI - minimized S5059 Pixantrone Maleate.cdx	-38.7305	-71.7204	0.228678	-2.04869	-12.1693	-3.58792	0	75.0962		-24.5291	1.08874	1.99376	0.226343	0	-0.0300289	0	0	-1.80031		0.698973	7.13154	4.61911	6.5624	0	-2.41719	0	0	-40.3463		38.7136	-5330.01	-6125.7	2660.73	-106.563	-400.737	-25.2061	-8.54398	-1277.41		-46.579	7.13154	4.61911	6.5624	0	-2.41719	0	0	-40.3463
101	2WVI - minimized S5059 Pixantrone Maleate.cdx	-38.1924	-82.2363	0.241824	-2.06319	-12.5899	-2.61748	0	89.0149		-27.9423	1.94397	2.9073	0.23761	0	-0.0455551	0	0	-1.23689		0.0815038	6.973	5.84224	4.64503	0	-2.26127	0	0	-41.2358		39.9828	-5434.27	-6097.82	2603.58	-107.132	-402.07	-27.1283	-11.219	-1292.6		-99.8952	6.973	5.84224	4.64503	0	-2.26127	0	0	-41.2358
102	2WVI - minimized S5059 Pixantrone Maleate.cdx	-36.1636	-61.236	1.46388	-1.49198	-11.8824	-3.86784	0	64.8133		-23.9626	1.63514	0.91547	1.45866	0	0.139388	0	0	-1.63836		0.759976	6.88463	5.41881	6.17871	0	-2.4554	0	0	-40.7781		38.5206	-5281.66	-6056.1	2635.57	-104.828	-396.383	-26.617	-9.02394	-1333.98		9.70053	6.88463	5.41881	6.17871	0	-2.4554	0	0	-40.7781
103	2WVI - minimized S5059 Pixantrone Maleate.cdx	-31.4981	-69.3788	1.65799	-1.54239	-11.109	-3.16414	0	73.548		-21.5098	2.05555	0.418507	1.65825	0	-0.0942141	0	0	-0.298813		0.371822	7.35031	9.0121	7.7021	0	-2.6488	0	0	-44.3694		37.6543	-5342.12	-5999.73	2615.43	-99.248	-387.26	-22.3233	-6.94267	-1343.65		-98.3882	7.35031	9.0121	7.7021	0	-2.6488	0	0	-44.3694
104	2WVI - minimized S5059 Pixantrone Maleate.cdx	-36.3376	-83.4787	2.30418	-2.48486	-11.3022	-2.69631	0	86.2116		-24.8913	1.14802	-0.0173801	2.30085	0	-0.108707	0	0	-0.372876		-0.653875	8.13388	7.24919	5.98564	0	-2.26959	0	0	-42.4337		39.6024	-5285.25	-6030.34	2688.4	-102.133	-409.66	-25.2385	-6.02032	-1387.64		-12.6187	8.13388	7.24919	5.98564	0	-2.26959	0	0	-42.4337
105	2WVI - minimized S5059 Pixantrone Maleate.cdx	-35.9706	-74.9369	0.256735	-2.07827	-11.9623	-3.15409	0	79.3992		-23.495	2.97736	3.53551	0.252476	0	0.181329	0	0	-2.08417		1.09221	7.00393	5.98244	8.09611	0	-2.58762	0	0	-42.0846		37.5977	-5289.92	-6083.03	2646.88	-100.763	-392.612	-23.5495	-8.6628	-1306.29		-21.8856	7.00393	5.98244	8.09611	0	-2.58762	0	0	-42.0846
106	2WVI - minimized S5059 Pixantrone Maleate.cdx	-39.8971	-83.2561	-0.782128	-2.61276	-12.6185	-2.51649	0	89.8782		-27.9893	1.29865	0.892062	-0.782834	0	0.1438	0	0	-0.16942		1.21504	6.7333	5.72585	5.92372	0	-2.35272	0	0	-41.2453		38.6818	-5320.81	-6023.98	2587.64	-104.304	-393.061	-25.88	-12.5757	-1358.39		9.74313	6.7333	5.72585	5.92372	0	-2.35272	0	0	-41.2453
107	2WVI - minimized S5059 Pixantrone Maleate.cdx	-35.7228	-83.1193	0.336031	-2.0607	-12.2268	-3.1834	0	90.3929		-25.8615	1.97725	1.07572	0.334566	0	0.100368	0	0	-0.698615		1.16521	6.24135	4.54497	5.41207	0	-2.34494	0	0	-40.3645		38.9937	-5262.92	-5966.27	2670.49	-102.593	-392.308	-25.808	-7.29121	-1372.73		-66.4066	6.24135	4.54497	5.41207	0	-2.34494	0	0	-40.3645
108	2WVI - minimized S5059 Pixantrone Maleate.cdx	-40.1757	-89.4527	0.693559	-2.68087	-13.0986	-2.86981	0	95.8173		-28.5846	1.92593	0.717175	0.692978	0	0.0861982	0	0	-0.120869		0.550449	6.78293	5.19294	5.36851	0	-2.32203	0	0	-40.851		39.3945	-5254.54	-6094.2	2672.92	-106.901	-398.549	-26.9217	-8.81429	-1285.01		-7.05851	6.78293	5.19294	5.36851	0	-2.32203	0	0	-40.851
109	2WVI - minimized S5059 Pixantrone Maleate.cdx	-36.1673	-67.2611	0.54774	-2.43986	-11.9055	-3.533	0	69.6517		-21.2273	2.32642	1.44655	0.544443	0	0.0261215	0	0	-0.835432		1.14473	6.82489	5.8248	5.9956	0	-2.45683	0	0	-41.5706		39.032	-5310.62	-6088.24	2600.56	-103.24	-394.733	-24.8792	-8.60216	-1317.58		26.1007	6.82489	5.8248	5.9956	0	-2.45683	0	0	-41.5706
110	2WVI - minimized S5059 Pixantrone Maleate.cdx	-37.9258	-77.4087	2.59867	-2.73434	-12.624	-3.24237	0	82.9556		-27.4707	3.34354	1.55286	2.59585	0	-0.0516085	0	0	-1.19578		0.442221	6.38478	4.38412	5.11462	0	-2.22422	0	0	-40.2177		39.3279	-5270.37	-5776.93	2672.69	-102.289	-389.353	-22.7587	-9.24313	-1556.27		-86.2075	6.38478	4.38412	5.11462	0	-2.22422	0	0	-40.2177
111	2WVI - minimized S5059 Pixantrone Maleate.cdx	-37.566	-72.2049	2.18957	-2.21989	-12.9693	-2.18693	0	80.9097		-31.0842	2.22396	-1.26204	2.18874	0	0.00984917	0	0	0.445581		0.841836	6.69136	5.17248	5.5043	0	-2.33475	0	0	-40.9406		39.2899	-5312.69	-5924.94	2604.26	-100.201	-392.9	-31.1003	-8.99064	-1426.29		-32.537	6.69136	5.17248	5.5043	0	-2.33475	0	0	-40.9406
112	2WVI - minimized S5059 Pixantrone Maleate.cdx	-36.9652	-76.7144	1.88465	-2.29028	-12.8376	-3.34744	0	80.9662		-24.6263	3.0409	0.855219	1.88347	0	-0.0280313	0	0	-0.589036		0.919276	6.5451	5.44057	4.46425	0	-2.25452	0	0	-40.791		39.6858	-5295.53	-5972.91	2661.04	-100.821	-404.224	-28.2789	-5.04791	-1422.08		-23.2154	6.5451	5.44057	4.46425	0	-2.25452	0	0	-40.791
113	2WVI - minimized S5059 Pixantrone Maleate.cdx	-28.7954	-67.9776	-0.672294	-2.4795	-11.1133	-2.54754	0	73.5147		-17.5199	1.92612	1.22738	-0.673336	0	0.144474	0	0	-0.515899		1.7435	6.86257	5.81782	5.99679	0	-2.45718	0	0	-41.5304		39.0355	-5254.45	-6100.09	2637.85	-103.839	-393.08	-26.5895	-8.72315	-1312.68		52.7026	6.86257	5.81782	5.99679	0	-2.45718	0	0	-41.5304
114	2WVI - minimized S5059 Pixantrone Maleate.cdx	-34.3376	-74.5295	1.20642	-2.48756	-11.8408	-2.94294	0	78.4368		-22.18	2.38474	2.49683	1.20529	0	-0.14993	0	0	-1.6358		0.468346	6.7604	5.18704	5.40522	0	-2.32517	0	0	-40.8727		39.366	-5249.81	-5913.01	2669.93	-103.439	-399.339	-24.8163	-9.21163	-1511.28		41.3501	6.7604	5.18704	5.40522	0	-2.32517	0	0	-40.8727
115	2WVI - minimized S5059 Pixantrone Maleate.cdx	-38.6319	-75.2752	1.2796	-3.30864	-12.1389	-3.46905	0	77.4543		-23.174	2.60076	0.952604	1.28158	0	-0.136012	0	0	-1.059		1.56159	6.80634	5.18393	5.43959	0	-2.32888	0	0	-40.8292		39.3409	-5303.07	-5847.21	2701.5	-104.16	-396.443	-27.0431	-3.50797	-1545.36		-80.8502	6.80634	5.18393	5.43959	0	-2.32888	0	0	-40.8292
116	2WVI - minimized S5059 Pixantrone Maleate.cdx	-38.5656	-74.6304	0.509428	-3.25148	-12.4658	-3.21186	0	79.9782		-25.4936	2.23429	1.8769	0.508782	0	-0.0713683	0	0	-1.03878		0.958744	6.63075	5.17654	5.46283	0	-2.33158	0	0	-41.0054		39.3283	-5319.17	-5853.82	2661.51	-103.148	-396.892	-28.9415	-2.55208	-1522		-73.3275	6.63075	5.17654	5.46283	0	-2.33158	0	0	-41.0054
117	2WVI - minimized S5059 Pixantrone Maleate.cdx	-35.2056	-79.843	0.256015	-2.80038	-12.0423	-2.55465	0	86.378		-24.5992	1.83922	-0.35776	0.253004	0	0.156874	0	0	0.530893		1.25621	6.84722	5.81871	5.99659	0	-2.45682	0	0	-41.5466		39.0353	-5339.71	-5867.62	2638.53	-98.6028	-398.829	-31.0804	-0.549822	-1524.55		-57.0111	6.84722	5.81871	5.99659	0	-2.45682	0	0	-41.5466
118	2WVI - minimized S5059 Pixantrone Maleate.cdx	-38.9101	-86.896	1.54429	-2.47087	-12.2023	-3.73744	0	89.9603		-25.1081	1.7546	1.1358	1.54153	0	-0.100441	0	0	-0.729836		-0.0924616	6.67819	5.18385	5.46505	0	-2.33104	0	0	-40.9559		39.3162	-5323.36	-5887.95	2687.46	-100.034	-404.026	-27.9428	-5.11977	-1518.74		-66.999	6.67819	5.18385	5.46505	0	-2.33104	0	0	-40.9559
119	2WVI - minimized S5059 Pixantrone Maleate.cdx	-42.7877	-87.1256	0.392751	-2.3434	-12.5129	-2.52121	0	93.2079		-31.8853	1.20755	0.12667	0.392201	0	0.0582996	0	0	-0.46402		1.0944	7.55264	5.12867	6.765	0	-2.45157	0	0	-40.9879		39.0985	-5373.42	-5989.86	2648	-100.157	-398.64	-23.3477	-9.0708	-1418.77		-81.5902	7.55264	5.12867	6.765	0	-2.45157	0	0	-40.9879
120	2WVI - minimized S5059 Pixantrone Maleate.cdx	-43.082	-81.9722	0.740712	-2.98676	-12.1478	-3.64113	0	85.0516		-28.1264	3.28183	2.89263	0.738444	0	0.149997	0	0	-1.66506		1.16583	6.92571	5.82891	6.01163	0	-2.459	0	0	-41.4748		39.019	-5403.51	-6067.13	2627.99	-103.22	-398.557	-25.0771	-5.32975	-1359.34		-72.8442	6.92571	5.82891	6.01163	0	-2.459	0	0	-41.4748
121	2WVI - minimized S5059 Pixantrone Maleate.cdx	-41.2334	-72.4522	1.22365	-1.83537	-12.2948	-3.72789	0	71.8811		-24.0279	1.93677	1.90095	1.22178	0	-0.0833607	0	0	-1.79025		0.68766	7.0907	4.63772	6.55723	0	-2.41695	0	0	-40.4148		38.7275	-5289.33	-6001.94	2675.96	-98.4869	-392.335	-25.2026	-5.56687	-1384.18		-57.5776	7.0907	4.63772	6.55723	0	-2.41695	0	0	-40.4148
122	2WVI - minimized S5059 Pixantrone Maleate.cdx	-43.6354	-84.5846	0.243411	-2.38532	-12.9042	-2.19841	0	88.7012		-30.5075	2.52294	1.97709	0.241084	0	0.0901164	0	0	-0.816836		1.03149	7.07789	5.82019	5.98963	0	-2.45532	0	0	-41.3113		39.0347	-5301.75	-6101.41	2645.37	-101.374	-394.854	-25.557	-6.82804	-1302.35		-14.7483	7.07789	5.82019	5.98963	0	-2.45532	0	0	-41.3113
123	2WVI - minimized S5059 Pixantrone Maleate.cdx	-40.3975	-70.6117	0.0673021	-2.78432	-11.9266	-3.17365	0	75.3576		-27.3261	2.52962	1.55971	0.0658793	0	0.163959	0	0	-1.35405		2.09411	7.08971	5.54238	7.29304	0	-2.63292	0	0	-41.0415		37.9287	-5312.52	-6116.16	2679.18	-99.616	-400.744	-24.8407	-9.03173	-1300.35		-40.9589	7.08971	5.54238	7.29304	0	-2.63292	0	0	-41.0415
124	2WVI - minimized S5059 Pixantrone Maleate.cdx	-33.7514	-57.9151	0.477929	-1.23995	-11.6535	-3.36707	0	64.2874		-24.3412	1.13095	0.510241	0.474766	0	-0.0313969	0	0	-0.271481		0.448823	6.64769	4.99116	5.8625	0	-2.35285	0	0	-40.6918		38.8387	-5307.1	-6039.23	2685.99	-101.889	-395.895	-27.5557	-6.8861	-1342.6		-79.034	6.64769	4.99116	5.8625	0	-2.35285	0	0	-40.6918
125	2WVI - minimized S5059 Pixantrone Maleate.cdx	-38.7209	-79.7913	0.497248	-1.71866	-11.4199	-3.6655	0	81.6742		-24.297	2.69699	1.41631	0.496307	0	0.154546	0	0	-1.29303		1.92285	7.14729	6.27056	7.475	0	-2.63453	0	0	-41.7672		37.8035	-5348.24	-6068.95	2643.34	-107.526	-401.665	-25.4075	-7.45097	-1357.75		-22.8299	7.14729	6.27056	7.475	0	-2.63453	0	0	-41.7672
126	2WVI - minimized S5059 Pixantrone Maleate.cdx	-36.3939	-86.171	1.56513	-1.59013	-10.8817	-3.37092	0	88.5704		-24.5157	2.13185	1.75217	1.56146	0	-0.0211603	0	0	-1.65219		0.491559	7.04655	6.30761	7.4994	0	-2.64021	0	0	-41.9007		37.7805	-5363.68	-6060.21	2675.44	-105.482	-402.058	-25.0343	-5.50219	-1335.09		-105.75	7.04655	6.30761	7.4994	0	-2.64021	0	0	-41.9007
127	2WVI - minimized S5059 Pixantrone Maleate.cdx	-41.749	-97.3249	1.45677	-2.70864	-11.658	-2.48193	0	99.2788		-28.3111	1.89724	1.11608	1.45659	0	-0.0371668	0	0	0.0678515		-0.706103	6.96754	6.2674	7.47611	0	-2.6348	0	0	-41.9461		37.8049	-5389.56	-6053.13	2585.41	-105.162	-397.167	-22.2778	-6.86117	-1357.37		-33.0015	6.96754	6.2674	7.47611	0	-2.6348	0	0	-41.9461
128	2WVI - minimized S5059 Pixantrone Maleate.cdx	-43.8687	-100.606	0.328834	-2.38784	-12.2447	-2.36109	0	102.975		-29.5724	1.30744	2.35506	0.327786	0	-0.0877397	0	0	-1.52755		0.23988	7.2831	5.53042	6.73347	0	-2.41416	0	0	-41.1381		38.5715	-5321.05	-5973.86	2678.93	-99.0615	-404.732	-24.1166	-7.72769	-1414.34		-76.1377	7.2831	5.53042	6.73347	0	-2.41416	0	0	-41.1381
129	2WVI - minimized S5059 Pixantrone Maleate.cdx	-41.887	-88.54	0.950602	-3.17118	-12.1137	-2.18393	0	91.2391		-28.0679	2.76854	3.47472	0.94999	0	0.036659	0	0	-2.28052		0.587693	7.04053	5.51052	7.28551	0	-2.63216	0	0	-41.0606		37.9373	-5265.08	-5981.55	2683.44	-106.429	-398.92	-22.827	-6.78469	-1436.55		4.53918	7.04053	5.51052	7.28551	0	-2.63216	0	0	-41.0606
130	2WVI - minimized S5059 Pixantrone Maleate.cdx	-41.2911	-71.0693	1.11497	-0.966869	-13.0306	-3.0292	0	74.4901		-28.8003	2.11526	0.615207	1.1139	0	0.0274678	0	0	-0.323593		0.682286	6.47087	4.67996	6.29912	0	-2.37951	0	0	-40.7828		38.6541	-5379.68	-6062.7	2624.83	-102.584	-408.126	-24.6098	-1.60307	-1365.93		-38.9601	6.47087	4.67996	6.29912	0	-2.37951	0	0	-40.7828
131	2WVI - minimized S5059 Pixantrone Maleate.cdx	-37.2412	-65.4891	0.399405	-1.19689	-11.6057	-3.9439	0	68.1375		-23.5425	3.2366	1.69379	0.398071	0	0.2502	0	0	-1.51654		2.41108	7.04486	5.50974	7.28434	0	-2.63194	0	0	-41.0553		37.938	-5331.49	-5960.57	2730.72	-100.221	-397.345	-25.132	-0.528245	-1431.8		-146.617	7.04486	5.50974	7.28434	0	-2.63194	0	0	-41.0553
132	2WVI - minimized S5059 Pixantrone Maleate.cdx	-44.6013	-86.9641	0.188396	-2.8095	-12.7614	-2.49969	0	91.4844		-31.2394	2.00395	3.38116	0.188312	0	0.117318	0	0	-2.13413		0.451287	7.09083	5.5277	7.29866	0	-2.63554	0	0	-41.0237		37.9237	-5452.24	-6003.54	2654.85	-102.524	-407.339	-31.6006	-5.11822	-1377.84		-179.12	7.09083	5.5277	7.29866	0	-2.63554	0	0	-41.0237
133	2WVI - minimized S5059 Pixantrone Maleate.cdx	-42.6882	-77.0402	0.139026	-2.23027	-11.8238	-3.43785	0	79.3866		-27.6817	0.912302	1.65155	0.138395	0	-0.104646	0	0	-1.23479		0.461798	7.14363	4.61124	6.55495	0	-2.41657	0	0	-40.3342		38.7282	-5374.26	-5964.04	2666.79	-99.6221	-402.896	-26.5521	-5.53459	-1422.6		-119.805	7.14363	4.61124	6.55495	0	-2.41657	0	0	-40.3342
134	2WVI - minimized S5059 Pixantrone Maleate.cdx	-41.6701	-82.001	2.22765	-2.00076	-12.0164	-3.67186	0	81.3639		-25.5716	4.56466	0.615032	2.22609	0	0.0561298	0	0	-0.263596		1.93101	6.45594	4.62387	6.37778	0	-2.3806	0	0	-40.7758		38.6107	-5440.28	-5935.64	2619.74	-100.261	-402.968	-29.3326	-7.06122	-1448.77		-135.999	6.45594	4.62387	6.37778	0	-2.3806	0	0	-40.7758
135	2WVI - minimized S5059 Pixantrone Maleate.cdx	-47.6106	-87.8351	2.96891	-1.96421	-13.8464	-2.15027	0	90.9948		-35.7784	1.67219	1.28452	2.96513	0	-0.262619	0	0	-1.10537		-1.20947	6.21679	4.69104	4.16528	0	-2.15185	0	0	-40.1364		39.6487	-5429.76	-6034.82	2630.25	-101.116	-400.661	-27.6756	-4.76882	-1366.02		-124.949	6.21679	4.69104	4.16528	0	-2.15185	0	0	-40.1364
136	2WVI - minimized S5059 Pixantrone Maleate.cdx	-39.1746	-95.4191	0.617629	-2.23156	-10.4093	-3.47957	0	94.7781		-23.0309	1.39386	-0.208797	0.615755	0	0.127162	0	0	-0.0493408		0.909083	6.46471	4.61332	6.37426	0	-2.37969	0	0	-40.7611		38.6179	-5241.12	-5979.24	2697.49	-102.458	-396.209	-26.5567	-5.02993	-1393.94		-35.1815	6.46471	4.61332	6.37426	0	-2.37969	0	0	-40.7611
137	2WVI - minimized S5059 Pixantrone Maleate.cdx	-41.2243	-78.5795	-0.357095	-2.05866	-11.899	-3.79387	0	81.363		-25.8992	1.53319	2.04927	-0.357601	0	0.0852867	0	0	-2.08092		1.83715	7.15741	4.63459	6.59305	0	-2.42072	0	0	-40.3441		38.6946	-5358.61	-5996.25	2724.04	-105.606	-402.265	-29.1284	-4.7964	-1412.16		-132.442	7.15741	4.63459	6.59305	0	-2.42072	0	0	-40.3441
138	2WVI - minimized S5059 Pixantrone Maleate.cdx	-43.6849	-91.8471	0.0268267	-2.07504	-13.046	-2.50738	0	96.8075		-31.0437	2.82843	2.18302	0.0266833	0	0.211032	0	0	-0.949251		1.35694	6.92026	5.50663	7.27863	0	-2.63142	0	0	-41.1789		37.9453	-5382.44	-5989.57	2609.76	-105.181	-413.902	-23.5294	-3.92237	-1417.6		-38.4885	6.92026	5.50663	7.27863	0	-2.63142	0	0	-41.1789
139	2WVI - minimized S5059 Pixantrone Maleate.cdx	-41.3104	-80.6973	-0.291885	-1.82951	-13.7421	-2.41215	0	89.7821		-32.1195	3.09438	2.15464	-0.29268	0	0.250675	0	0	-1.44533		2.42706	7.03617	5.50407	7.274	0	-2.63056	0	0	-41.0606		37.9492	-5336.36	-5892.65	2685.09	-99.1054	-405.302	-26.7029	-4.59967	-1469.02		-124.07	7.03617	5.50407	7.274	0	-2.63056	0	0	-41.0606
140	2WVI - minimized S5059 Pixantrone Maleate.cdx	-39.2651	-78.3798	0.830184	-2.09026	-12.1661	-2.94897	0	83.5668		-28.077	0.733825	0.933425	0.828936	0	-0.19115	0	0	-0.749631		-0.0877545	6.85565	5.18939	5.4585	0	-2.32873	0	0	-40.7784		39.3149	-5363.45	-5989.48	2603.74	-100.896	-396.236	-25.7245	-4.8386	-1383.25		-66.7589	6.85565	5.18939	5.4585	0	-2.32873	0	0	-40.7784
141	2WVI - minimized S5059 Pixantrone Maleate.cdx	-41.6554	-82.4805	-1.22178	-2.73954	-11.6137	-2.92851	0	86.7235		-27.3948	1.14529	2.77012	-1.22234	0	0.0769086	0	0	-1.38151		0.902115	7.02342	4.61175	6.56116	0	-2.41643	0	0	-40.4557		38.7226	-5387.51	-5983.47	2623.58	-98.4592	-398.965	-27.7243	-1.67192	-1376.65		-124.146	7.02342	4.61175	6.56116	0	-2.41643	0	0	-40.4557
142	2WVI - minimized S5059 Pixantrone Maleate.cdx	-43.6584	-81.1948	1.32285	-1.60236	-12.3622	-4.05971	0	81.7256		-27.4878	3.30243	1.44853	1.32379	0	0.0520575	0	0	-1.09629		1.57435	6.7187	5.74854	5.90915	0	-2.34852	0	0	-41.2752		38.6848	-5388.7	-6043.92	2646.91	-98.4646	-405.232	-25.7638	-5.1798	-1351.9		-105.153	6.7187	5.74854	5.90915	0	-2.34852	0	0	-41.2752
143	2WVI - minimized S5059 Pixantrone Maleate.cdx	-42.2469	-82.3492	2.95091	-1.44094	-11.6759	-3.60566	0	81.1303		-27.2563	2.98453	0.368075	2.94962	0	-0.0216706	0	0	-0.951907		0.640412	6.61472	5.73735	5.93849	0	-2.35239	0	0	-41.3843		38.6756	-5383.06	-6091.28	2659.84	-100.927	-398.777	-25.9502	-4.66706	-1350.47		-70.821	6.61472	5.73735	5.93849	0	-2.35239	0	0	-41.3843
144	2WVI - minimized S5059 Pixantrone Maleate.cdx	-42.8883	-85.545	3.42242	-2.34627	-12.9018	-2.77432	0	89.2373		-31.9806	2.6176	1.98442	3.4187	0	-0.293567	0	0	-1.39669		-1.09527	6.78125	6.16122	4.81257	0	-2.26164	0	0	-41.2171		39.2863	-5408.9	-6050.05	2631.78	-99.0794	-407.565	-25.356	-4.71512	-1344.01		-109.905	6.78125	6.16122	4.81257	0	-2.26164	0	0	-41.2171
145	2WVI - minimized S5059 Pixantrone Maleate.cdx	-45.035	-88.8802	2.36426	-1.91071	-13.0322	-2.97971	0	92.0399		-32.6363	0.385234	-0.890723	2.36209	0	-0.294477	0	0	-0.0183526		-0.773298	7.51538	7.12614	5.63531	0	-2.2692	0	0	-42.2305		39.2537	-5428.19	-6004.64	2664.4	-102.655	-411.931	-26.9771	-5.78053	-1388.65		-151.953	7.51538	7.12614	5.63531	0	-2.2692	0	0	-42.2305
146	2WVI - minimized S5059 Pixantrone Maleate.cdx	-42.0154	-79.3568	-0.602074	-2.42162	-11.9496	-3.00253	0	84.7926		-29.4753	1.41021	1.41219	-0.60498	0	0.196652	0	0	-0.507122		0.913474	6.93218	6.26798	7.47715	0	-2.63455	0	0	-41.9806		37.8022	-5334.96	-5991.78	2711.41	-101.663	-401.185	-25.7957	-6.0265	-1396.33		-123.601	6.93218	6.26798	7.47715	0	-2.63455	0	0	-41.9806
147	2WVI - minimized S5059 Pixantrone Maleate.cdx	-45.4188	-87.8452	1.52639	-1.86235	-13.7951	-2.35615	0	94.039		-35.1254	2.25226	1.09869	1.52272	0	0.00794574	0	0	-0.215379		-0.161715	6.74606	5.67144	6.16325	0	-2.36413	0	0	-41.3302		38.6057	-5381.06	-5999.56	2679.25	-99.8502	-405.664	-28.1637	-4.9779	-1398.36		-123.733	6.74606	5.67144	6.16325	0	-2.36413	0	0	-41.3302
148	2WVI - minimized S5059 Pixantrone Maleate.cdx	-43.4158	-76.0636	1.32866	-1.92037	-13.0982	-2.44036	0	80.5456		-31.7676	2.25738	2.34489	1.32497	0	-0.0473401	0	0	-1.26434		-0.100801	6.7178	5.74348	5.93006	0	-2.35205	0	0	-41.2805		38.6768	-5417.1	-5985.65	2667.01	-102.738	-407.353	-26.6396	-4.33735	-1418.37		-139.034	6.7178	5.74348	5.93006	0	-2.35205	0	0	-41.2805
149	2WVI - minimized S5059 Pixantrone Maleate.cdx	-45.2749	-91.0868	-1.80908	-2.23005	-11.2398	-3.82841	0	87.0991		-22.1798	-1.93664	-2.46999	-1.81143	0	0.118965	0	0	-0.755023		2.98084	11.9222	7.89447	10.341	0	-2.42955	0	0	-40.4216		36.538	-5367.68	-6028.16	2677.03	-103.942	-406.291	-28.4059	-2.64784	-1372.36		-102.909	11.9222	7.89447	10.341	0	-2.42955	0	0	-40.4216
150	2WVI - minimized S5059 Pixantrone Maleate.cdx	-38.6954	-79.2618	0.514944	-1.96311	-11.8851	-3.03894	0	84.0401		-27.1014	1.22787	1.68038	0.514703	0	-0.0254127	0	0	-1.18282		0.241018	6.40065	4.62018	6.3624	0	-2.37921	0	0	-40.828		38.6253	-5348.91	-6090.5	2674.54	-103.037	-401.804	-27.8965	-5.48656	-1299.38		-95.3377	6.40065	4.62018	6.3624	0	-2.37921	0	0	-40.828
151	2WVI - minimized S5059 Pixantrone Maleate.cdx	-33.5941	-84.0719	2.07704	-2.81714	-10.6022	-2.75619	0	89.8438		-25.2675	2.29953	2.54888	2.07465	0	-0.226606	0	0	-2.15561		0.0582223	7.17931	5.50757	7.28993	0	-2.63269	0	0	-40.921		37.9355	-5285.23	-5939.85	2711.63	-105.766	-399.439	-26.9648	-8.0122	-1427.65		-89.1708	7.17931	5.50757	7.28993	0	-2.63269	0	0	-40.921
152	2WVI - minimized S5059 Pixantrone Maleate.cdx	-44.38	-69.4868	-1.76296	-2.16565	-12.3871	-2.07299	0	74.1141		-30.6187	1.22356	1.33769	-1.76546	0	0.291074	0	0	-0.679879		2.04013	7.0061	5.54058	7.29896	0	-2.63338	0	0	-41.1111		37.911	-5369.53	-5990.52	2667.27	-106.258	-400.26	-27.025	-3.41752	-1416.09		-93.2238	7.0061	5.54058	7.29896	0	-2.63338	0	0	-41.1111
153	2WVI - minimized S5059 Pixantrone Maleate.cdx	-43.4377	-80.4995	2.20602	-2.06481	-12.9886	-2.49867	0	85.4916		-33.0837	1.90658	2.5484	2.20374	0	-0.191646	0	0	-1.85824		-0.795684	7.30137	4.61404	6.60771	0	-2.42217	0	0	-40.1846		38.6864	-5384.78	-6003.42	2675.52	-106.693	-399.622	-27.8978	-5.10627	-1414.76		-102.798	7.30137	4.61404	6.60771	0	-2.42217	0	0	-40.1846
154	2WVI - minimized S5059 Pixantrone Maleate.cdx	-41.52	-91.7557	0.0199392	-3.02998	-11.0227	-2.70852	0	90.3643		-23.3873	0.626137	0.391481	0.0181017	0	0.0473558	0	0	-0.323904		0.493102	7.11849	6.27136	7.48419	0	-2.63523	0	0	-41.7961		37.7943	-5323.6	-5946.21	2692.09	-106.527	-401.16	-29.2231	-4.83963	-1445.47		-82.2556	7.11849	6.27136	7.48419	0	-2.63523	0	0	-41.7961
155	2WVI - minimized S5059 Pixantrone Maleate.cdx	-40.9567	-90.168	1.87835	-2.19897	-11.9367	-2.11214	0	93.0355		-29.4548	1.39781	0.949357	1.87564	0	-0.247507	0	0	-0.698908		-0.480777	7.20223	6.68615	5.85412	0	-2.33449	0	0	-41.8059		38.8023	-5382.22	-5931.43	2673.52	-105.275	-405.12	-26.9013	-3.74844	-1472.9		-110.365	7.20223	6.68615	5.85412	0	-2.33449	0	0	-41.8059
156	2WVI - minimized S5059 Pixantrone Maleate.cdx	-39.3038	-86.7583	-0.129396	-2.09743	-12.0094	-3.76295	0	90.4381		-24.9844	2.32003	3.08629	-0.130442	0	-0.130128	0	0	-2.19241		1.68672	7.02815	5.52589	6.84416	0	-2.42623	0	0	-41.4152		38.4995	-5304.69	-5993	2711.1	-110.528	-412.575	-27.1547	-5.40489	-1445.64		-21.4954	7.02815	5.52589	6.84416	0	-2.42623	0	0	-41.4152
157	2WVI - minimized S5059 Pixantrone Maleate.cdx	-40.0414	-74.571	-0.77878	-2.33745	-12.5311	-2.10802	0	82.5721		-30.2871	1.38505	1.4211	-0.782044	0	0.16873	0	0	-0.648636		1.2259	7.27166	5.52711	6.7636	0	-2.41704	0	0	-41.1485		38.5465	-5380.29	-5909.94	2669.39	-104.903	-413.408	-22.2542	-8.34106	-1485.65		-105.179	7.27166	5.52711	6.7636	0	-2.41704	0	0	-41.1485
158	2WVI - minimized S5059 Pixantrone Maleate.cdx	-41.5228	-88.6271	1.86732	-2.20853	-12.0216	-3.40698	0	88.261		-25.3869	2.34139	-0.313742	1.8635	0	-0.0293228	0	0	0.140109		0.680847	7.22213	7.29604	6.43601	0	-2.47457	0	0	-42.5978		38.5624	-5384.73	-5935.49	2694.46	-99.719	-404.357	-25.1224	-7.0693	-1451.83		-155.588	7.22213	7.29604	6.43601	0	-2.47457	0	0	-42.5978
159	2WVI - minimized S5059 Pixantrone Maleate.cdx	-40.9411	-87.2062	0.26175	-2.26142	-11.9535	-3.6883	0	91.3146		-27.408	1.56267	1.2258	0.259377	0	0.0339207	0	0	-1.1728		1.21637	7.26373	5.52502	6.75222	0	-2.41623	0	0	-41.1575		38.5602	-5368.45	-5947.68	2658.8	-101.724	-402.722	-26.0686	-5.61525	-1426.71		-116.732	7.26373	5.52502	6.75222	0	-2.41623	0	0	-41.1575
160	2WVI - minimized S5059 Pixantrone Maleate.cdx	-44.2106	-92.672	0.817543	-2.42631	-12.1604	-3.80023	0	93.0824		-27.0516	0.99659	-0.562971	0.815888	0	-0.0557468	0	0	0.000231245		0.799189	7.22202	6.7046	5.90916	0	-2.33991	0	0	-41.8105		38.7587	-5463.81	-5862.8	2625.65	-100.853	-409.496	-26.6666	-5.93884	-1519.55		-164.156	7.22202	6.7046	5.90916	0	-2.33991	0	0	-41.8105
161	2WVI - minimized S5059 Pixantrone Maleate.cdx	-43.9708	-76.5283	1.08724	-2.29134	-12.4347	-4.14305	0	76.1385		-25.7991	2.23129	1.11854	1.08492	0	-0.0878881	0	0	-1.08558		1.2013	7.00137	5.74849	5.77099	0	-2.33478	0	0	-41.1437		38.9604	-5395.6	-5877.58	2620.83	-97.715	-410.768	-26.0404	-1.34409	-1513.63		-89.3665	7.00137	5.74849	5.77099	0	-2.33478	0	0	-41.1437
162	2WVI - minimized S5059 Pixantrone Maleate.cdx	-40.2038	-73.928	0.587348	-1.17086	-13.3507	-2.05729	0	80.3789		-30.6632	1.67333	1.70893	0.585965	0	-0.0383195	0	0	-0.592726		0.0094776	6.63169	5.6675	6.29769	0	-2.37231	0	0	-41.4971		38.5359	-5330.77	-5892.38	2728.77	-99.6198	-405.013	-26.9746	-4.75924	-1494.16		-136.634	6.63169	5.6675	6.29769	0	-2.37231	0	0	-41.4971
163	2WVI - minimized S5059 Pixantrone Maleate.cdx	-45.2288	-80.4782	0.339114	-0.949292	-13.2272	-3.38212	0	82.7768		-30.3079	0.908386	-2.01499	0.337784	0	0.14684	0	0	1.70422		0.734527	6.72992	5.57326	6.50984	0	-2.37991	0	0	-41.4142		38.4409	-5292.55	-5952.75	2729.54	-99.9056	-400.538	-24.3594	-5.31523	-1455.45		-83.7673	6.72992	5.57326	6.50984	0	-2.37991	0	0	-41.4142
164	2WVI - minimized S5059 Pixantrone Maleate.cdx	-41.1746	-87.3501	1.28249	-2.16746	-11.9437	-4.07379	0	89.0005		-25.9225	2.65248	2.41398	1.27906	0	-0.149089	0	0	-1.98489		1.09342	7.22719	5.53007	6.732	0	-2.41403	0	0	-41.1965		38.5756	-5427.82	-5813.65	2696.04	-104.195	-406.718	-26.3892	-5.8861	-1574.26		-192.762	7.22719	5.53007	6.732	0	-2.41403	0	0	-41.1965
165	2WVI - minimized S5059 Pixantrone Maleate.cdx	-42.9309	-78.6171	0.18188	-1.32531	-13.567	-2.06889	0	84.9694		-32.5037	0.4289	-2.17498	0.178367	0	0.0301589	0	0	1.39512		1.00023	6.93106	5.67749	5.34815	0	-2.20349	0	0	-41.1835		39.2924	-5372.34	-5896.32	2575.96	-106.357	-399.916	-27.0432	-4.50443	-1498.12		-16.0386	6.93106	5.67749	5.34815	0	-2.20349	0	0	-41.1835
166	2WVI - minimized S5059 Pixantrone Maleate.cdx	-42.4402	-86.6765	1.94778	-1.60975	-12.6861	-2.37233	0	91.1135		-32.1569	1.56534	0.0462011	1.94589	0	-0.0996475	0	0	0.301947		-0.629053	6.91518	5.97835	8.09763	0	-2.58801	0	0	-42.1713		37.5985	-5339.8	-5892.78	2670.4	-105.587	-410.807	-28.3243	-5.36234	-1520.32		-47.0162	6.91518	5.97835	8.09763	0	-2.58801	0	0	-42.1713
167	2WVI - minimized S5059 Pixantrone Maleate.cdx	-41.6451	-86.7739	3.2577	-2.22095	-12.3191	-4.23667	0	89.0258		-28.378	3.73367	2.12291	3.25664	0	-0.0473764	0	0	-0.57951		-1.01899	7.16495	5.98557	8.11253	0	-2.58963	0	0	-41.9262		37.5827	-5445.83	-5829.96	2568.32	-104.61	-399.48	-28.2223	-5.66647	-1549.97		-96.2499	7.16495	5.98557	8.11253	0	-2.58963	0	0	-41.9262
168	2WVI - minimized S5059 Pixantrone Maleate.cdx	-43.5691	-80.2228	1.59385	-2.17603	-12.2169	-5.00887	0	81.9157		-27.454	1.48647	0.689334	1.59145	0	-0.00578732	0	0	-0.200093		-0.588435	6.69519	5.58427	6.493	0	-2.37963	0	0	-41.4466		38.4441	-5353.94	-5849.54	2657.64	-105.284	-401.128	-26.6745	-1.45091	-1562.38		-65.1251	6.69519	5.58427	6.493	0	-2.37963	0	0	-41.4466
169	2WVI - minimized S5059 Pixantrone Maleate.cdx	-43.7016	-63.625	2.10713	-2.61181	-12.4722	-3.96979	0	66.181		-29.3109	3.09977	1.54877	2.10548	0	-0.000400394	0	0	-0.281117		-0.272958	7.03497	5.98049	8.10212	0	-2.58841	0	0	-42.0523		37.593	-5379.2	-6002.15	2612.53	-105.225	-398.37	-24.6771	-2.13572	-1413.2		-45.9813	7.03497	5.98049	8.10212	0	-2.58841	0	0	-42.0523
170	2WVI - minimized S5059 Pixantrone Maleate.cdx	-40.487	-69.578	3.84052	-2.71321	-11.7405	-4.48196	0	71.349		-27.1628	7.12266	6.27565	3.84249	0	0.0193983	0	0	-3.01696		0.00209541	7.40789	5.53939	6.83109	0	-2.4235	0	0	-41.0325		38.4934	-5299.28	-5873.33	2754.1	-103.409	-397.266	-26.8718	-5.15332	-1509.62		-137.732	7.40789	5.53939	6.83109	0	-2.4235	0	0	-41.0325
171	2WVI - minimized S5059 Pixantrone Maleate.cdx	-44.4082	-73.9422	1.12765	-2.08832	-12.398	-3.82558	0	74.8567		-28.1384	1.01917	-0.29966	1.12581	0	-0.0827534	0	0	-0.0508535		0.326621	6.97694	6.56778	6.4284	0	-2.37751	0	0	-42.1257		38.484	-5362.87	-5916.11	2592.53	-99.9758	-397.576	-23.7449	-4.34233	-1466.72		-46.9416	6.97694	6.56778	6.4284	0	-2.37751	0	0	-42.1257
172	2WVI - minimized S5059 Pixantrone Maleate.cdx	-48.737	-78.416	0.0647415	-2.36633	-13.3997	-4.11959	0	80.1334		-30.6335	1.41949	1.26829	0.0611429	0	0.109261	0	0	-0.640067		0.620866	7.51495	5.11979	6.722	0	-2.44528	0	0	-41.0194		39.1378	-5259.4	-5888.22	2705.45	-97.817	-390.783	-25.3753	-6.20775	-1493.09		-63.3479	7.51495	5.11979	6.722	0	-2.44528	0	0	-41.0194
173	2WVI - minimized S5059 Pixantrone Maleate.cdx	-40.8929	-67.5723	0.95501	-2.25163	-13.0425	-2.83693	0	76.3825		-32.5271	2.55059	0.686022	0.953257	0	0.0995487	0	0	-0.46373		1.27549	6.54744	5.35532	5.7236	0	-2.34563	0	0	-40.8656		38.6797	-5243.32	-5932.74	2716.38	-103.738	-395.327	-24.7109	-4.15275	-1448.26		-50.767	6.54744	5.35532	5.7236	0	-2.34563	0	0	-40.8656
174	2WVI - minimized S5059 Pixantrone Maleate.cdx	-41.6133	-58.759	1.28503	-1.96174	-12.3295	-3.12796	0	62.7725		-29.4925	1.09028	0.44791	1.28172	0	-0.00798299	0	0	-0.0602405		-0.57113	6.75708	5.55899	6.54638	0	-2.37918	0	0	-41.3858		38.4167	-5275.32	-5932.45	2715.48	-104.577	-403.214	-27.1757	-5.09926	-1490.98		-27.3033	6.75708	5.55899	6.54638	0	-2.37918	0	0	-41.3858
175	2WVI - minimized S5059 Pixantrone Maleate.cdx	-41.8995	-69.1241	1.62728	-3.29303	-12.0697	-3.7602	0	70.8899		-26.1695	2.21631	0.958121	1.62481	0	0.042238	0	0	0.546574		-0.955431	7.36906	7.31288	6.43879	0	-2.47476	0	0	-42.4707		38.5628	-5312.11	-5899.13	2656.47	-105.496	-400.324	-28.3918	-1.2389	-1511.51		-22.4859	7.36906	7.31288	6.43879	0	-2.47476	0	0	-42.4707
176	2WVI - minimized S5059 Pixantrone Maleate.cdx	-38.5517	-78.2561	1.38644	-2.88027	-11.9352	-3.39393	0	84.8236		-28.2962	2.36214	0.385952	1.38426	0	-0.0777254	0	0	0.100558		0.569092	7.15644	7.41453	7.57106	0	-2.64105	0	0	-42.9384		37.7503	-5235.49	-5918.47	2692.89	-104.171	-394.063	-28.2047	-4.47361	-1467.16		-11.8315	7.15644	7.41453	7.57106	0	-2.64105	0	0	-42.9384
177	2WVI - minimized S5059 Pixantrone Maleate.cdx	-39.5256	-79.2144	4.48706	-3.03285	-11.9926	-2.66463	0	84.5397		-31.6479	2.98372	1.54573	4.48568	0	-0.240605	0	0	-0.784599		-2.02248	6.81943	5.70321	5.26014	0	-2.19832	0	0	-41.2898		39.3442	-5341.15	-5941.45	2645.69	-104.021	-400.744	-28.2971	-3.04141	-1438.21		-71.0798	6.81943	5.70321	5.26014	0	-2.19832	0	0	-41.2898
178	2WVI - minimized S5059 Pixantrone Maleate.cdx	-40.9501	-67.9265	1.74861	-2.1162	-12.9201	-2.66707	0	73.9546		-31.0235	1.82257	0.815292	1.74579	0	-0.0236911	0	0	-0.493387		-0.22144	6.23394	4.73526	4.14133	0	-2.15593	0	0	-40.3612		39.8745	-5286.47	-5972.94	2733.46	-106.038	-398.763	-24.0533	-4.64689	-1426.95		-86.5379	6.23394	4.73526	4.14133	0	-2.15593	0	0	-40.3612
179	2WVI - minimized S5059 Pixantrone Maleate.cdx	-40.7247	-64.6076	2.1368	-2.28972	-12.8475	-2.47024	0	70.4244		-31.0707	2.77385	2.16758	2.13035	0	-0.0554256	0	0	-1.04027		-0.428379	6.23752	4.72646	4.14983	0	-2.15636	0	0	-40.3568		39.8744	-5306.4	-5939.21	2688.49	-104.524	-395.7	-30.2955	-4.57355	-1444.86		-75.7323	6.23752	4.72646	4.14983	0	-2.15636	0	0	-40.3568
180	2WVI - minimized S5059 Pixantrone Maleate.cdx	-42.9559	-66.5473	-0.0142078	-2.52413	-12.4564	-3.92316	0	70.0416		-27.5324	2.05554	1.90084	-0.0169328	0	0.0577262	0	0	-1.26304		1.37694	6.76534	5.18244	5.42057	0	-2.32685	0	0	-40.866		39.3552	-5426.23	-6031.93	2657.44	-108.37	-401.153	-28.2944	-4.61931	-1380.92		-128.38	6.76534	5.18244	5.42057	0	-2.32685	0	0	-40.866
181	2WVI - minimized S5059 Pixantrone Maleate.cdx	-44.2398	-84.8419	-0.13791	-2.08948	-13.1205	-3.1355	0	90.3544		-31.269	1.94917	1.61727	-0.139349	0	0.0504236	0	0	-0.517213		0.938038	6.94057	5.82862	5.99911	0	-2.45796	0	0	-41.4586		39.0294	-5307.18	-5974.08	2711.21	-107.37	-399.339	-29.027	-3.77786	-1436.79		-68.0043	6.94057	5.82862	5.99911	0	-2.45796	0	0	-41.4586
182	2WVI - minimized S5059 Pixantrone Maleate.cdx	-39.0568	-78.0578	-0.0569006	-1.64447	-11.7693	-3.83886	0	81.4102		-25.0996	2.08256	1.55138	-0.057832	0	0.0828879	0	0	-1.26347		1.7696	7.01615	5.54249	7.2839	0	-2.63232	0	0	-41.1151		37.9371	-5405.75	-5904.05	2637.45	-102.9	-396.026	-30.0439	-6.47456	-1488.53		-115.181	7.01615	5.54249	7.2839	0	-2.63232	0	0	-41.1151
183	2WVI - minimized S5059 Pixantrone Maleate.cdx	-41.5236	-81.8012	0.331303	-2.30023	-12.4433	-4.02395	0	84.4186		-25.7048	2.82225	1.17719	0.325752	0	0.0879565	0	0	-0.994635		2.22599	7.52581	5.11842	6.7384	0	-2.44707	0	0	-41.0042		39.1203	-5326.21	-6034.38	2670.75	-108.783	-393.91	-26.8699	-4.42367	-1433.3		4.69804	7.52581	5.11842	6.7384	0	-2.44707	0	0	-41.0042
184	2WVI - minimized S5059 Pixantrone Maleate.cdx	-38.9562	-75.4671	2.98152	-3.07517	-12.7887	-4.19115	0	76.9254		-23.341	4.51345	1.25035	2.98054	0	-0.0875794	0	0	-1.23565		1.60579	6.76345	5.18527	5.45288	0	-2.33028	0	0	-40.872		39.3276	-5300.84	-5934.31	2654.78	-107.625	-399.395	-28.552	-2.04748	-1492.1		8.40702	6.76345	5.18527	5.45288	0	-2.33028	0	0	-40.872
185	2WVI - minimized S5059 Pixantrone Maleate.cdx	-36.8354	-72.1635	6.05464	-2.28362	-12.804	-2.47493	0	79.0334		-32.1974	4.73705	1.89863	6.05202	0	-0.323301	0	0	-1.39518		-1.49512	6.34612	4.72754	4.137	0	-2.15527	0	0	-40.2452		39.8821	-5413.21	-5969.74	2605.83	-110.536	-397.916	-27.2722	-6.1313	-1425.67		-81.7668	6.34612	4.72754	4.137	0	-2.15527	0	0	-40.2452
186	2WVI - minimized S5059 Pixantrone Maleate.cdx	-43.7183	-70.4547	1.41361	-1.97133	-14.1623	-2.24716	0	77.8603		-34.1567	1.69032	-0.253466	1.41428	0	-0.0179212	0	0	-0.000227942		0.547655	6.64585	5.71482	5.93926	0	-2.35313	0	0	-41.3431		38.688	-5294.13	-5999.27	2682.6	-106.611	-394.493	-24.9517	-3.43688	-1419.51		-28.4638	6.64585	5.71482	5.93926	0	-2.35313	0	0	-41.3431
187	2WVI - minimized S5059 Pixantrone Maleate.cdx	-41.1737	-66.3528	1.67546	-2.0163	-12.6062	-4.23917	0	69.9469		-27.5816	2.83075	0.978385	1.66962	0	-0.0365254	0	0	-0.7382		0.957473	6.76321	5.1729	5.49604	0	-2.33443	0	0	-40.8694		39.2981	-5331.43	-5985.46	2652.98	-107.117	-390.043	-26.4502	-5.17516	-1430.32		-39.8449	6.76321	5.1729	5.49604	0	-2.33443	0	0	-40.8694
188	2WVI - minimized S5059 Pixantrone Maleate.cdx	-41.8979	-65.8082	2.92903	-1.64356	-12.4755	-5.20034	0	69.7184		-29.4178	2.90214	0.152056	2.92855	0	-0.113857	0	0	0.135991		-0.2006	6.87244	6.27767	5.55871	0	-2.33334	0	0	-41.9198		39.2892	-5415.05	-5913.95	2619.46	-108.749	-400.236	-28.1262	-4.76166	-1491.54		-87.1428	6.87244	6.27767	5.55871	0	-2.33334	0	0	-41.9198
189	2WVI - minimized S5059 Pixantrone Maleate.cdx	-39.9574	-82.1233	-0.1777	-2.22426	-13.3231	-1.90471	0	91.5827		-31.7872	3.30136	1.25234	-0.179657	0	0.283822	0	0	-0.478601		2.42346	7.07192	5.53919	7.28615	0	-2.63245	0	0	-41.0583		37.9373	-5381.77	-5873.86	2643.71	-104.764	-409.029	-24.7848	-5.21714	-1517.49		-90.3275	7.07192	5.53919	7.28615	0	-2.63245	0	0	-41.0583
190	2WVI - minimized S5059 Pixantrone Maleate.cdx	-42.5468	-70.7275	1.27295	-1.8854	-12.882	-4.50299	0	74.7271		-28.549	1.43028	1.0633	1.27409	0	-0.0650062	0	0	-0.913099		0.0710017	7.00103	5.60038	5.68403	0	-2.33706	0	0	-40.8936		38.9473	-5335.12	-6002.28	2638.8	-110.635	-402.96	-30.2939	-3.38754	-1419.44		-4.92092	7.00103	5.60038	5.68403	0	-2.33706	0	0	-40.8936
191	2WVI - minimized S5059 Pixantrone Maleate.cdx	-42.1093	-80.4063	1.78219	-2.18117	-12.3448	-3.76222	0	82.3684		-27.5653	2.37568	0.0584024	1.77897	0	0.024501	0	0	-0.734084		1.2479	6.89603	5.17505	5.54487	0	-2.33847	0	0	-40.7382		39.2527	-5381.86	-5936.22	2633.63	-103.738	-397.97	-25.0725	-5.23216	-1451.23		-96.0224	6.89603	5.17505	5.54487	0	-2.33847	0	0	-40.7382
192	2WVI - minimized S5059 Pixantrone Maleate.cdx	-43.4724	-81.9917	0.965826	-2.08478	-13.015	-3.92471	0	85.3925		-28.8145	1.33316	-0.626058	0.964545	0	-0.0364039	0	0	0.00905863		1.02202	6.8579	6.47343	4.52995	0	-2.25186	0	0	-41.4341		39.5405	-5419.54	-5955.83	2622.75	-107.53	-412.373	-27.9157	-5.57277	-1450.27		-82.8011	6.8579	6.47343	4.52995	0	-2.25186	0	0	-41.4341
193	2WVI - minimized S5059 Pixantrone Maleate.cdx	-42.8975	-79.9625	0.614806	-2.13533	-12.6949	-3.63628	0	84.0695		-29.1528	1.95584	0.897972	0.613154	0	-0.0854987	0	0	-0.555418		1.08563	6.6261	5.11603	5.00332	0	-2.19346	0	0	-41.0077		39.7079	-5387.48	-5921.51	2641.23	-105.578	-404.253	-26.2955	-4.93801	-1488.01		-78.1251	6.6261	5.11603	5.00332	0	-2.19346	0	0	-41.0077
194	2WVI - minimized S5059 Pixantrone Maleate.cdx	-40.9426	-72.7962	2.28278	-2.02751	-13.5635	-2.86703	0	80.4041		-32.3752	2.06055	0.0356717	2.28077	0	-0.0703317	0	0	-0.200169		0.014613	6.79988	5.04019	4.39142	0	-2.15748	0	0	-40.3742		39.8999	-5343.41	-5878.87	2669.46	-100.084	-395.506	-26.6053	-4.24851	-1517.35		-90.2112	6.79988	5.04019	4.39142	0	-2.15748	0	0	-40.3742
195	2WVI - minimized S5059 Pixantrone Maleate.cdx	-41.2119	-82.5864	-0.116912	-2.24134	-12.4379	-4.24549	0	88.6032		-28.187	1.65948	1.53232	-0.118777	0	0.0258387	0	0	-0.937385		1.15748	6.32847	4.39804	5.11469	0	-2.22464	0	0	-40.2773		39.3177	-5367.81	-5841.29	2621.14	-103.248	-398.398	-29.2438	-3.15737	-1511.94		-101.675	6.32847	4.39804	5.11469	0	-2.22464	0	0	-40.2773
196	2WVI - minimized S5059 Pixantrone Maleate.cdx	-41.6179	-89.4879	0.667739	-2.14114	-13.0507	-3.98309	0	92.8624		-26.4853	2.08335	-1.16998	0.666984	0	0.0175435	0	0	0.803532		1.76527	7.02969	6.27236	5.54495	0	-2.33225	0	0	-41.7602		39.3048	-5337.42	-5975.33	2728.26	-107.506	-398.627	-26.7096	-4.98605	-1457.51		-95.0215	7.02969	6.27236	5.54495	0	-2.33225	0	0	-41.7602
197	2WVI - minimized S5059 Pixantrone Maleate.cdx	-41.7274	-91.1197	2.56277	-2.43904	-12.2323	-4.1277	0	91.74		-26.1114	2.63817	0.270731	2.55923	0	-0.113122	0	0	-0.534746		0.456073	6.8305	5.18411	5.41775	0	-2.32622	0	0	-40.8005		39.3554	-5366.78	-5957.79	2633.82	-103.478	-395.424	-28.6663	-5.96121	-1478.79		-30.4878	6.8305	5.18411	5.41775	0	-2.32622	0	0	-40.8005
198	2WVI - minimized S5059 Pixantrone Maleate.cdx	-45.2559	-93.1268	3.61894	-1.82314	-13.9615	-1.70283	0	98.1981		-36.4587	2.90434	-1.98439	3.62045	0	-0.17233	0	0	1.81205		-0.371451	6.79329	6.48235	4.53744	0	-2.25181	0	0	-41.5008		39.5261	-5400.34	-5958.94	2634.87	-104.13	-394.493	-26.4185	-4.235	-1452.22		-94.7685	6.79329	6.48235	4.53744	0	-2.25181	0	0	-41.5008
199	2WVI - minimized S5059 Pixantrone Maleate.cdx	-43.3628	-86.212	3.47167	-2.46423	-12.6738	-3.74598	0	87.0575		-28.796	3.31543	0.481443	3.47198	0	-0.135	0	0	-0.983357		0.48036	6.15038	4.88766	4.06145	0	-2.15012	0	0	-40.4544		39.8058	-5360.85	-6023.49	2658.91	-100.831	-384.314	-25.7462	-4.92731	-1355.51		-124.935	6.15038	4.88766	4.06145	0	-2.15012	0	0	-40.4544
200	2WVI - minimized S5059 Pixantrone Maleate.cdx	-43.9277	-81.3582	-0.446204	-1.97376	-13.2415	-3.09867	0	87.1748		-30.9842	0.987622	0.250342	-0.4502	0	0.00812529	0	0	-0.0489813		1.22834	7.48124	6.65538	6.83633	0	-2.38294	0	0	-42.0782		38.4507	-5364.84	-6081.73	2704.99	-106.195	-399.609	-28.4884	-6.26826	-1343.5		-104.046	7.48124	6.65538	6.83633	0	-2.38294	0	0	-42.0782
201	2WVI - minimized S5059 Pixantrone Maleate.cdx	-40.9368	-79.3945	1.1146	-2.90853	-12.551	-4.2954	0	82.9891		-25.8911	3.66783	3.79735	1.11309	0	0.10586	0	0	-2.72304		1.37458	7.52103	5.11122	6.73551	0	-2.4469	0	0	-41.0055		39.1267	-5354.71	-6046.42	2709.79	-103.884	-395.313	-28.5027	-5.65669	-1342.1		-142.62	7.52103	5.11122	6.73551	0	-2.4469	0	0	-41.0055
202	2WVI - minimized S5059 Pixantrone Maleate.cdx	-41.5269	-89.6937	2.61929	-2.64957	-13.2199	-4.38507	0	89.5939		-23.7918	5.24857	1.39872	2.61959	0	-0.0241567	0	0	-1.05202		2.30643	6.75422	6.48661	4.53652	0	-2.25182	0	0	-41.5461		39.529	-5240.39	-6005.54	2716.59	-106.528	-394.56	-31.4146	-5.14926	-1376.64		-37.1483	6.75422	6.48661	4.53652	0	-2.25182	0	0	-41.5461
203	2WVI - minimized S5059 Pixantrone Maleate.cdx	-44.5562	-94.1233	0.464856	-3.11602	-12.9462	-3.77251	0	93.5758		-24.6389	3.7928	2.14718	0.463602	0	-0.0305022	0	0	-1.17009		2.3826	7.49439	5.35251	5.52631	0	-2.26457	0	0	-41.0826		39.9627	-5276.25	-5945.23	2708.29	-105.524	-391.901	-28.0783	-5.40859	-1440.98		-67.4148	7.49439	5.35251	5.52631	0	-2.26457	0	0	-41.0826
204	2WVI - minimized S5059 Pixantrone Maleate.cdx	-37.8218	-83.5754	1.19454	-2.28247	-12.0828	-3.5548	0	86.0341		-23.555	2.72643	0.571336	1.19207	0	-0.0608648	0	0	-0.784859		1.80875	7.14224	4.65607	5.06527	0	-2.14986	0	0	-40.4672		40.0379	-5325.45	-5986.22	2689	-106.282	-388.946	-27.0359	-6.36481	-1400.35		-99.2516	7.14224	4.65607	5.06527	0	-2.14986	0	0	-40.4672
205	2WVI - minimized S5059 Pixantrone Maleate.cdx	-36.7235	-79.5461	0.0814856	-2.22375	-12.1917	-4.27787	0	81.8461		-20.4117	2.4164	1.75165	0.0809086	0	0.107195	0	0	-0.654043		1.13069	7.29444	5.10997	6.74307	0	-2.44696	0	0	-41.231		39.1194	-5318.4	-5954.29	2647.97	-104.659	-390.346	-30.4446	-6.00438	-1418.77		-61.8614	7.29444	5.10997	6.74307	0	-2.44696	0	0	-41.231
206	2WVI - minimized S5059 Pixantrone Maleate.cdx	-41.3624	-69.0667	0.487804	-1.46693	-12.6097	-4.0934	0	71.7083		-26.3217	1.27285	-0.730685	0.484786	0	0.0338423	0	0	0.413142		1.07177	6.25433	5.03029	4.15233	0	-2.15273	0	0	-40.7208		39.9452	-5324.01	-5979.84	2648.32	-104.899	-393.407	-28.4546	-6.56489	-1416.43		-42.7336	6.25433	5.03029	4.15233	0	-2.15273	0	0	-40.7208
207	2WVI - minimized S5059 Pixantrone Maleate.cdx	-41.8328	-81.0229	1.66321	-2.14115	-11.4103	-3.95245	0	81.4116		-26.3808	1.65273	-1.55138	1.66229	0	0.0740008	0	0	1.30567		0.16215	7.23605	6.98517	6.09975	0	-2.46069	0	0	-42.3544		38.9663	-5371.75	-6028.65	2633.46	-108.575	-392.933	-29.4385	-7.76147	-1375.73		-62.1228	7.23605	6.98517	6.09975	0	-2.46069	0	0	-42.3544
208	2WVI - minimized S5059 Pixantrone Maleate.cdx	-37.1102	-55.8246	1.5771	-1.36681	-11.7572	-3.3682	0	57.6346		-24.0051	0.694663	-1.98656	1.57311	0	-0.00376934	0	0	1.15416		-0.0422814	6.73561	5.31013	4.27024	0	-2.15289	0	0	-40.7388		40.0469	-5169.41	-6035.24	2746.94	-105.031	-393.304	-23.9879	-5.88257	-1387.46		34.5532	6.73561	5.31013	4.27024	0	-2.15289	0	0	-40.7388
209	2WVI - minimized S5059 Pixantrone Maleate.cdx	-41.6176	-79.9083	1.30205	-2.12877	-12.1942	-4.0546	0	81.7756		-26.4094	0.101778	-2.16435	1.30226	0	-0.0885587	0	0	1.4468		-0.394372	7.619	6.5035	5.57647	0	-2.25972	0	0	-42.0231		39.8219	-5200.23	-5985.59	2766.87	-107.655	-394.172	-26.1676	-4.35433	-1425.27		-23.8907	7.619	6.5035	5.57647	0	-2.25972	0	0	-42.0231
210	2WVI - minimized S5059 Pixantrone Maleate.cdx	-42.6079	-77.5031	2.1253	-2.25905	-12.1737	-4.235	0	79.5013		-28.0637	1.05107	-0.605387	2.12516	0	-0.00227132	0	0	0.255169		-0.721591	6.14354	4.87583	4.06921	0	-2.15019	0	0	-40.4657		39.8144	-5306.39	-5983.14	2648.11	-103.087	-392.584	-24.613	-5.35393	-1425.19		-20.5409	6.14354	4.87583	4.06921	0	-2.15019	0	0	-40.4657
211	2WVI - minimized S5059 Pixantrone Maleate.cdx	-35.8462	-77.1843	6.72509	-1.40928	-13.2432	-4.77657	0	82.1171		-28.075	8.41487	1.3984	6.72462	0	-0.123837	0	0	-0.277373		0.693062	6.38545	5.61511	4.39627	0	-2.15717	0	0	-40.8884		39.4196	-5236.96	-5911.48	2823.05	-99.4445	-397.101	-30.0592	-5.24072	-1462.79		-153.882	6.38545	5.61511	4.39627	0	-2.15717	0	0	-40.8884
212	2WVI - minimized S5059 Pixantrone Maleate.cdx	-40.9145	-72.7481	1.72008	-2.71315	-11.8467	-4.12304	0	73.3732		-24.5768	1.90135	-0.220174	1.72025	0	0.0546448	0	0	0.0197277		0.326903	6.75982	5.72002	5.92776	0	-2.35262	0	0	-41.2275		38.6922	-5314.87	-5968.62	2638.57	-102.759	-391.992	-26.2933	-5.05006	-1436.45		-22.2734	6.75982	5.72002	5.92776	0	-2.35262	0	0	-41.2275
213	2WVI - minimized S5059 Pixantrone Maleate.cdx	-43.4357	-78.77	1.63914	-2.43777	-12.7512	-5.77327	0	79.4205		-24.7631	1.89118	-0.800952	1.63747	0	0.10201	0	0	0.241362		0.711293	6.72656	5.44269	5.84756	0	-2.34737	0	0	-40.9179		38.7016	-5251.07	-5996.83	2730.81	-103.794	-397.764	-32.8043	-4.80155	-1415.22		-30.6679	6.72656	5.44269	5.84756	0	-2.34737	0	0	-40.9179
214	2WVI - minimized S5059 Pixantrone Maleate.cdx	-37.1122	-74.4214	0.826414	-2.1096	-11.3494	-4.35341	0	77.636		-23.3408	1.26366	1.25075	0.826965	0	-0.0352311	0	0	-0.872898		0.0940763	7.21382	6.65197	5.95751	0	-2.3448	0	0	-41.774		38.7232	-5290.52	-5961.51	2695.16	-103.074	-399.754	-32.9319	-4.85216	-1467.14		-16.4186	7.21382	6.65197	5.95751	0	-2.3448	0	0	-41.774
215	2WVI - minimized S5059 Pixantrone Maleate.cdx	-36.2796	-77.7064	1.27351	-2.11522	-11.2576	-3.87712	0	81.0665		-23.6633	1.46062	0.807027	1.2736	0	-0.031085	0	0	-0.539469		-0.0494494	7.11263	6.21232	6.32154	0	-2.46616	0	0	-41.5905		38.6355	-5323.08	-5906.79	2670.44	-101.761	-406.082	-34.1852	-4.61565	-1464.13		-75.9655	7.11263	6.21232	6.32154	0	-2.46616	0	0	-41.5905
216	2WVI - minimized S5059 Pixantrone Maleate.cdx	-41.6696	-89.641	2.6006	-2.39616	-11.5826	-3.83263	0	88.8174		-25.6352	1.78834	-0.900819	2.60205	0	-0.108835	0	0	0.299863		-0.103921	7.5588	8.88188	5.09482	0	-2.26139	0	0	-43.433		39.2765	-5315.49	-5879.5	2683.35	-102.735	-389.712	-28.8282	-3.77812	-1509.35		-84.9383	7.5588	8.88188	5.09482	0	-2.26139	0	0	-43.433
217	2WVI - minimized S5059 Pixantrone Maleate.cdx	-38.9804	-98.322	3.15889	-2.70592	-11.0467	-4.02456	0	98.7852		-24.8253	2.27037	0.642995	3.15573	0	-0.122004	0	0	-1.05667		-0.349674	6.76301	5.46981	5.85732	0	-2.34781	0	0	-40.9104		38.6941	-5291.64	-5877.85	2692.25	-101.483	-390.222	-30.9403	-4.88356	-1494.72		-83.7867	6.76301	5.46981	5.85732	0	-2.34781	0	0	-40.9104
218	2WVI - minimized S5059 Pixantrone Maleate.cdx	-41.4079	-92.9091	3.96502	-2.84219	-11.8983	-4.58611	0	92.5823		-25.7195	3.94268	1.59597	3.96517	0	0.0767391	0	0	-1.97774		0.282539	6.85275	5.51357	6.80596	0	-2.41119	0	0	-41.3518		38.2962	-5329.21	-5896.1	2666.26	-97.4684	-403.507	-31.4681	-4.90716	-1464.92		-97.1086	6.85275	5.51357	6.80596	0	-2.41119	0	0	-41.3518
219	2WVI - minimized S5059 Pixantrone Maleate.cdx	-46.2931	-102.025	2.16467	-2.71719	-12.7824	-2.94429	0	102.444		-30.4328	0.802006	1.02045	2.16357	0	-0.392979	0	0	-0.889237		-1.0998	6.98748	6.83395	4.73551	0	-2.1623	0	0	-41.8912		39.4716	-5300.53	-5900.73	2690.42	-100.462	-396.499	-26.9637	-5.56912	-1485.36		-75.3695	6.98748	6.83395	4.73551	0	-2.1623	0	0	-41.8912
220	2WVI - minimized S5059 Pixantrone Maleate.cdx	-39.5783	-104.743	6.10501	-3.15787	-12.1304	-3.67403	0	105.626		-27.6039	5.52364	2.0984	6.10337	0	-0.260956	0	0	-1.93518		-0.482	7.06719	5.75765	5.76936	0	-2.33491	0	0	-41.0797		38.9548	-5296.41	-5939.37	2664.22	-98.3475	-402.718	-29.5094	-4.77309	-1444.43		-41.4775	7.06719	5.75765	5.76936	0	-2.33491	0	0	-41.0797
221	2WVI - minimized S5059 Pixantrone Maleate.cdx	-45.2089	-100.24	1.07677	-2.6428	-12.2929	-2.7612	0	101.545		-29.8936	0.379809	-0.0404937	1.07356	0	-0.0581628	0	0	-0.114472		-0.48062	7.05945	6.25081	6.33103	0	-2.46682	0	0	-41.6748		38.6193	-5294.51	-5905.61	2686.47	-101.836	-400.376	-31.5863	-4.99504	-1474.18		-62.4052	7.05945	6.25081	6.33103	0	-2.46682	0	0	-41.6748
222	2WVI - minimized S5059 Pixantrone Maleate.cdx	-45.8874	-101.147	2.78885	-2.95611	-12.0896	-3.44257	0	99.8897		-28.9302	1.75679	-0.428196	2.78601	0	-0.149832	0	0	0.597808		-1.04899	7.2627	7.16356	6.41291	0	-2.46415	0	0	-42.2926		38.4429	-5279.89	-5923.97	2727.77	-101.978	-395.894	-26.766	-0.255381	-1469.41		-89.3824	7.2627	7.16356	6.41291	0	-2.46415	0	0	-42.2926
223	2WVI - minimized S5059 Pixantrone Maleate.cdx	-41.9576	-91.2022	1.41256	-2.33068	-11.2662	-3.81977	0	91.7438		-26.4952	1.41145	-0.319989	1.41068	0	-0.0435113	0	0	0.323081		0.0411885	7.35924	7.2953	6.43556	0	-2.47441	0	0	-42.4607		38.5635	-5318.74	-5987.77	2757.22	-107.529	-403.91	-31.035	-4.90349	-1427.06		-113.755	7.35924	7.2953	6.43556	0	-2.47441	0	0	-42.4607
224	2WVI - minimized S5059 Pixantrone Maleate.cdx	-43.1841	-86.3627	0.482464	-2.03488	-12.4309	-2.90971	0	89.497		-29.4253	0.448802	-0.0921948	0.479875	0	-0.019019	0	0	-0.128818		0.208958	7.36181	7.18918	6.38804	0	-2.46336	0	0	-42.2252		38.4732	-5383.09	-5962.81	2650.95	-101.343	-405.679	-34.1962	-4.1199	-1446.46		-79.4323	7.36181	7.18918	6.38804	0	-2.46336	0	0	-42.2252
225	2WVI - minimized S5059 Pixantrone Maleate.cdx	-39.3346	-85.1446	3.95033	-1.72189	-12.2495	-4.45953	0	87.5736		-27.283	3.30661	-0.639843	3.9506	0	-0.153731	0	0	0.0800828		0.0695045	6.43659	5.27097	4.86109	0	-2.08719	0	0	-40.9842		39.3759	-5426.05	-5954.01	2594.33	-104.266	-396.991	-30.4785	-5.32435	-1427.18		-102.129	6.43659	5.27097	4.86109	0	-2.08719	0	0	-40.9842
226	2WVI - minimized S5059 Pixantrone Maleate.cdx	-44.8974	-92.7975	1.67325	-2.09435	-13.2876	-5.7896	0	96.2444		-28.8461	1.42315	0.0926576	1.67098	0	-0.0840068	0	0	-0.229621		-0.0268577	7.12608	6.22134	6.33133	0	-2.46751	0	0	-41.5824		38.6233	-5334.78	-5930.88	2686.63	-102.088	-395.001	-33.7718	-4.14188	-1432.17		-123.362	7.12608	6.22134	6.33133	0	-2.46751	0	0	-41.5824
227	2WVI - minimized S5059 Pixantrone Maleate.cdx	-40.3864	-97.0988	1.42215	-1.73666	-11.0482	-4.00919	0	98.274		-26.1898	1.09961	-0.693651	1.41982	0	-0.0388721	0	0	0.191615		0.220698	7.39874	7.29967	6.42773	0	-2.47343	0	0	-42.4238		38.5686	-5348.46	-5940.82	2672.04	-102.286	-403.877	-31.7404	-4.55722	-1464.51		-72.7087	7.39874	7.29967	6.42773	0	-2.47343	0	0	-42.4238
228	2WVI - minimized S5059 Pixantrone Maleate.cdx	-39.4208	-81.8071	0.308892	-0.893228	-11.9022	-4.20121	0	85.2373		-26.1632	0.671236	-0.893559	0.30598	0	0.014945	0	0	0.561784		0.682087	6.94654	6.84978	4.64664	0	-2.15682	0	0	-41.8855		39.4924	-5308.58	-6002.78	2682.43	-100.301	-402.602	-31.3512	-3.2243	-1373.24		-77.5121	6.94654	6.84978	4.64664	0	-2.15682	0	0	-41.8855
229	2WVI - minimized S5059 Pixantrone Maleate.cdx	-41.4063	-96.1578	2.68987	-2.43167	-11.5033	-4.12944	0	94.8444		-24.7183	2.0807	-0.837454	2.6851	0	-0.112647	0	0	0.219534		0.126165	7.387	7.12359	6.38594	0	-2.46342	0	0	-42.1382		38.4791	-5407	-6003.22	2636.71	-107.756	-396.241	-27.5428	-4.34169	-1403.06		-101.538	7.387	7.12359	6.38594	0	-2.46342	0	0	-42.1382
230	2WVI - minimized S5059 Pixantrone Maleate.cdx	-34.932	-85.3428	1.84922	-1.37439	-11.336	-3.88763	0	90.4687		-25.309	2.00825	-0.404223	1.84898	0	-0.00640329	0	0	0.566874		0.00301899	7.37172	7.51344	5.03149	0	-2.26661	0	0	-42.3401		39.4335	-5400.07	-6014.02	2636.01	-105.728	-399.274	-30.1141	-4.75509	-1406.8		-75.3889	7.37172	7.51344	5.03149	0	-2.26661	0	0	-42.3401
231	2WVI - minimized S5059 Pixantrone Maleate.cdx	-32.0539	-71.067	1.8809	-1.92606	-10.2787	-3.42313	0	73.9503		-21.1902	1.22225	0.0140078	1.87802	0	-0.0874936	0	0	-0.544548		-0.037741	7.51	8.39336	6.46674	0	-2.46394	0	0	-43.3236		38.4374	-5297.77	-6031.82	2626.75	-102.144	-395.684	-28.4718	-1.18962	-1389.78		24.5713	7.51	8.39336	6.46674	0	-2.46394	0	0	-43.3236
232	2WVI - minimized S5059 Pixantrone Maleate.cdx	-39.5987	-87.6976	4.25204	-2.06298	-11.422	-4.19258	0	89.2811		-27.7567	3.40827	0.453242	4.25017	0	-0.0142974	0	0	-0.289005		-0.991846	7.04164	6.25969	5.974	0	-2.35649	0	0	-41.4655		38.63	-5340.55	-5860.29	2628.43	-99.8866	-400.73	-27.6164	-0.154262	-1495.46		-84.8444	7.04164	6.25969	5.974	0	-2.35649	0	0	-41.4655
233	2WVI - minimized S5059 Pixantrone Maleate.cdx	-37.9028	-86.6748	2.37555	-2.35252	-11.5135	-5.007	0	88.854		-23.5844	2.58852	0.13911	2.37481	0	-0.038938	0	0	0.0619784		0.051555	6.6854	6.62901	4.52618	0	-2.15719	0	0	-41.7351		39.4225	-5374.74	-5804.96	2655.95	-97.0794	-393.504	-30.3232	-1.02796	-1517.88		-185.928	6.6854	6.62901	4.52618	0	-2.15719	0	0	-41.7351
234	2WVI - minimized S5059 Pixantrone Maleate.cdx	-42.1917	-87.3783	3.11621	-1.812	-11.7185	-4.90733	0	87.7189		-27.2107	1.85674	0.180988	3.1173	0	-0.213962	0	0	-0.0289596		-1.19862	7.29734	7.91057	6.03019	0	-2.34461	0	0	-43.0007		38.7019	-5360.11	-5928.75	2638.27	-101.568	-398.754	-29.0417	-10.2856	-1472.62		-57.3614	7.29734	7.91057	6.03019	0	-2.34461	0	0	-43.0007
235	2WVI - minimized S5059 Pixantrone Maleate.cdx	-40.9613	-92.3434	3.13568	-2.54673	-11.5413	-4.13643	0	91.8028		-25.3318	1.9526	-0.570181	3.13246	0	-0.18664	0	0	-0.0736092		-0.349433	7.06911	6.84711	4.65576	0	-2.15793	0	0	-41.7738		39.498	-5330.2	-5966.04	2658.03	-99.9206	-404.124	-28.5503	-2.94052	-1437.6		-49.0537	7.06911	6.84711	4.65576	0	-2.15793	0	0	-41.7738
236	2WVI - minimized S5059 Pixantrone Maleate.cdx	-41.9535	-98.4565	3.99433	-2.17726	-11.7912	-4.27315	0	98.7913		-28.0412	3.47258	1.08619	3.99414	0	-0.16888	0	0	-0.567419		-0.871446	7.13648	6.27912	7.49313	0	-2.63617	0	0	-41.7861		37.7865	-5368.43	-6008.53	2621.69	-103.106	-399.172	-27.0902	-6.6307	-1422.28		-23.3016	7.13648	6.27912	7.49313	0	-2.63617	0	0	-41.7861
237	2WVI - minimized S5059 Pixantrone Maleate.cdx	-39.6145	-92.5643	-0.70935	-1.83064	-11.2799	-3.43761	0	95.3287		-25.1214	0.869316	-2.47954	-0.710292	0	0.372572	0	0	2.53111		1.15546	7.42747	8.94099	7.65839	0	-2.63892	0	0	-44.2274		37.6944	-5434.87	-5923.78	2638.62	-106.634	-399.529	-29.9507	-5.26309	-1490.16		-118.175	7.42747	8.94099	7.65839	0	-2.63892	0	0	-44.2274
238	2WVI - minimized S5059 Pixantrone Maleate.cdx	-36.008	-93.3657	-0.375368	-1.47771	-10.0632	-3.78419	0	96.4018		-23.3437	0.52935	-1.80033	-0.37601	0	0.239817	0	0	1.40388		1.062	7.56924	8.42825	6.50685	0	-2.47171	0	0	-43.2896		38.3954	-5350.17	-5963.07	2663.38	-103.745	-399.436	-25.6412	-5.14972	-1431.95		-84.5571	7.56924	8.42825	6.50685	0	-2.47171	0	0	-43.2896
239	2WVI - minimized S5059 Pixantrone Maleate.cdx	-37.1306	-92.7636	1.33388	-1.96419	-10.66	-4.03135	0	94.5983		-23.6436	2.55776	1.35736	1.33358	0	0.230181	0	0	-0.843167		0.479797	7.20844	7.45234	7.58567	0	-2.64249	0	0	-42.9204		37.7333	-5278.16	-6003.87	2701.06	-106.921	-401.365	-24.3856	-5.90776	-1407.26		-29.5073	7.20844	7.45234	7.58567	0	-2.64249	0	0	-42.9204
240	2WVI - minimized S5059 Pixantrone Maleate.cdx	-41.5712	-107.413	0.876791	-1.96327	-10.7811	-3.54262	0	106.759		-25.5069	2.15938	0.619027	0.875485	0	0.0553888	0	0	-0.268288		0.877766	7.31519	7.42149	7.59839	0	-2.643	0	0	-42.7862		37.7245	-5337.36	-5884.66	2641.17	-103.485	-403.855	-26.5339	-5.7028	-1499.83		-54.469	7.31519	7.42149	7.59839	0	-2.643	0	0	-42.7862
241	2WVI - minimized S5059 Pixantrone Maleate.cdx	-35.5697	-103.148	3.23587	-2.2824	-10.9178	-3.20347	0	103.31		-22.5633	1.97261	-0.609915	3.23354	0	-0.246882	0	0	-0.013296		-0.390834	6.74355	6.62645	4.5243	0	-2.15708	0	0	-41.6736		39.4235	-5248.22	-5897.22	2718.6	-103.816	-398.139	-24.8884	-5.26264	-1495.73		-41.7562	6.74355	6.62645	4.5243	0	-2.15708	0	0	-41.6736
242	2WVI - minimized S5059 Pixantrone Maleate.cdx	-38.4438	-101.65	1.85505	-2.03987	-11.129	-3.87852	0	102.383		-23.9838	2.9996	2.01301	1.85329	0	0.0965871	0	0	-1.22148		0.258193	7.16347	7.44895	7.58154	0	-2.64174	0	0	-42.965		37.7397	-5374.77	-5979.51	2681.71	-105.918	-397.939	-26.9842	-4.6837	-1440.11		-101.335	7.16347	7.44895	7.58154	0	-2.64174	0	0	-42.965
243	2WVI - minimized S5059 Pixantrone Maleate.cdx	-40.7379	-100.904	-0.199643	-1.42931	-12.2125	-4.20965	0	103.706		-25.4894	1.64259	-0.840915	-0.202529	0	0.344148	0	0	1.19975		1.14214	7.30674	7.29642	6.43476	0	-2.47424	0	0	-42.5151		38.5649	-5281.32	-5953.4	2711.98	-105.014	-402.814	-26.3533	-4.97039	-1451.77		-48.9832	7.30674	7.29642	6.43476	0	-2.47424	0	0	-42.5151
244	2WVI - minimized S5059 Pixantrone Maleate.cdx	-39.89	-96.6951	3.69823	-2.52607	-10.8527	-3.60142	0	96.2264		-26.1394	1.98351	-0.0773819	3.69904	0	-0.214624	0	0	-0.633122		-0.790402	7.48019	7.50832	5.03266	0	-2.26675	0	0	-42.2259		39.4319	-5355.18	-5973.12	2656.52	-102.455	-395.381	-26.784	-4.91755	-1417.24		-91.8009	7.48019	7.50832	5.03266	0	-2.26675	0	0	-42.2259
245	2WVI - minimized S5059 Pixantrone Maleate.cdx	-40.6276	-78.2991	1.11071	-1.0689	-12.3092	-4.33176	0	83.175		-28.9043	0.826259	-0.73381	1.10774	0	-0.0204015	0	0	0.13491		0.337822	6.55459	5.68723	4.48365	0	-2.16166	0	0	-41.0009		39.5463	-5325.23	-5914.5	2624.51	-97.9972	-392.519	-23.4049	-1.01687	-1462.31		-57.9918	6.55459	5.68723	4.48365	0	-2.16166	0	0	-41.0009
246	2WVI - minimized S5059 Pixantrone Maleate.cdx	-33.974	-87.8237	4.50303	-1.99404	-10.4535	-2.79668	0	88.9683		-24.3774	5.4044	0.125282	4.50199	0	0.0795226	0	0	0.466457		0.231145	7.17627	7.1334	6.37689	0	-2.46248	0	0	-42.3579		38.4864	-5326.96	-5873.53	2671.65	-99.2777	-390.038	-21.7302	-5.40372	-1503.69		-104.943	7.17627	7.1334	6.37689	0	-2.46248	0	0	-42.3579
247	2WVI - minimized S5059 Pixantrone Maleate.cdx	-40.3965	-94.2608	3.76935	-1.7965	-12.4433	-3.81385	0	94.819		-26.6705	3.05898	-0.306504	3.76763	0	-0.130636	0	0	0.318526		-0.590029	6.83148	5.74044	5.96568	0	-2.35503	0	0	-41.1782		38.6586	-5409.52	-5893.18	2630.67	-98.9574	-403.753	-26.8859	-4.62781	-1470.46		-142.316	6.83148	5.74044	5.96568	0	-2.35503	0	0	-41.1782
248	2WVI - minimized S5059 Pixantrone Maleate.cdx	-37.8702	-103.971	3.15026	-2.23953	-10.8449	-3.51763	0	103.687		-24.1344	2.40971	-0.126031	3.14918	0	-0.327874	0	0	-0.231146		-0.0544234	7.36243	7.30726	6.43953	0	-2.474	0	0	-42.4678		38.5575	-5404.58	-5909.07	2624.86	-96.7804	-397.562	-23.4415	-4.60871	-1479.36		-118.622	7.36243	7.30726	6.43953	0	-2.474	0	0	-42.4678
249	2WVI - minimized S5059 Pixantrone Maleate.cdx	-36.9563	-83.8513	1.2357	-2.115	-10.8174	-3.65411	0	85.2097		-22.9638	2.3428	2.93073	1.2363	0	-0.00845435	0	0	-2.37601		0.560229	7.43618	6.61214	6.87509	0	-2.42172	0	0	-42.1325		38.5032	-5367.32	-5877.54	2574.55	-96.3021	-398.135	-23.6018	-4.18445	-1493.78		-48.3302	7.43618	6.61214	6.87509	0	-2.42172	0	0	-42.1325
250	2WVI - minimized S5059 Pixantrone Maleate.cdx	-37.8078	-84.816	3.28997	-2.20991	-10.5853	-3.62442	0	82.917		-22.7792	1.66987	-0.772737	3.293	0	-0.288534	0	0	0.324454		-0.886308	6.66923	6.6291	4.52189	0	-2.15709	0	0	-41.7489		39.4242	-5349.76	-5948.61	2680.44	-99.1526	-409.295	-22.282	-4.77269	-1456.87		-89.2194	6.66923	6.6291	4.52189	0	-2.15709	0	0	-41.7489
251	2WVI - minimized S5059 Pixantrone Maleate.cdx	-41.1434	-85.4747	-1.96447	-2.0381	-11.2348	-3.79014	0	85.6165		-22.2577	1.29451	0.732531	-1.96727	0	0.330567	0	0	-0.478845		2.67753	7.13004	6.27458	7.48349	0	-2.63535	0	0	-41.7868		37.7942	-5390.2	-5944.66	2657.37	-99.045	-401.816	-26.9319	-0.521301	-1452.75		-121.833	7.13004	6.27458	7.48349	0	-2.63535	0	0	-41.7868
252	2WVI - minimized S5059 Pixantrone Maleate.cdx	-38.4162	-102.594	2.47428	-2.32119	-10.25	-3.06307	0	102.211		-24.8736	1.42219	-0.580041	2.47295	0	0.0260471	0	0	0.229768		-0.72653	7.44761	7.30952	6.45609	0	-2.47632	0	0	-42.3836		38.5419	-5346.24	-5951.74	2644.56	-99.014	-406.623	-27.2992	-0.352523	-1450.73		-55.0365	7.44761	7.30952	6.45609	0	-2.47632	0	0	-42.3836
253	2WVI - minimized S5059 Pixantrone Maleate.cdx	-37.8336	-85.5854	0.142888	-1.16713	-11.284	-4.80897	0	91.7638		-26.8948	0.752113	0.384635	0.142296	0	0.041493	0	0	-0.153612		0.3373	6.78902	4.83073	6.0408	0	-2.22676	0	0	-40.9555		39.0998	-5430.54	-5892.92	2607.48	-97.8966	-406.705	-29.6901	-0.333028	-1477.7		-132.77	6.78902	4.83073	6.0408	0	-2.22676	0	0	-40.9555
254	2WVI - minimized S5059 Pixantrone Maleate.cdx	-42.1218	-85.3104	2.49945	-2.05173	-11.0222	-3.93144	0	84.8222		-27.1278	1.23378	0.478817	2.49873	0	-0.167279	0	0	-0.719742		-0.856745	6.76959	5.94043	4.60224	0	-2.16253	0	0	-41.2379		39.6273	-5350.62	-6005.84	2609.51	-100.751	-401.761	-25.5218	-0.483106	-1398.16		-27.6084	6.76959	5.94043	4.60224	0	-2.16253	0	0	-41.2379
255	2WVI - minimized S5059 Pixantrone Maleate.cdx	-41.0122	-86.8705	1.93749	-1.26225	-11.8148	-4.02497	0	88.1877		-27.1649	2.14904	1.29042	1.93697	0	-0.0426466	0	0	-0.964398		-0.0713113	7.23216	6.46365	4.98381	0	-2.27038	0	0	-41.507		39.5621	-5319.01	-6037.93	2712.95	-100.86	-400.561	-26.2058	-0.768852	-1401.5		-64.1375	7.23216	6.46365	4.98381	0	-2.27038	0	0	-41.507
256	2WVI - minimized S5059 Pixantrone Maleate.cdx	-38.1143	-85.4167	0.891709	-1.20673	-11.2772	-4.13325	0	88.7508		-25.7229	1.43389	0.0423747	0.891451	0	-0.0209842	0	0	-0.346349		0.867397	6.36477	5.62848	4.39674	0	-2.15649	0	0	-40.9069		39.4029	-5426.9	-5966.75	2593.73	-102.395	-402.024	-30.5871	-4.52834	-1434.39		-79.9539	6.36477	5.62848	4.39674	0	-2.15649	0	0	-40.9069
257	2WVI - minimized S5059 Pixantrone Maleate.cdx	-39.994	-77.3453	2.35837	-2.05158	-12.022	-4.12895	0	79.2758		-26.0804	1.96538	0.302926	2.35564	0	-0.0976231	0	0	-0.0513331		-0.544228	5.92149	5.17858	3.99477	0	-2.05157	0	0	-40.7033		39.503	-5342.71	-6074.37	2706.29	-105.362	-401.649	-30.5344	-3.50866	-1357.33		-76.2568	5.92149	5.17858	3.99477	0	-2.05157	0	0	-40.7033
258	2WVI - minimized S5059 Pixantrone Maleate.cdx	-41.7801	-79.5675	4.06879	-2.33713	-11.8535	-4.39345	0	79.081		-26.7782	1.89632	-1.00223	4.06309	0	-0.379921	0	0	0.504966		-1.28959	6.87187	7.22123	4.8668	0	-2.25904	0	0	-42.1196		39.1624	-5358.78	-6008.18	2645.26	-98.1294	-406.051	-23.7161	-9.16816	-1381.77		-77.0304	6.87187	7.22123	4.8668	0	-2.25904	0	0	-42.1196
259	2WVI - minimized S5059 Pixantrone Maleate.cdx	-38.6502	-86.3626	0.315883	-2.30963	-10.362	-3.36281	0	86.6195		-23.1886	0.943653	-0.888455	0.314158	0	0.1232	0	0	0.672777		0.721972	7.21917	7.4243	7.58988	0	-2.63907	0	0	-42.8878		37.7318	-5312.08	-6056.01	2704.48	-99.2725	-402.034	-28.792	-3.79516	-1353.37		-73.2922	7.21917	7.4243	7.58988	0	-2.63907	0	0	-42.8878
260	2WVI - minimized S5059 Pixantrone Maleate.cdx	-33.0975	-74.1735	-1.34386	-1.90865	-11.4469	-3.04893	0	83.9191		-25.0948	1.4656	0.339708	-1.34761	0	0.224548	0	0	0.336434		1.91251	6.60297	5.74695	5.92672	0	-2.35199	0	0	-41.389		38.6703	-5327.44	-5928.6	2647.07	-97.8935	-400.452	-24.089	-0.231872	-1432.09		-91.1504	6.60297	5.74695	5.92672	0	-2.35199	0	0	-41.389
261	2WVI - minimized S5059 Pixantrone Maleate.cdx	-41.0083	-87.6462	2.48499	-1.62686	-12.4055	-5.42188	0	91.4187		-27.8115	2.51621	-0.0495218	2.48593	0	0.00711332	0	0	-0.319077		0.391769	6.46397	5.56386	4.371	0	-2.15516	0	0	-40.7467		39.431	-5364.06	-5952.89	2655.54	-101.957	-406.839	-27.3378	-1.0135	-1427.36		-102.207	6.46397	5.56386	4.371	0	-2.15516	0	0	-40.7467
262	2WVI - minimized S5059 Pixantrone Maleate.cdx	-38.5878	-103.381	1.56521	-2.04819	-10.8925	-3.8811	0	104.138		-24.0886	2.562	1.90097	1.56608	0	0.00244062	0	0	-1.68618		0.77869	7.14563	7.42436	7.57595	0	-2.64091	0	0	-42.9592		37.7454	-5448.99	-5929.33	2607.58	-107.266	-399.409	-23.5394	-0.954553	-1484.48		-111.583	7.14563	7.42436	7.57595	0	-2.64091	0	0	-42.9592
263	2WVI - minimized S5059 Pixantrone Maleate.cdx	-39.1189	-91.9725	3.3067	-2.08741	-12.7604	-1.65074	0	99.0165		-32.971	3.38372	1.17074	3.30347	0	-0.252172	0	0	-1.08652		0.248199	6.75213	5.76211	5.90924	0	-2.35042	0	0	-41.2288		38.6601	-5369.59	-5981.96	2685.93	-104.819	-404.438	-19.1094	-5.129	-1414.94		-125.123	6.75213	5.76211	5.90924	0	-2.35042	0	0	-41.2288
264	2WVI - minimized S5059 Pixantrone Maleate.cdx	-43.4805	-98.4679	2.86246	-2.63288	-11.7115	-4.04631	0	96.0553		-25.5396	1.74515	-0.989271	2.86134	0	-0.183601	0	0	0.153123		-0.0964412	6.95924	7.22515	4.88561	0	-2.25938	0	0	-42.0256		39.1334	-5324.44	-6000.56	2649.24	-107.814	-408.299	-21.4312	-4.16621	-1411.07		-20.3368	6.95924	7.22515	4.88561	0	-2.25938	0	0	-42.0256
265	2WVI - minimized S5059 Pixantrone Maleate.cdx	-38.9604	-92.9604	2.02826	-2.13638	-12.4764	-2.74948	0	96.871		-27.537	1.7578	2.73907	2.02673	0	-0.365091	0	0	-1.96768		-0.675227	6.69635	5.741	5.93679	0	-2.35285	0	0	-41.3027		38.6741	-5290.47	-6013.1	2647.25	-106.888	-400.676	-19.5168	-2.30704	-1414.67		19.4425	6.69635	5.741	5.93679	0	-2.35285	0	0	-41.3027
266	2WVI - minimized S5059 Pixantrone Maleate.cdx	-38.0232	-99.8232	2.12908	-1.33966	-11.8041	-4.01279	0	100.947		-24.1199	1.79885	1.55991	2.12683	0	-0.159139	0	0	-1.43797		-0.290786	6.16776	4.72656	4.16515	0	-2.15187	0	0	-40.217		39.6449	-5326.61	-5974.11	2670.29	-106.235	-411.322	-23.5357	-4.81168	-1463.61		-13.2737	6.16776	4.72656	4.16515	0	-2.15187	0	0	-40.217
267	2WVI - minimized S5059 Pixantrone Maleate.cdx	-38.0099	-89.7563	1.27955	-1.65473	-11.8994	-4.25174	0	93.9874		-25.7146	1.39521	-0.376318	1.27822	0	-0.0257964	0	0	0.117943		0.40116	5.81031	4.31617	3.76333	0	-2.0468	0	0	-39.9673		39.7449	-5345.82	-5949.81	2664.63	-105.984	-400.699	-26.7127	-5.09345	-1457.77		-64.384	5.81031	4.31617	3.76333	0	-2.0468	0	0	-39.9673
268	2WVI - minimized S5059 Pixantrone Maleate.cdx	-44.148	-95.3664	0.428152	-1.44281	-12.7494	-4.1007	0	96.5444		-27.4612	0.864192	-0.606355	0.425474	0	-0.0100062	0	0	0.350201		0.70488	5.76406	4.31409	3.75563	0	-2.04647	0	0	-40.012		39.7528	-5358.25	-5990.81	2659.39	-107.45	-404.112	-23.1129	-4.70525	-1450.13		-37.3188	5.76406	4.31409	3.75563	0	-2.04647	0	0	-40.012
269	2WVI - minimized S5059 Pixantrone Maleate.cdx	-41.026	-93.137	0.476726	-2.067	-11.9662	-4.55753	0	94.2263		-24.0013	1.6357	0.0216479	0.473886	0	0.0194327	0	0	0.1732		0.947536	5.49891	4.10673	3.63908	0	-2.04516	0	0	-40.0569		39.8552	-5303.74	-5906.54	2591.51	-104.602	-391.36	-21.7092	-4.43245	-1464.18		-2.42619	5.49891	4.10673	3.63908	0	-2.04516	0	0	-40.0569
270	2WVI - minimized S5059 Pixantrone Maleate.cdx	-36.7585	-88.3624	3.53213	-0.858839	-12.74	-3.89301	0	92.214		-26.6504	3.4352	1.31745	3.52921	0	-0.0996461	0	0	-0.534632		-0.777186	5.83562	4.15186	3.74672	0	-2.04736	0	0	-39.9428		39.9272	-5452.83	-5918.47	2620.47	-105.434	-407.77	-26.645	-4.77127	-1478.6		-131.61	5.83562	4.15186	3.74672	0	-2.04736	0	0	-39.9428
271	2WVI - minimized S5059 Pixantrone Maleate.cdx	-38.0318	-87.8024	1.82799	-1.45319	-11.3357	-3.76239	0	88.328		-23.8342	1.55154	-0.485395	1.82742	0	-0.0766954	0	0	0.132944		0.153265	6.2264	4.72731	4.16317	0	-2.15171	0	0	-40.1567		39.6443	-5329.29	-5955.32	2687.4	-105.619	-403.539	-26.7671	-0.381257	-1460.99		-64.0683	6.2264	4.72731	4.16317	0	-2.15171	0	0	-40.1567
272	2WVI - minimized S5059 Pixantrone Maleate.cdx	-44.3971	-95.0885	1.00674	-1.53381	-12.8451	-4.88086	0	97.4157		-28.4713	0.938451	-1.12402	1.0059	0	-0.0278194	0	0	0.238569		0.845822	5.90633	4.32721	3.76961	0	-2.04688	0	0	-39.8731		39.7295	-5337.54	-5894.7	2627.32	-102.044	-400.134	-24.9691	-0.423611	-1496.12		-46.4757	5.90633	4.32721	3.76961	0	-2.04688	0	0	-39.8731
273	2WVI - minimized S5059 Pixantrone Maleate.cdx	-41.4399	-86.7219	2.02352	-2.00533	-13.4882	-3.39289	0	93.5999		-31.4549	2.52186	-0.947429	2.01996	0	0.0175852	0	0	0.159837		1.27191	6.14171	4.90995	4.06599	0	-2.14948	0	0	-40.455		39.7703	-5333.56	-5876.93	2698.98	-103.234	-400.252	-22.0823	-0.174155	-1506.63		-123.239	6.14171	4.90995	4.06599	0	-2.14948	0	0	-40.455
274	2WVI - minimized S5059 Pixantrone Maleate.cdx	-36.5869	-85.3944	4.33228	-1.79054	-13.6742	-2.30236	0	94.6215		-32.3792	2.84921	-0.745344	4.33051	0	-0.0949423	0	0	0.779981		-1.42099	7.14111	4.80369	5.10815	0	-2.15312	0	0	-40.636		40.0184	-5273.52	-5893.81	2724.32	-103.292	-406.082	-20.5073	-0.311351	-1487.37		-86.4725	7.14111	4.80369	5.10815	0	-2.15312	0	0	-40.636
275	2WVI - minimized S5059 Pixantrone Maleate.cdx	-35.6574	-84.4081	-0.194691	-1.65648	-11.0965	-3.04051	0	86.1436		-21.4046	0.845815	0.481113	-0.196982	0	0.00829031	0	0	-0.129971		0.683365	6.44134	4.1826	5.18499	0	-2.23547	0	0	-40.1235		39.4327	-5372.21	-5946.66	2639.94	-103.971	-406.615	-23.2725	-1.04825	-1463.03		-67.5495	6.44134	4.1826	5.18499	0	-2.23547	0	0	-40.1235
276	2WVI - minimized S5059 Pixantrone Maleate.cdx	-40.1044	-99.7207	2.00265	-2.27936	-11.065	-4.01609	0	100.208		-25.2338	2.05302	-0.0742683	1.9989	0	-0.070469	0	0	0.0710188		0.12784	7.23443	6.86103	4.71194	0	-2.25755	0	0	-41.9104		39.8294	-5318.23	-5969.06	2635.91	-106.13	-401.899	-21.0115	-0.763997	-1448.74		-6.53879	7.23443	6.86103	4.71194	0	-2.25755	0	0	-41.9104
277	2WVI - minimized S5059 Pixantrone Maleate.cdx	-37.0289	-92.5038	4.55038	-2.30312	-12.3702	-3.54859	0	93.9357		-24.7893	5.53625	1.48923	4.54973	0	-0.0446656	0	0	-0.809134		0.351093	6.21666	4.90432	4.06213	0	-2.14961	0	0	-40.3803		39.7802	-5360.76	-5985.18	2645.54	-104.549	-409.199	-23.9547	-0.314508	-1424.39		-58.7066	6.21666	4.90432	4.06213	0	-2.14961	0	0	-40.3803
278	2WVI - minimized S5059 Pixantrone Maleate.cdx	-39.873	-88.865	3.59104	-1.74697	-12.4969	-3.9599	0	91.5982		-27.9936	3.755	-0.335394	3.59094	0	0.133095	0	0	0.287028		0.0793301	7.72814	6.26623	6.84533	0	-2.45401	0	0	-41.9911		39.0617	-5387.88	-5895.93	2631.72	-104.828	-396.357	-24.409	-0.490373	-1502.1		-95.491	7.72814	6.26623	6.84533	0	-2.45401	0	0	-41.9911
279	2WVI - minimized S5059 Pixantrone Maleate.cdx	-40.6795	-80.3213	1.85548	-1.762	-12.8026	-3.18245	0	85.131		-29.5977	1.98081	-0.35496	1.85362	0	0.00477343	0	0	0.0904011		0.386977	6.66327	5.30229	4.22698	0	-2.14737	0	0	-40.791		40.0724	-5389.69	-6056.81	2685.4	-103.356	-405.448	-23.7037	-0.112421	-1344.98		-140.677	6.66327	5.30229	4.22698	0	-2.14737	0	0	-40.791
280	2WVI - minimized S5059 Pixantrone Maleate.cdx	-46.325	-82.8209	3.44965	-1.89373	-14.0652	-3.49723	0	87.2693		-34.7667	1.90583	-1.28435	3.44832	0	-0.151209	0	0	0.196587		-0.303518	6.48014	5.452	4.47207	0	-2.25439	0	0	-40.8571		39.6676	-5320.66	-6072.41	2663.34	-101.304	-392.812	-27.1861	-0.557453	-1342.27		-47.4677	6.48014	5.452	4.47207	0	-2.25439	0	0	-40.8571
281	2WVI - minimized S5059 Pixantrone Maleate.cdx	-46.2964	-90.3238	1.15874	-1.72424	-14.2411	-4.27833	0	93.9504		-30.8381	1.29254	0.489087	1.16205	0	-0.0111627	0	0	-0.251923		-0.0955058	7.64012	5.32906	5.52593	0	-2.2593	0	0	-40.9179		39.9624	-5433.23	-6006.93	2609.12	-106.787	-405.02	-32.9735	-0.73804	-1399.69		-90.2154	7.64012	5.32906	5.52593	0	-2.2593	0	0	-40.9179
282	2WVI - minimized S5059 Pixantrone Maleate.cdx	-48.2137	-96.717	1.24075	-2.00069	-13.9179	-3.32937	0	99.2198		-32.7093	1.63504	-0.180475	1.23797	0	-0.0414781	0	0	0.580035		0.0389855	6.80393	5.18045	5.45338	0	-2.32979	0	0	-40.8277		39.3276	-5335.98	-5954.44	2631.23	-103.618	-403.358	-28.1934	-5.6066	-1417.08		-54.9158	6.80393	5.18045	5.45338	0	-2.32979	0	0	-40.8277
283	2WVI - minimized S5059 Pixantrone Maleate.cdx	-42.1068	-94.312	1.54866	-2.12432	-13.2609	-0.979731	0	99.219		-32.1976	1.74226	0.882937	1.54592	0	-0.0119634	0	0	-0.788246		0.113614	6.57236	5.4445	4.46731	0	-2.25441	0	0	-40.764		39.679	-5316.79	-5865.87	2650.71	-98.5729	-400.755	-25.3834	-2.88611	-1472.84		-101.193	6.57236	5.4445	4.46731	0	-2.25441	0	0	-40.764
284	2WVI - minimized S5059 Pixantrone Maleate.cdx	-43.3383	-80.2379	-0.767445	-0.818258	-14.3344	-0.942262	0	84.8612		-31.0992	-0.0643311	-0.569999	-0.768438	0	-0.00115943	0	0	0.108841		1.16642	7.20903	4.77977	5.13628	0	-2.15538	0	0	-40.5728		40.0211	-5406.25	-5898.74	2622.99	-100.356	-399.401	-23.2619	-2.77899	-1498.68		-106.017	7.20903	4.77977	5.13628	0	-2.15538	0	0	-40.5728
285	2WVI - minimized S5059 Pixantrone Maleate.cdx	-43.0504	-79.9775	2.347	-1.95206	-14.3698	-1.7248	0	85.1819		-32.5553	1.54119	-1.01535	2.34598	0	-0.0908793	0	0	0.750172		-0.448741	12.2803	10.7229	9.77496	0	-2.36615	0	0	-42.4047		36.5533	-5323.38	-5894.76	2643.31	-98.3414	-400.246	-25.9457	-4.82729	-1479.03		-63.5307	12.2803	10.7229	9.77496	0	-2.36615	0	0	-42.4047
286	2WVI - minimized S5059 Pixantrone Maleate.cdx	-42.5547	-73.8103	0.885383	-1.16511	-15.0463	-1.42076	0	80.8724		-32.87	0.906692	-0.195821	0.882391	0	-0.105443	0	0	-0.14868		0.474245	6.67311	5.21146	5.42088	0	-2.23598	0	0	-40.7281		39.0049	-5375.67	-5933.31	2656.8	-97.686	-402.895	-25.7551	-0.50762	-1459.14		-113.176	6.67311	5.21146	5.42088	0	-2.23598	0	0	-40.7281
287	2WVI - minimized S5059 Pixantrone Maleate.cdx	-48.1804	-83.9206	2.54199	-1.24805	-15.6371	-1.55091	0	88.6599		-37.0257	1.56141	-1.24053	2.53989	0	-0.0338607	0	0	0.131544		0.164373	6.04423	5.16026	3.99721	0	-2.05208	0	0	-40.5781		39.517	-5316.23	-5869.63	2696.49	-96.4279	-400.618	-24.0072	-0.334981	-1508.15		-113.552	6.04423	5.16026	3.99721	0	-2.05208	0	0	-40.5781
288	2WVI - minimized S5059 Pixantrone Maleate.cdx	-47.0016	-86.5517	-0.0372384	-1.38121	-14.5254	-4.38725	0	90.9967		-31.1155	0.530585	-1.1926	-0.0397864	0	0.151531	0	0	0.81683		0.794614	6.92408	6.27958	5.9888	0	-2.35969	0	0	-41.6079		38.6233	-5381.19	-5887.8	2637.17	-104.668	-413.858	-30.2876	-5.00772	-1515.53		-61.2103	6.92408	6.27958	5.9888	0	-2.35969	0	0	-41.6079
289	2WVI - minimized S5059 Pixantrone Maleate.cdx	-44.3617	-95.2447	0.733834	-1.30506	-12.8886	-5.48458	0	97.1298		-27.3023	1.0177	-0.592725	0.733082	0	0.00179324	0	0	0.110065		0.765489	6.7517	6.17531	5.85663	0	-2.35598	0	0	-41.5251		38.6008	-5370.27	-5900.83	2613.08	-102.471	-405.043	-33.9485	-4.84996	-1461.95		-74.2601	6.7517	6.17531	5.85663	0	-2.35598	0	0	-41.5251
290	2WVI - minimized S5059 Pixantrone Maleate.cdx	-47.0401	-90.9989	0.846059	-1.59012	-13.847	-5.27143	0	95.4206		-31.5993	0.977743	0.00532588	0.843928	0	-0.0109153	0	0	-0.267566		0.406971	6.87801	6.16471	4.81311	0	-2.26181	0	0	-41.1208		39.2828	-5374.62	-5956.3	2633.18	-100.551	-404.933	-29.5589	-5.2907	-1458.73		-52.4265	6.87801	6.16471	4.81311	0	-2.26181	0	0	-41.1208
291	2WVI - minimized S5059 Pixantrone Maleate.cdx	-45.9635	-83.675	0.394305	-1.18956	-13.8512	-3.66893	0	88.5925		-32.5656	1.41968	-3.22877	0.393362	0	0.240175	0	0	2.53121		1.4837	7.43288	8.4138	6.52974	0	-2.47188	0	0	-43.4113		38.3725	-5400.41	-5858.25	2646.02	-99.4118	-397.558	-30.0784	-4.92925	-1516.12		-140.09	7.43288	8.4138	6.52974	0	-2.47188	0	0	-43.4113
292	2WVI - minimized S5059 Pixantrone Maleate.cdx	-36.1937	-73.6651	0.957674	-1.00524	-13.0154	-2.67761	0	82.5012		-29.2893	1.38432	0.636653	0.955779	0	0.0400129	0	0	-0.573431		0.325305	6.68177	5.49564	4.5062	0	-2.16248	0	0	-40.6711		39.5136	-5277.95	-5986.47	2668.39	-99.3707	-398.941	-28.2432	-0.860546	-1382.07		-50.3854	6.68177	5.49564	4.5062	0	-2.16248	0	0	-40.6711
293	2WVI - minimized S5059 Pixantrone Maleate.cdx	-38.5512	-81.857	1.52006	-1.05957	-12.8947	-3.39199	0	88.4726		-29.3406	1.89281	1.42852	1.51783	0	-0.0210215	0	0	-0.819903		-0.21262	7.06896	5.23146	5.88148	0	-2.34467	0	0	-40.7644		39.0651	-5298.31	-5992.39	2691.5	-101.534	-395.418	-24.2531	-1.20448	-1401.05		-73.9521	7.06896	5.23146	5.88148	0	-2.34467	0	0	-40.7644
294	2WVI - minimized S5059 Pixantrone Maleate.cdx	-39.4252	-84.2105	2.57569	-1.47279	-12.5397	-4.18791	0	89.0811		-28.6711	2.73802	-0.154332	2.57538	0	-0.180428	0	0	0.0356663		0.461729	6.98086	6.71653	4.58807	0	-2.15271	0	0	-41.6544		39.4834	-5287.47	-6009.09	2652.89	-95.7951	-399.401	-28.249	-3.71125	-1331.45		-72.6619	6.98086	6.71653	4.58807	0	-2.15271	0	0	-41.6544
295	2WVI - minimized S5059 Pixantrone Maleate.cdx	-46.8048	-84.1406	0.90334	-1.6	-14.3765	-4.17283	0	90.152		-33.5702	1.88469	-0.268805	0.900645	0	0.175462	0	0	0.419454		0.657937	7.27589	6.21661	6.31536	0	-2.46614	0	0	-41.4325		38.6426	-5339.81	-6016.97	2665.37	-101.106	-400.943	-27.2048	-0.711698	-1389.6		-68.6534	7.27589	6.21661	6.31536	0	-2.46614	0	0	-41.4325
296	2WVI - minimized S5059 Pixantrone Maleate.cdx	-37.9489	-78.6824	0.690604	-1.83119	-11.8928	-3.19584	0	82.3594		-25.3966	0.611603	0.979802	0.689034	0	-0.0942334	0	0	-0.880212		-0.0827867	7.15725	7.13883	6.37119	0	-2.46232	0	0	-42.378		38.4875	-5310.66	-6078.64	2604.68	-102.83	-381.743	-26.9666	-1.11844	-1322.5		-1.53472	7.15725	7.13883	6.37119	0	-2.46232	0	0	-42.378
297	2WVI - minimized S5059 Pixantrone Maleate.cdx	-35.4467	-76.8459	0.74483	-1.77808	-11.1304	-3.06748	0	79.5725		-22.9422	0.880595	2.14119	0.745194	0	-0.121084	0	0	-1.76452		-0.120189	7.0033	6.28611	7.49343	0	-2.63667	0	0	-41.9228		37.7832	-5332.54	-6090.4	2610.86	-100.234	-395.577	-25.9948	-4.81053	-1276.86		-49.5241	7.0033	6.28611	7.49343	0	-2.63667	0	0	-41.9228
298	2WVI - minimized S5059 Pixantrone Maleate.cdx	-37.7833	-83.5917	2.14663	-2.36626	-11.9798	-2.84182	0	88.272		-27.4223	2.1784	-0.988881	2.14583	0	0.0492138	0	0	0.761869		0.210367	7.09023	7.22878	4.87822	0	-2.25898	0	0	-41.9004		39.1426	-5260.72	-6067.06	2662.45	-100.908	-398.43	-26.756	-4.30217	-1314.12		-11.5927	7.09023	7.22878	4.87822	0	-2.25898	0	0	-41.9004
299	2WVI - minimized S5059 Pixantrone Maleate.cdx	-33.5439	-76.8815	1.96816	-1.59169	-11.6127	-3.20939	0	82.8856		-25.1023	2.0601	0.462118	1.96758	0	-0.0418469	0	0	-0.352485		0.0247379	6.74163	6.17289	4.81559	0	-2.26171	0	0	-41.2608		39.2756	-5293.87	-6141.06	2659.9	-102.377	-395.219	-31.1704	-5.20351	-1251.01		-27.7323	6.74163	6.17289	4.81559	0	-2.26171	0	0	-41.2608
300	2WVI - minimized S5059 Pixantrone Maleate.cdx	-44.1211	-82.266	1.49018	-1.31852	-13.0121	-4.78914	0	86.4278		-30.6533	1.41249	-0.301151	1.48883	0	0.120065	0	0	0.08903		0.015716	7.37846	7.19716	6.35647	0	-2.46074	0	0	-42.2194		38.5049	-5336.84	-6103.18	2634.8	-97.5441	-404.548	-34.0391	-9.21304	-1230.97		-92.1343	7.37846	7.19716	6.35647	0	-2.46074	0	0	-42.2194
301	2WVI - minimized S5059 Pixantrone Maleate.cdx	-42.7506	-71.6198	0.983498	-0.72688	-13.9703	-4.00337	0	78.5684		-31.9822	0.641787	-1.68872	0.980108	0	0.0309971	0	0	1.1112		0.208201	7.49757	7.49866	5.0209	0	-2.26627	0	0	-42.2047		39.449	-5279.92	-6111.84	2643.5	-97.4576	-389.658	-29.1712	-9.42226	-1243.93		-41.946	7.49757	7.49866	5.0209	0	-2.26627	0	0	-42.2047
302	2WVI - minimized S5059 Pixantrone Maleate.cdx	-40.393	-77.4354	0.832275	-1.33648	-12.7496	-4.10435	0	83.4083		-29.0077	1.99588	0.354841	0.830111	0	0.0549925	0	0	-0.345107		1.10104	7.35208	7.18292	6.38146	0	-2.4627	0	0	-42.231		38.4814	-5270.74	-6080.3	2665.75	-100.458	-395.227	-31.2247	-7.22215	-1269.34		-52.719	7.35208	7.18292	6.38146	0	-2.4627	0	0	-42.231
303	2WVI - minimized S5059 Pixantrone Maleate.cdx	-42.2203	-78.7426	1.2247	-1.41815	-13.6065	-4.07651	0	86.8681		-32.4693	1.87242	0.699055	1.22596	0	0.0178884	0	0	-0.451673		0.381196	7.10637	6.7326	5.73494	0	-2.32265	0	0	-41.9333		38.8947	-5281.86	-6102.77	2700.55	-99.5134	-393.398	-30.9049	-3.1599	-1300.53		-52.1325	7.10637	6.7326	5.73494	0	-2.32265	0	0	-41.9333
304	2WVI - minimized S5059 Pixantrone Maleate.cdx	-44.3942	-94.2006	1.69117	-1.63735	-12.4103	-5.73729	0	96.146		-28.2459	1.37934	-1.05507	1.69164	0	-0.0522558	0	0	0.453309		0.341713	7.25134	7.13786	6.37185	0	-2.46259	0	0	-42.2879		38.4922	-5321.72	-5971.54	2706.32	-97.5639	-392.425	-33.1924	-4.41323	-1416.18		-112.715	7.25134	7.13786	6.37185	0	-2.46259	0	0	-42.2879
305	2WVI - minimized S5059 Pixantrone Maleate.cdx	-46.9893	-90.0021	-0.708968	-0.782908	-13.5228	-6.04034	0	92.907		-28.8391	0.0805089	-0.0267148	-0.709452	0	0.0670945	0	0	-0.0245198		0.774101	6.76488	6.06682	5.53998	0	-2.24131	0	0	-41.5509		38.9502	-5366.5	-5966.33	2603.04	-97.3041	-399.975	-30.815	-4.67705	-1421.64		-48.7979	6.76488	6.06682	5.53998	0	-2.24131	0	0	-41.5509
306	2WVI - minimized S5059 Pixantrone Maleate.cdx	-45.3745	-92.0855	1.5677	-1.62251	-13.2845	-5.22079	0	95.9327		-30.6616	2.00614	1.04457	1.56349	0	-0.12289	0	0	-1.10604		0.627012	6.53031	5.2058	5.44864	0	-2.23938	0	0	-40.8752		38.9905	-5322.49	-6055.69	2677.94	-96.4021	-400.773	-25.9911	-0.27825	-1329.64		-91.6615	6.53031	5.2058	5.44864	0	-2.23938	0	0	-40.8752
307	2WVI - minimized S5059 Pixantrone Maleate.cdx	-46.7553	-85.8357	1.56856	-1.55848	-13.8892	-3.92919	0	89.554		-32.6652	1.5231	-0.60107	1.56764	0	-0.0317665	0	0	0.122412		0.465877	6.47965	5.40687	5.7188	0	-2.34578	0	0	-40.9761		38.6759	-5308.23	-6076.1	2744.52	-102.09	-404.446	-30.2699	-0.752125	-1312.88		-126.209	6.47965	5.40687	5.7188	0	-2.34578	0	0	-40.9761
308	2WVI - minimized S5059 Pixantrone Maleate.cdx	-47.6717	-77.8599	-0.652136	-1.32169	-14.0524	-5.05839	0	82.8681		-31.5953	1.17486	0.529671	-0.65385	0	0.0677678	0	0	-0.311758		1.54303	6.59582	5.23736	5.38744	0	-2.23327	0	0	-40.8149		39.0191	-5322.68	-6046.28	2674.89	-97.5438	-402.472	-31.9274	-0.511886	-1308.19		-110.648	6.59582	5.23736	5.38744	0	-2.23327	0	0	-40.8149
309	2WVI - minimized S5059 Pixantrone Maleate.cdx	-34.11	-75.0221	5.50757	-1.81462	-12.3021	-4.47392	0	79.9195		-25.9244	3.7794	0.406254	5.50399	0	-0.368769	0	0	-0.775192		-0.986885	7.09181	8.60655	4.95733	0	-2.25602	0	0	-43.197		38.9809	-5359.78	-6162.67	2671.16	-99.55	-398.821	-32.2678	-0.900004	-1204.28		-132.451	7.09181	8.60655	4.95733	0	-2.25602	0	0	-43.197
310	2WVI - minimized S5059 Pixantrone Maleate.cdx	-44.3714	-91.2707	1.27132	-1.98593	-13.0373	-5.26482	0	94.0078		-28.0918	2.39776	-0.995961	1.27045	0	0.0780233	0	0	1.09207		0.953182	7.32702	9.00737	7.69039	0	-2.64763	0	0	-44.3903		37.6672	-5376.5	-6137.81	2703.55	-97.7368	-404.961	-30.5297	-0.255589	-1265.72		-143.04	7.32702	9.00737	7.69039	0	-2.64763	0	0	-44.3903
311	2WVI - minimized S5059 Pixantrone Maleate.cdx	-44.2538	-83.2288	-0.228459	-2.29095	-13.4668	-2.30989	0	90.2226		-32.9515	1.25225	0.526027	-0.2286	0	0.150633	0	0	0.169661		0.63453	6.65602	5.71874	5.94711	0	-2.35322	0	0	-41.3388		38.6822	-5381.31	-6166.95	2634.42	-100.66	-409.76	-30.492	-0.299033	-1253.86		-53.7141	6.65602	5.71874	5.94711	0	-2.35322	0	0	-41.3388
312	2WVI - minimized S5059 Pixantrone Maleate.cdx	-37.2074	-81.3099	-1.13109	-1.65142	-11.2074	-1.75684	0	86.8283		-26.9791	0.771745	-0.441422	-1.13171	0	0.220257	0	0	0.693172		1.43145	7.00931	6.26792	7.4759	0	-2.63483	0	0	-41.9054		37.8057	-5397.83	-6157.94	2641.36	-102.433	-397.693	-26.8059	-0.398345	-1258.6		-95.3213	7.00931	6.26792	7.4759	0	-2.63483	0	0	-41.9054
313	2WVI - minimized S5059 Pixantrone Maleate.cdx	-36.594	-77.1099	4.50352	-1.63471	-12.1901	-3.12708	0	80.2362		-27.2719	2.14162	0.110313	4.50224	0	-0.321851	0	0	-0.311751		-1.83733	7.04825	6.88541	4.64452	0	-2.15773	0	0	-41.818		39.494	-5282.67	-6135.02	2658.38	-99.1436	-388.725	-28.3816	-0.143381	-1256.91		-32.7289	7.04825	6.88541	4.64452	0	-2.15773	0	0	-41.818
314	2WVI - minimized S5059 Pixantrone Maleate.cdx	-41.0373	-85.5166	0.273638	-2.4356	-13.5507	-3.71496	0	91.4868		-27.5799	1.3543	-1.76547	0.269348	0	0.148463	0	0	1.67684		1.02513	7.18581	6.99692	6.10721	0	-2.46434	0	0	-42.4252		38.9713	-5290.47	-6181.95	2679.71	-103.658	-395.094	-25.8379	-0.131809	-1260.65		-2.84686	7.18581	6.99692	6.10721	0	-2.46434	0	0	-42.4252
315	2WVI - minimized S5059 Pixantrone Maleate.cdx	-40.0441	-85.6911	-0.47461	-2.48215	-13.646	-2.22144	0	92.1047		-27.6334	2.13384	-1.17349	-0.477415	0	0.22317	0	0	0.736617		2.82496	7.58993	5.10609	6.72216	0	-2.44348	0	0	-40.9297		39.1349	-5297.18	-6130.78	2662.58	-102.009	-397.299	-24.4041	-0.313501	-1241.51		-63.4439	7.58993	5.10609	6.72216	0	-2.44348	0	0	-40.9297
316	2WVI - minimized S5059 Pixantrone Maleate.cdx	-41.0888	-82.0785	1.37064	-2.12495	-13.6687	-3.95606	0	85.4164		-26.0476	2.93735	0.720794	1.37154	0	0.0213684	0	0	-0.830242		1.65389	6.66285	5.18439	5.3986	0	-2.32419	0	0	-40.9686		39.3726	-5324.22	-6123.44	2650.32	-101.25	-396.948	-28.2291	-1.31731	-1258.8		-64.5499	6.66285	5.18439	5.3986	0	-2.32419	0	0	-40.9686
317	2WVI - minimized S5059 Pixantrone Maleate.cdx	-40.0542	-82.2203	-0.0694132	-2.08176	-13.0603	-3.47485	0	88.0351		-27.1826	1.86391	0.319125	-0.0679811	0	0.140674	0	0	-0.140146		1.61224	6.95615	5.81326	6.00541	0	-2.45736	0	0	-41.435		39.0298	-5395.83	-6186.94	2621.92	-103.126	-405.086	-28.8957	-0.469203	-1243.83		-49.4041	6.95615	5.81326	6.00541	0	-2.45736	0	0	-41.435
318	2WVI - minimized S5059 Pixantrone Maleate.cdx	-41.9644	-82.4334	1.26055	-2.1637	-13.2334	-3.09747	0	86.5705		-28.8674	0.658696	-0.713982	1.25947	0	-0.111366	0	0	0.464351		-0.239774	7.74203	6.49017	5.56806	0	-2.25837	0	0	-41.8868		39.829	-5267.66	-6144.13	2715.93	-105.287	-398.438	-28.3294	-0.307836	-1253.77		-53.3325	7.74203	6.49017	5.56806	0	-2.25837	0	0	-41.8868
319	2WVI - minimized S5059 Pixantrone Maleate.cdx	-37.6781	-78.7907	-0.404913	-2.24623	-12.8152	-5.14149	0	84.1156		-22.3951	1.83997	1.51628	-0.407593	0	0.15685	0	0	-0.794699		1.36913	6.93919	5.82623	5.98843	0	-2.45636	0	0	-41.4526		39.0335	-5272.48	-6204.92	2729.18	-99.7137	-405.688	-29.1949	-0.187879	-1187.95		-74.009	6.93919	5.82623	5.98843	0	-2.45636	0	0	-41.4526
320	2WVI - minimized S5059 Pixantrone Maleate.cdx	-39.5518	-75.9283	2.27127	-1.93286	-13.2836	-3.65191	0	79.2344		-26.2608	2.58325	0.796422	2.2683	0	-0.109249	0	0	-0.814658		0.442429	6.55429	5.11294	4.21188	0	-2.14839	0	0	-40.6538		40.0316	-5310.58	-6159.83	2712.06	-101.16	-406.946	-29.0343	-0.444112	-1256.58		-68.6488	6.55429	5.11294	4.21188	0	-2.14839	0	0	-40.6538
321	2WVI - minimized S5059 Pixantrone Maleate.cdx	-36.2194	-80.6022	0.0403296	-1.10821	-12.9323	-2.26437	0	88.1624		-27.515	2.09762	-2.50287	0.0393319	0	0.312385	0	0	2.03378		2.21499	7.48411	7.64785	7.46788	0	-2.57805	0	0	-42.802		37.7485	-5290.82	-6153.23	2719.25	-98.3247	-403.206	-29.067	-0.438105	-1217.32		-108.481	7.48411	7.64785	7.46788	0	-2.57805	0	0	-42.802
322	2WVI - minimized S5059 Pixantrone Maleate.cdx	-37.7335	-65.6545	1.09188	-1.84106	-12.2276	-3.38649	0	70.5403		-26.256	1.27433	0.455752	1.09121	0	0.0149935	0	0	-0.619865		0.332232	6.44605	5.21352	5.37637	0	-2.23221	0	0	-40.953		39.0414	-5337.9	-6191.02	2655.71	-106.403	-401.095	-29.5936	-0.38062	-1216.24		-48.8679	6.44605	5.21352	5.37637	0	-2.23221	0	0	-40.953
323	2WVI - minimized S5059 Pixantrone Maleate.cdx	-41.3987	-70.4275	-0.0694569	-2.10179	-13.4838	-2.06003	0	77.1505		-30.4066	2.02249	-0.459876	-0.0724832	0	0.22987	0	0	0.615028		1.70995	6.76298	5.71665	5.95509	0	-2.35444	0	0	-41.2368		38.6825	-5249.45	-6116.76	2682.59	-99.9761	-402.57	-29.5205	-0.187544	-1271.47		-11.5547	6.76298	5.71665	5.95509	0	-2.35444	0	0	-41.2368
324	2WVI - minimized S5059 Pixantrone Maleate.cdx	-39.594	-66.6759	-0.244701	-2.11679	-11.9188	-3.89344	0	71.0737		-25.818	1.04975	0.328899	-0.245314	0	0.220813	0	0	-0.0679765		0.813328	7.15673	6.22415	6.32013	0	-2.46633	0	0	-41.5515		38.6303	-5328.29	-6022.17	2621.1	-97.9484	-398.534	-30.1877	-0.288872	-1333.85		-66.4054	7.15673	6.22415	6.32013	0	-2.46633	0	0	-41.5515
325	2WVI - minimized S5059 Pixantrone Maleate.cdx	-35.2564	-60.8336	1.89789	-1.41364	-12.1929	-3.74572	0	65.1859		-24.1543	0.692732	-0.911981	1.89713	0	-0.156068	0	0	0.305062		-0.441415	7.40267	7.50798	5.03353	0	-2.26665	0	0	-42.3043		39.4321	-5337.7	-6085.36	2716.64	-102.518	-414.069	-29.4802	-0.379381	-1327.14		-95.3883	7.40267	7.50798	5.03353	0	-2.26665	0	0	-42.3043
326	2WVI - minimized S5059 Pixantrone Maleate.cdx	-40.4974	-72.1223	-0.0441227	-2.08209	-13.2109	-2.43919	0	80.5854		-31.1842	1.59799	0.458435	-0.0443453	0	0.171892	0	0	0.0535422		0.958469	7.03143	6.31286	7.54686	0	-2.64449	0	0	-41.9192		37.7354	-5377.75	-6144.96	2653.74	-100.88	-414.309	-32.3436	-0.311121	-1244.23		-94.4604	7.03143	6.31286	7.54686	0	-2.64449	0	0	-41.9192
327	2WVI - minimized S5059 Pixantrone Maleate.cdx	-29.3202	-78.6792	5.75994	-2.20489	-12.1365	-3.12804	0	84.7588		-23.6903	8.22884	3.37069	5.75688	0	-0.0823201	0	0	-1.78941		0.973004	7.06258	4.88493	8.38022	0	-2.48091	0	0	-41.6231		37.9014	-5255.56	-6015.98	2659.72	-100.825	-399.232	-26.4201	-0.511526	-1331.59		-40.7144	7.06258	4.88493	8.38022	0	-2.48091	0	0	-41.6231
328	2WVI - minimized S5059 Pixantrone Maleate.cdx	-35.3461	-82.692	4.01854	-2.1846	-11.5664	-4.20548	0	84.5416		-23.2577	2.47324	0.556277	4.01731	0	-0.351793	0	0	-0.60128		-1.14728	7.36536	6.60814	6.87466	0	-2.4222	0	0	-42.2056		38.5103	-5373.34	-6040.35	2581.97	-100.144	-401.978	-29.259	-0.523253	-1319.86		-63.1942	7.36536	6.60814	6.87466	0	-2.4222	0	0	-42.2056
329	2WVI - minimized S5059 Pixantrone Maleate.cdx	-32.8677	-85.471	1.31855	-2.44385	-11.9248	-2.06889	0	93.7591		-26.0369	2.27344	1.19866	1.31597	0	-0.219737	0	0	-0.866765		0.845307	7.16544	5.22986	6.43462	0	-2.33533	0	0	-41.187		39.0232	-5307	-5996.39	2665.26	-98.8167	-395.976	-28.4955	-0.360917	-1377.56		-74.6526	7.16544	5.22986	6.43462	0	-2.33533	0	0	-41.187
330	2WVI - minimized S5059 Pixantrone Maleate.cdx	-37.2215	-83.3899	-0.152103	-2.19948	-12.7562	-2.73072	0	92.3908		-28.3839	1.82042	1.4498	-0.154582	0	0.00447077	0	0	-0.579326		1.10006	7.10592	5.51841	6.77656	0	-2.41911	0	0	-41.3209		38.551	-5343.2	-5939.59	2613.12	-99.7693	-401.207	-29.4637	-2.04818	-1432.61		-51.6337	7.10592	5.51841	6.77656	0	-2.41911	0	0	-41.3209
331	2WVI - minimized S5059 Pixantrone Maleate.cdx	-34.4369	-94.2435	1.86902	-2.48395	-11.022	-3.04351	0	98.2303		-23.7433	2.22172	0.235136	1.86671	0	-0.0265573	0	0	-0.867278		1.01371	7.10022	5.80731	5.50273	0	-2.3098	0	0	-41.0605		39.1605	-5198.67	-5875.13	2754.17	-96.1958	-398.437	-32.4137	-0.499573	-1434.81		-115.348	7.10022	5.80731	5.50273	0	-2.3098	0	0	-41.0605
332	2WVI - minimized S5059 Pixantrone Maleate.cdx	-40.7524	-94.5247	0.43343	-3.11571	-12.0353	-3.45834	0	99.1107		-27.1624	2.30487	0.732596	0.433041	0	0.076516	0	0	-0.0152966		1.07801	7.19366	6.6822	5.87232	0	-2.33677	0	0	-41.8146		38.7905	-5325.07	-5949.7	2637.52	-105.646	-410.088	-31.3983	-4.69277	-1431.01		-30.0518	7.19366	6.6822	5.87232	0	-2.33677	0	0	-41.8146
333	2WVI - minimized S5059 Pixantrone Maleate.cdx	-37.8889	-89.7085	1.38151	-2.68101	-12.0077	-3.18465	0	95.8604		-27.549	1.9369	1.18947	1.37817	0	0.0250783	0	0	-0.642426		-0.013399	7.06864	5.72716	5.8006	0	-2.33795	0	0	-41.057		38.9359	-5372.9	-5927.54	2639.57	-103.03	-399.596	-28.2361	-7.88013	-1433.06		-113.124	7.06864	5.72716	5.8006	0	-2.33795	0	0	-41.057
334	2WVI - minimized S5059 Pixantrone Maleate.cdx	-35.4386	-92.4435	-0.257626	-2.15605	-11.9855	-3.15113	0	98.8209		-24.2657	1.02833	-0.477289	-0.260065	0	0.028025	0	0	0.557626		1.18003	7.19555	6.6573	5.94128	0	-2.34345	0	0	-41.7948		38.7352	-5309.27	-6057.85	2647.27	-99.426	-398.2	-34.1705	-7.53688	-1319.34		-40.0118	7.19555	6.6573	5.94128	0	-2.34345	0	0	-41.7948
335	2WVI - minimized S5059 Pixantrone Maleate.cdx	-33.5401	-87.7526	1.32132	-2.38921	-11.1584	-3.36051	0	92.1493		-22.35	1.47458	-0.214647	1.32016	0	0.0168184	0	0	-0.233537		0.585784	6.68359	5.72039	5.90474	0	-2.34793	0	0	-41.3127		38.7191	-5285.1	-6055.01	2655.05	-99.7882	-395.727	-29.195	-4.63266	-1321.01		-34.7887	6.68359	5.72039	5.90474	0	-2.34793	0	0	-41.3127
336	2WVI - minimized S5059 Pixantrone Maleate.cdx	-37.5091	-85.4876	1.27566	-2.51671	-11.6163	-2.21964	0	90.8174		-27.7618	1.69546	1.22414	1.27457	0	0.0342364	0	0	-0.0354752		-0.802009	6.72628	4.81172	6.04943	0	-2.22688	0	0	-41.0007		39.0927	-5270.65	-6078.11	2677.76	-97.5839	-386.549	-25.1042	-0.591771	-1291.59		-68.8732	6.72628	4.81172	6.04943	0	-2.22688	0	0	-41.0007
337	2WVI - minimized S5059 Pixantrone Maleate.cdx	-32.1439	-83.152	0.49361	-2.96397	-10.4903	-2.5475	0	90.2604		-23.7442	1.93957	0.565043	0.493028	0	0.0646748	0	0	-0.00613538		0.822958	7.22557	6.75297	5.90058	0	-2.34095	0	0	-41.9848		38.8977	-5333.07	-6028.46	2670.53	-101.786	-401.431	-29.2633	-4.7278	-1358.85		-79.0948	7.22557	6.75297	5.90058	0	-2.34095	0	0	-41.9848
338	2WVI - minimized S5059 Pixantrone Maleate.cdx	-36.1533	-80.7258	0.344377	-2.77587	-11.2343	-2.57517	0	88.0455		-27.2321	0.726703	-0.323932	0.343811	0	0.0500065	0	0	0.461392		0.195425	7.15359	6.22578	6.33326	0	-2.46888	0	0	-41.5738		38.6372	-5266.46	-6011.72	2685.1	-99.6406	-388.242	-27.4382	-5.38862	-1340.05		-79.0775	7.15359	6.22578	6.33326	0	-2.46888	0	0	-41.5738
339	2WVI - minimized S5059 Pixantrone Maleate.cdx	-39.1202	-88.6101	0.0761613	-1.86676	-12.4049	-2.50599	0	93.702		-27.5106	0.856146	-2.29671	0.0753128	0	0.0763751	0	0	1.59124		1.40993	6.84129	5.68204	5.33854	0	-2.20283	0	0	-41.2729		39.2965	-5364.58	-6066.31	2670.27	-99.8362	-400.833	-26.8694	-4.03311	-1339.18		-97.7903	6.84129	5.68204	5.33854	0	-2.20283	0	0	-41.2729
340	2WVI - minimized S5059 Pixantrone Maleate.cdx	-42.7619	-80.4699	0.354941	-0.899837	-13.4435	-3.3585	0	84.0587		-29.0038	0.633416	-1.46538	0.35829	0	0.11935	0	0	0.857442		0.763719	7.49295	6.59489	6.8026	0	-2.41389	0	0	-42.0463		38.5557	-5212.84	-6053.21	2716.69	-97.514	-396.349	-30.8501	-0.550179	-1327.55		-23.4949	7.49295	6.59489	6.8026	0	-2.41389	0	0	-42.0463
341	2WVI - minimized S5059 Pixantrone Maleate.cdx	-34.762	-73.3922	-1.08959	-1.41856	-11.9704	-2.77707	0	80.5925		-24.7067	2.25643	1.40124	-1.0917	0	0.193292	0	0	-0.362896		2.11649	6.89374	6.13652	8.71757	0	-2.54813	0	0	-42.8009		37.3887	-5342.02	-6134.71	2603.33	-99.7095	-400.671	-27.4442	-0.338043	-1250.63		-31.858	6.89374	6.13652	8.71757	0	-2.54813	0	0	-42.8009
342	2WVI - minimized S5059 Pixantrone Maleate.cdx	-39.0795	-70.6137	0.840135	-2.04424	-13.1832	-2.22673	0	78.8126		-30.6644	2.35109	2.87956	0.837919	0	-0.101552	0	0	-1.31145		0.0466076	6.46852	5.20224	5.42116	0	-2.23692	0	0	-40.9323		39.0143	-5422.15	-6040.59	2587.57	-99.6341	-397.096	-29.8661	-0.480675	-1321.17		-120.882	6.46852	5.20224	5.42116	0	-2.23692	0	0	-40.9323
343	2WVI - minimized S5059 Pixantrone Maleate.cdx	-41.6784	-77.9211	0.16487	-1.76854	-12.2944	-4.13934	0	81.037		-26.7568	0.648322	-1.6333	0.165655	0	0.250937	0	0	1.49291		0.372116	7.15416	6.99928	6.12151	0	-2.46552	0	0	-42.453		38.9519	-5225.86	-6071.02	2700.93	-98.7625	-398.5	-28.127	-0.865895	-1325.01		-4.51072	7.15416	6.99928	6.12151	0	-2.46552	0	0	-42.453
344	2WVI - minimized S5059 Pixantrone Maleate.cdx	-35.838	-80.5154	2.23746	-2.20831	-11.9642	-4.17793	0	85.8126		-25.0223	2.72142	2.04677	2.23699	0	-0.013628	0	0	-0.861864		-0.686848	7.094	6.18202	6.94974	0	-2.41833	0	0	-42.0277		38.4083	-5268.48	-6057.2	2703.69	-101.595	-400.66	-29.0566	-0.904599	-1322.87		-59.8825	7.094	6.18202	6.94974	0	-2.41833	0	0	-42.0277
345	2WVI - minimized S5059 Pixantrone Maleate.cdx	-34.9935	-88.9895	2.1271	-2.13526	-11.653	-3.7859	0	90.7179		-21.2749	2.27334	0.380331	2.1242	0	-0.110935	0	0	-0.779745		0.659486	6.88234	6.72575	4.59004	0	-2.15247	0	0	-41.7543		39.4733	-5331.14	-5899.38	2661.38	-98.4847	-397.707	-29.6408	-0.624097	-1441.46		-125.236	6.88234	6.72575	4.59004	0	-2.15247	0	0	-41.7543
346	2WVI - minimized S5059 Pixantrone Maleate.cdx	-41.0481	-83.1814	-0.757468	-1.76218	-13.7321	-3.18902	0	91.4255		-29.8514	1.034	0.640845	-0.762059	0	0.151467	0	0	-0.578215		1.58196	7.97248	6.79345	7.35113	0	-2.46491	0	0	-42.2855		38.5783	-5295.02	-6032.89	2676.5	-103.928	-403.05	-25.7514	-0.854111	-1383.25		-21.7975	7.97248	6.79345	7.35113	0	-2.46491	0	0	-42.2855
347	2WVI - minimized S5059 Pixantrone Maleate.cdx	-34.1008	-87.2189	4.35977	-1.55493	-11.4966	-3.60675	0	91.4328		-26.0162	2.68021	0.728559	4.35777	0	-0.220232	0	0	-1.33753		-0.848366	6.78775	5.79918	4.54393	0	-2.15709	0	0	-41.0066		39.6083	-5258.27	-6039.93	2692.37	-108.991	-403.12	-29.8631	-0.46257	-1398.79		30.5072	6.78775	5.79918	4.54393	0	-2.15709	0	0	-41.0066
348	2WVI - minimized S5059 Pixantrone Maleate.cdx	-40.87	-81.42	0.710667	-1.48387	-13.2158	-2.74632	0	86.38		-29.0947	1.52895	0.555535	0.709273	0	0.0646326	0	0	-0.330824		0.530329	7.06682	6.26655	7.48839	0	-2.63527	0	0	-41.8453		37.7925	-5236.29	-6101.2	2702.75	-108.23	-401.192	-28.015	-0.322362	-1295.08		-4.99935	7.06682	6.26655	7.48839	0	-2.63527	0	0	-41.8453
349	2WVI - minimized S5059 Pixantrone Maleate.cdx	-36.6124	-82.0679	0.462804	-1.49312	-12.1314	-3.57792	0	87.4395		-25.2444	2.03863	2.12239	0.46096	0	-0.00702856	0	0	-1.00386		0.466167	7.27912	6.25836	6.49267	0	-2.33205	0	0	-42.0259		38.886	-5384.42	-6106.08	2610.41	-105.579	-399.996	-29.401	-0.2377	-1309.54		-43.9945	7.27912	6.25836	6.49267	0	-2.33205	0	0	-42.0259
350	2WVI - minimized S5059 Pixantrone Maleate.cdx	-38.8027	-93.239	0.460871	-1.33208	-12.3824	-4.82068	0	96.5819		-24.0713	1.06404	1.22717	0.458454	0	-0.0552436	0	0	-1.07697		0.510634	6.26654	5.63435	4.40058	0	-2.15674	0	0	-41.0087		39.3971	-5263.12	-6056.25	2707.91	-110.543	-399.467	-30.1482	-0.40489	-1350.22		-23.993	6.26654	5.63435	4.40058	0	-2.15674	0	0	-41.0087
351	2WVI - minimized S5059 Pixantrone Maleate.cdx	-40.3602	-85.6482	1.6635	-0.942422	-12.2002	-4.71511	0	88.4964		-27.0142	1.35345	0.845459	1.66236	0	0.0495475	0	0	-0.890327		-0.313585	7.33833	7.18283	6.39583	0	-2.46455	0	0	-42.2448		38.4691	-5365	-6056.87	2664.31	-105.956	-404.402	-28.2688	-0.362321	-1356.72		-76.7305	7.33833	7.18283	6.39583	0	-2.46455	0	0	-42.2448
352	2WVI - minimized S5059 Pixantrone Maleate.cdx	-37.6101	-85.9817	-0.574844	-1.67567	-11.923	-3.82287	0	89.075		-22.7071	1.20692	0.331397	-0.574058	0	0.255193	0	0	-0.568092		1.76248	7.22027	7.43209	7.57936	0	-2.6396	0	0	-42.8899		37.7383	-5238.78	-6025.88	2685.62	-105.851	-402.169	-31.4774	-0.264187	-1374.74		15.9917	7.22027	7.43209	7.57936	0	-2.6396	0	0	-42.8899
353	2WVI - minimized S5059 Pixantrone Maleate.cdx	-42.5177	-78.0244	1.35218	-0.988071	-13.5457	-5.06866	0	83.2626		-29.5056	1.16662	0.103293	1.34869	0	-0.0127388	0	0	-0.0163058		-0.256326	6.97737	6.72961	5.82291	0	-2.33147	0	0	-42.0678		38.8241	-5391.6	-6102.62	2719.35	-105.704	-408.839	-32.5759	-5.1981	-1325.85		-130.162	6.97737	6.72961	5.82291	0	-2.33147	0	0	-42.0678
354	2WVI - minimized S5059 Pixantrone Maleate.cdx	-36.9947	-73.3447	3.75217	-1.93518	-12.0786	-4.93396	0	76.7764		-25.2309	3.7254	1.5226	3.75174	0	-0.093887	0	0	-1.88151		0.426457	7.2966	7.18465	6.38875	0	-2.46319	0	0	-42.2883		38.4747	-5354	-6211.42	2671.71	-105.754	-408.788	-28.8854	-3.27702	-1228.77		-38.8174	7.2966	7.18465	6.38875	0	-2.46319	0	0	-42.2883
355	2WVI - minimized S5059 Pixantrone Maleate.cdx	-40.2969	-82.5919	0.640436	-1.61234	-12.2558	-4.51443	0	85.3541		-25.3169	1.67347	0.749301	0.639247	0	0.0395243	0	0	-0.378932		0.624333	6.54971	5.21349	5.44264	0	-2.23787	0	0	-40.8533		38.9848	-5418.91	-6128.46	2632.22	-104.338	-409.76	-33.6441	-0.521977	-1282.35		-92.0723	6.54971	5.21349	5.44264	0	-2.23787	0	0	-40.8533
356	2WVI - minimized S5059 Pixantrone Maleate.cdx	-39.9685	-78.4898	-0.344234	-2.21543	-12.0469	-3.89782	0	82.5628		-25.537	0.475522	-0.314086	-0.345887	0	0.175308	0	0	0.45146		0.508726	7.3118	7.31025	6.46213	0	-2.47651	0	0	-42.5195		38.5354	-5307.35	-6088.36	2717.55	-104.417	-401.342	-31.2897	-1.05729	-1324.16		-74.278	7.3118	7.31025	6.46213	0	-2.47651	0	0	-42.5195
357	2WVI - minimized S5059 Pixantrone Maleate.cdx	-36.5158	-77.2614	-0.865795	-1.58692	-11.7195	-3.21255	0	81.0831		-22.9527	0.889498	0.741813	-0.868975	0	0.0741621	0	0	-0.12091		1.06341	7.28623	5.22902	6.4364	0	-2.33535	0	0	-41.0657		39.0218	-5277.74	-6098.46	2710.24	-108.58	-407.017	-29.2588	-0.343082	-1326.12		-18.1987	7.28623	5.22902	6.4364	0	-2.33535	0	0	-41.0657
358	2WVI - minimized S5059 Pixantrone Maleate.cdx	-42.8957	-78.6081	0.0991356	-1.40623	-13.5531	-1.27721	0	85.6922		-33.8424	0.660216	0.0813603	0.097541	0	0.0170508	0	0	0.2926		0.171665	6.73796	6.209	4.89429	0	-2.17433	0	0	-41.4258		39.2348	-5352.76	-6090.78	2657.14	-108.031	-408.232	-30.36	-0.281319	-1329.09		-43.136	6.73796	6.209	4.89429	0	-2.17433	0	0	-41.4258
359	2WVI - minimized S5059 Pixantrone Maleate.cdx	-37.5218	-76.8173	2.31136	-1.78866	-12.7023	-2.82478	0	81.3237		-27.0239	2.76462	0.77205	2.30939	0	0.0219206	0	0	-0.218027		-0.120713	7.1241	6.1957	6.94971	0	-2.42001	0	0	-42.0071		38.4058	-5286.09	-6138.03	2657.49	-105.475	-403.092	-29.1642	-0.616907	-1271.99		4.7961	7.1241	6.1957	6.94971	0	-2.42001	0	0	-42.0071
360	2WVI - minimized S5059 Pixantrone Maleate.cdx	-35.973	-71.1178	-0.782629	-0.896141	-12.1269	-1.79173	0	81.9402		-31.198	1.04661	-0.301666	-0.785033	0	0.243428	0	0	0.511632		1.37825	7.42239	5.86838	7.38578	0	-2.54442	0	0	-41.3881		38.1007	-5265.07	-6057.83	2716.9	-105.535	-405.378	-28.4208	-0.603137	-1319.9		-64.3017	7.42239	5.86838	7.38578	0	-2.54442	0	0	-41.3881
361	2WVI - minimized S5059 Pixantrone Maleate.cdx	-36.0067	-80.9132	3.00263	-1.20835	-13.5324	-1.79476	0	87.5636		-29.1243	2.9114	0.567447	2.99907	0	-0.128572	0	0	-0.479652		-0.0468849	6.30737	5.62169	4.40713	0	-2.15677	0	0	-40.9568		39.3921	-5354.17	-6079.05	2696.35	-104.886	-414.43	-25.8517	-4.91168	-1293.98		-127.407	6.30737	5.62169	4.40713	0	-2.15677	0	0	-40.9568
362	2WVI - minimized S5059 Pixantrone Maleate.cdx	-43.2033	-79.9913	1.2925	-1.07636	-12.9139	-2.36573	0	84.2862		-32.4348	1.18536	-0.161613	1.29171	0	-0.0715962	0	0	0.196471		-0.0696194	7.09533	5.53754	6.70644	0	-2.4117	0	0	-41.3298		38.5929	-5389.19	-5989.58	2654.53	-105.846	-408.766	-27.9467	-4.1646	-1427.73		-79.6922	7.09533	5.53754	6.70644	0	-2.4117	0	0	-41.3298
363	2WVI - minimized S5059 Pixantrone Maleate.cdx	-44.1735	-80.6237	-0.507358	-1.38783	-13.1177	-1.18978	0	84.8936		-32.2407	0.0912616	-0.0133685	-0.508278	0	0.0444823	0	0	0.343772		0.224654	6.80208	4.83769	6.03537	0	-2.22659	0	0	-40.9432		39.0988	-5376.2	-6050.77	2610.24	-103.999	-401.845	-26.0674	-0.395434	-1360.6		-42.765	6.80208	4.83769	6.03537	0	-2.22659	0	0	-40.9432
364	2WVI - minimized S5059 Pixantrone Maleate.cdx	-40.4044	-78.1975	1.74121	-0.922067	-13.1061	-1.45846	0	83.6148		-32.0763	1.6316	0.0653693	1.73897	0	-0.01601	0	0	0.129352		-0.286075	6.42417	5.47391	4.28196	0	-2.05563	0	0	-40.941		39.665	-5314.1	-6088.68	2665.69	-103.673	-403.984	-25.24	-9.45778	-1288.39		-60.3616	6.42417	5.47391	4.28196	0	-2.05563	0	0	-40.941
365	2WVI - minimized S5059 Pixantrone Maleate.cdx	-41.8749	-86.449	2.61888	-1.80796	-12.4223	-1.3269	0	89.9859		-32.4735	1.52607	-0.168993	2.6158	0	-0.159346	0	0	0.34352		-1.10491	7.23771	6.73521	5.97929	0	-2.34869	0	0	-41.9638		38.8357	-5430.88	-6095.83	2647.16	-105.708	-404.07	-23.2166	-1.45197	-1330.31		-117.446	7.23771	6.73521	5.97929	0	-2.34869	0	0	-41.9638
366	2WVI - minimized S5059 Pixantrone Maleate.cdx	-41.0687	-88.1079	2.29826	-1.52175	-12.2212	-0.831754	0	92.2748		-32.9591	0.805998	-0.0531034	2.29698	0	-0.105669	0	0	-0.186768		-1.14544	6.75391	5.92956	4.59995	0	-2.16193	0	0	-41.2466		39.6329	-5411.95	-6081.04	2684.6	-105.789	-406.474	-24.2904	-10.1513	-1349.53		-119.267	6.75391	5.92956	4.59995	0	-2.16193	0	0	-41.2466
367	2WVI - minimized S5059 Pixantrone Maleate.cdx	-43.0184	-95.7323	1.38592	-1.37452	-13.3694	-1.54667	0	100.55		-32.9318	1.02978	-0.48514	1.38404	0	-0.0425302	0	0	0.682852		-0.509444	6.80012	5.67717	5.36217	0	-2.20435	0	0	-41.3169		39.2821	-5414.95	-5987.13	2664.17	-101.646	-407.712	-26.2117	-5.3082	-1405.21		-145.911	6.80012	5.67717	5.36217	0	-2.20435	0	0	-41.3169
368	2WVI - minimized S5059 Pixantrone Maleate.cdx	-46.9634	-86.9434	3.54211	-1.0608	-15.0572	-1.10155	0	91.3943		-37.7368	1.96413	-0.30702	3.53843	0	-0.165762	0	0	-0.404286		-0.69724	6.35009	5.40037	4.16378	0	-2.04815	0	0	-40.8362		39.6703	-5325.23	-6135.45	2690.33	-103.246	-407.689	-24.4731	-0.622065	-1295.12		-48.9577	6.35009	5.40037	4.16378	0	-2.04815	0	0	-40.8362
369	2WVI - minimized S5059 Pixantrone Maleate.cdx	-42.1063	-87.3105	5.16559	-1.6751	-15.7604	-0.852852	0	92.2643		-33.9373	4.24233	-0.314483	5.16473	0	-0.152166	0	0	-0.427278		-0.0284725	5.88306	5.17698	3.99799	0	-2.05162	0	0	-40.7424		39.5021	-5316.59	-6047.1	2688.95	-105.912	-407.048	-25.8779	-1.38547	-1316.34		-101.867	5.88306	5.17698	3.99799	0	-2.05162	0	0	-40.7424
370	2WVI - minimized S5059 Pixantrone Maleate.cdx	-41.9291	-82.9001	0.67137	-1.35894	-13.4924	-1.6231	0	88.1082		-31.3342	0.988849	-0.0220405	0.671222	0	-0.0116076	0	0	-0.114484		0.465759	6.72506	5.6256	6.33259	0	-2.37275	0	0	-41.3919		38.5315	-5381.86	-6102.38	2626.37	-103.858	-416.586	-23.4185	-0.637175	-1278.62		-82.7323	6.72506	5.6256	6.33259	0	-2.37275	0	0	-41.3919
371	2WVI - minimized S5059 Pixantrone Maleate.cdx	-46.5601	-80.581	0.693389	-1.62557	-14.5574	-1.59587	0	85.0073		-33.901	1.02097	-0.00722628	0.690514	0	0.0125388	0	0	-0.35931		0.684452	6.55421	5.22292	5.37098	0	-2.23076	0	0	-40.8518		39.0429	-5362.94	-6001.75	2714.74	-100.895	-409.814	-24.719	-1.13299	-1392.56		-146.809	6.55421	5.22292	5.37098	0	-2.23076	0	0	-40.8518
372	2WVI - minimized S5059 Pixantrone Maleate.cdx	-45.7209	-82.5415	1.69108	-2.28289	-14.6469	-1.62824	0	88.7554		-35.0678	1.93547	0.461281	1.68833	0	0.0149175	0	0	-0.592523		0.363461	6.62413	5.20475	5.44375	0	-2.23742	0	0	-40.7866		38.9996	-5328.76	-6075.41	2685.56	-106.773	-405.999	-23.5555	-4.94154	-1314.66		-82.9891	6.62413	5.20475	5.44375	0	-2.23742	0	0	-40.7866
373	2WVI - minimized S5059 Pixantrone Maleate.cdx	-43.3881	-87.3118	3.47476	-1.81485	-14.2551	-0.94851	0	92.6678		-35.2003	2.21191	-0.676072	3.47223	0	-0.139234	0	0	0.182218		-0.627237	6.74614	5.47245	5.85638	0	-2.34772	0	0	-40.9291		38.6942	-5316.14	-6019.27	2657.54	-103.77	-411.519	-22.7615	-4.92527	-1357.49		-53.9489	6.74614	5.47245	5.85638	0	-2.34772	0	0	-40.9291
374	2WVI - minimized S5059 Pixantrone Maleate.cdx	-47.4415	-82.7484	0.141733	-1.71641	-14.146	-2.50605	0	87.7959		-34.2623	1.1222	0.469394	0.138395	0	-0.00823337	0	0	-0.163266		0.685914	7.13082	5.51774	6.81189	0	-2.42263	0	0	-41.2927		38.5165	-5317.73	-6043.92	2705.21	-101.671	-416.332	-25.6466	-3.89305	-1337.78		-93.7026	7.13082	5.51774	6.81189	0	-2.42263	0	0	-41.2927
375	2WVI - minimized S5059 Pixantrone Maleate.cdx	-45.2269	-88.7995	2.72114	-1.90921	-14.5886	-1.20441	0	92.2682		-33.7145	1.8582	0.328744	2.72262	0	-0.193477	0	0	-0.879192		-0.120496	6.73269	5.23426	5.42965	0	-2.2365	0	0	-40.663		38.9683	-5313.32	-6115.11	2656.44	-107.336	-404.292	-25.8273	-4.65136	-1278.25		-34.2908	6.73269	5.23426	5.42965	0	-2.2365	0	0	-40.663
376	2WVI - minimized S5059 Pixantrone Maleate.cdx	-42.8497	-82.5743	5.23328	-1.31623	-14.9191	-1.60422	0	87.6874		-35.3566	3.35145	0.16596	5.23124	0	-0.207258	0	0	0.646423		-2.48492	6.51062	5.21256	5.34736	0	-2.22893	0	0	-40.8922		39.0718	-5292.85	-6025.92	2699.39	-102.489	-408.106	-23.7269	-4.25926	-1341.21		-86.5289	6.51062	5.21256	5.34736	0	-2.22893	0	0	-40.8922
377	2WVI - minimized S5059 Pixantrone Maleate.cdx	-45.8261	-90.3069	2.63604	-1.41958	-14.4173	-2.52886	0	93.4184		-33.208	1.53821	-0.0501338	2.63381	0	-0.228835	0	0	-0.0166427		-0.799995	7.04144	5.75322	5.76101	0	-2.33374	0	0	-41.1029		38.9639	-5369.4	-5955.52	2677.73	-104.451	-413.13	-26.6008	-0.748443	-1428.07		-118.622	7.04144	5.75322	5.76101	0	-2.33374	0	0	-41.1029
378	2WVI - minimized S5059 Pixantrone Maleate.cdx	-45.5672	-86.644	0.460969	-1.91674	-13.6888	-0.888339	0	92.8009		-35.6912	0.4907	-0.199147	0.458479	0	-0.0237652	0	0	0.512036		-0.256902	7.02679	6.60026	5.44342	0	-2.20209	0	0	-41.9281		39.1133	-5402.29	-6169.4	2661.93	-103.956	-405.626	-24.4992	-0.44073	-1242.03		-118.265	7.02679	6.60026	5.44342	0	-2.20209	0	0	-41.9281
379	2WVI - minimized S5059 Pixantrone Maleate.cdx	-42.8276	-80.313	2.03721	-1.63488	-14.0228	-0.862053	0	88.2898		-36.3219	1.05258	0.533358	2.03077	0	-0.0541089	0	0	-0.248419		-1.20902	6.41041	5.39703	4.18146	0	-2.04975	0	0	-40.7934		39.6751	-5284.09	-6089.07	2726.29	-101.736	-402.263	-22.9529	-0.47821	-1288.01		-105.869	6.41041	5.39703	4.18146	0	-2.04975	0	0	-40.7934
380	2WVI - minimized S5059 Pixantrone Maleate.cdx	-46.416	-84.0385	1.95277	-1.83737	-14.3192	-1.04868	0	88.3499		-35.4749	1.10633	-0.42644	1.95077	0	-0.0870574	0	0	0.187261		-0.518212	7.00108	6.55427	6.71684	0	-2.39516	0	0	-42.182		38.3072	-5351.93	-6131.6	2682.77	-107.36	-407.001	-21.54	-3.90852	-1283.55		-79.7316	7.00108	6.55427	6.71684	0	-2.39516	0	0	-42.182
381	2WVI - minimized S5059 Pixantrone Maleate.cdx	-41.7722	-83.4478	2.87272	-1.66406	-13.1167	-2.64524	0	88.406		-32.1771	1.98639	0.703302	2.87155	0	-0.13914	0	0	-0.860846		-0.588481	6.36956	5.42029	4.16262	0	-2.04812	0	0	-40.845		39.6798	-5292.94	-6088.34	2699.13	-101.657	-406.87	-30.896	-5.11777	-1317.14		-42.0555	6.36956	5.42029	4.16262	0	-2.04812	0	0	-40.845
382	2WVI - minimized S5059 Pixantrone Maleate.cdx	-40.0286	-80.9225	3.16725	-1.13052	-13.6756	-2.02563	0	89.0215		-34.4631	2.16463	0.0997614	3.1684	0	-0.0563075	0	0	-0.265515		-0.781711	6.21973	5.01348	4.74224	0	-2.0884	0	0	-40.7662		39.3186	-5263.16	-6169.01	2685.6	-101.243	-405.807	-23.4023	-0.454557	-1242.26		-6.58109	6.21973	5.01348	4.74224	0	-2.0884	0	0	-40.7662
383	2WVI - minimized S5059 Pixantrone Maleate.cdx	-42.6437	-81.5331	2.16994	-1.83865	-13.8834	-1.31933	0	87.4066		-33.6457	2.98363	-0.179672	2.16926	0	0.00851348	0	0	0.0292789		0.956253	6.53399	5.01137	5.96934	0	-2.2279	0	0	-41.1859		38.9671	-5341.05	-6142.7	2709.35	-103.714	-403.925	-23.5903	-0.407776	-1268.36		-107.701	6.53399	5.01137	5.96934	0	-2.2279	0	0	-41.1859
384	2WVI - minimized S5059 Pixantrone Maleate.cdx	-41.903	-76.3647	2.56409	-1.4933	-13.058	-1.92501	0	81.5639		-33.19	0.678394	-0.378549	2.56271	0	-0.103869	0	0	-0.412063		-0.989836	6.44159	5.40977	4.19954	0	-2.05114	0	0	-40.7895		39.6729	-5269.54	-6092.84	2726.34	-102.59	-408.525	-24.9909	-2.10975	-1274.05		-90.7806	6.44159	5.40977	4.19954	0	-2.05114	0	0	-40.7895
385	2WVI - minimized S5059 Pixantrone Maleate.cdx	-39.1169	-65.9809	4.32041	-1.56497	-14.5153	-0.927267	0	72.8589		-33.3079	3.68825	1.36147	4.31953	0	-0.196273	0	0	-1.93529		0.13882	6.83441	5.2155	5.38336	0	-2.23242	0	0	-40.5695		39.0375	-5172.79	-6066.06	2743.82	-103.504	-404.049	-20.5768	-0.374976	-1349.18		27.1393	6.83441	5.2155	5.38336	0	-2.23242	0	0	-40.5695
386	2WVI - minimized S5059 Pixantrone Maleate.cdx	-41.797	-80.3577	4.28215	-2.02155	-13.3295	-0.91576	0	86.291		-35.7457	2.42467	-0.403003	4.27934	0	-0.116786	0	0	-0.414103		-0.920783	6.45977	5.02415	4.14904	0	-2.15269	0	0	-40.5143		39.9536	-5302.01	-6082.88	2741.63	-102.995	-401.212	-22.8022	-0.667615	-1309.14		-123.94	6.45977	5.02415	4.14904	0	-2.15269	0	0	-40.5143
387	2WVI - minimized S5059 Pixantrone Maleate.cdx	-45.9952	-74.1429	3.48039	-2.07948	-14.8909	-2.04537	0	79.3346		-35.6516	2.89119	0.151087	3.47782	0	-0.164532	0	0	-0.326238		-0.246953	6.79342	4.95709	5.14424	0	-2.19993	0	0	-40.802		39.694	-5335.43	-6127.29	2660.52	-104.399	-406.025	-24.5628	-0.32635	-1260.76		-72.5863	6.79342	4.95709	5.14424	0	-2.19993	0	0	-40.802
388	2WVI - minimized S5059 Pixantrone Maleate.cdx	-46.6308	-79.0021	2.01069	-1.0412	-14.4533	-4.02103	0	83.6442		-33.768	1.56784	-0.213662	2.01029	0	-0.00965506	0	0	0.304553		-0.523681	6.69572	5.01216	4.60654	0	-2.26352	0	0	-40.4405		39.781	-5391.72	-6037.95	2671.4	-105.991	-412.968	-28.7374	-0.62921	-1365.52		-111.326	6.69572	5.01216	4.60654	0	-2.26352	0	0	-40.4405
389	2WVI - minimized S5059 Pixantrone Maleate.cdx	-49.2276	-84.0355	0.0658267	-1.58526	-14.0164	-3.98272	0	87.477		-33.1505	-0.0351558	-1.54805	0.0625693	0	-0.00432352	0	0	1.18818		0.266467	7.63404	6.49998	5.57326	0	-2.2589	0	0	-42.004		39.8237	-5298.4	-6066.31	2663.23	-108.055	-410.308	-26.8357	-5.11994	-1318.49		-26.5179	7.63404	6.49998	5.57326	0	-2.2589	0	0	-42.004
390	2WVI - minimized S5059 Pixantrone Maleate.cdx	-45.111	-74.8388	1.31261	-0.942178	-14.7875	-0.723239	0	79.8922		-35.0241	1.02147	0.315674	1.31362	0	-0.0390442	0	0	-0.0422542		-0.52653	6.18892	4.5951	4.16547	0	-2.153	0	0	-40.2345		39.8158	-5264.21	-6032.18	2744.16	-104.974	-403.753	-23.068	-0.568507	-1386.42		-57.4196	6.18892	4.5951	4.16547	0	-2.153	0	0	-40.2345
391	2WVI - minimized S5059 Pixantrone Maleate.cdx	-45.4137	-74.2598	1.71695	-0.733261	-14.681	-0.851374	0	78.8753		-35.4806	1.49434	-0.254585	1.71582	0	-0.0287497	0	0	0.00642765		0.0554304	6.17843	4.5961	4.17657	0	-2.15323	0	0	-40.245		39.804	-5342.81	-6017.98	2675.68	-105.879	-405.815	-24.8308	-0.791564	-1385.24		-77.9613	6.17843	4.5961	4.17657	0	-2.15323	0	0	-40.245
392	2WVI - minimized S5059 Pixantrone Maleate.cdx	-44.5973	-89.2196	0.296647	-0.904588	-14.2472	-1.25384	0	93.5972		-32.866	0.584626	-0.151965	0.293843	0	0.00780265	0	0	0.0769433		0.358001	6.43469	5.619	4.19356	0	-2.15228	0	0	-40.9727		39.7471	-5286.58	-6053.19	2705.64	-102.892	-413.652	-22.9997	-0.754067	-1346.05		-52.6788	6.43469	5.619	4.19356	0	-2.15228	0	0	-40.9727
393	2WVI - minimized S5059 Pixantrone Maleate.cdx	-41.063	-90.6467	1.63115	-1.40631	-13.4333	-0.791931	0	98.4685		-34.8844	1.02522	1.18573	1.62884	0	-0.101304	0	0	-0.834206		-0.853843	7.0856	4.65804	5.06437	0	-2.14976	0	0	-40.5234		40.0363	-5341.07	-6040.18	2668.16	-105.977	-402.685	-27.7567	-1.0523	-1338.12		-93.4615	7.0856	4.65804	5.06437	0	-2.14976	0	0	-40.5234
394	2WVI - minimized S5059 Pixantrone Maleate.cdx	-44.3951	-82.2851	-0.425676	-1.23738	-14.3199	-1.08659	0	89.1636		-34.204	0.0456355	0.344579	-0.425758	0	0.0287342	0	0	-0.0768808		0.174961	7.23854	4.65586	5.06906	0	-2.15017	0	0	-40.3752		40.039	-5300.43	-6010.37	2690.4	-103.902	-396.545	-23.2949	-0.656105	-1355.43		-100.632	7.23854	4.65586	5.06906	0	-2.15017	0	0	-40.3752
395	2WVI - minimized S5059 Pixantrone Maleate.cdx	-44.2191	-71.9651	0.481278	-0.789646	-14.7757	-1.11598	0	78.1642		-34.2181	0.818532	-0.402344	0.480243	0	0.0132849	0	0	0.221783		0.505566	6.64981	4.95979	4.97671	0	-2.19072	0	0	-40.8997		39.8038	-5325.41	-6054.24	2621.09	-105.86	-403.912	-24.645	-0.341306	-1357.74		0.241776	6.64981	4.95979	4.97671	0	-2.19072	0	0	-40.8997
396	2WVI - minimized S5059 Pixantrone Maleate.cdx	-38.5276	-87.6294	1.71022	-1.58766	-12.2591	-0.672234	0	94.1629		-32.2523	2.17474	0.592696	1.70811	0	0.03253	0	0	0.062641		-0.221235	7.13672	6.89173	4.70584	0	-2.25733	0	0	-42.03		39.8265	-5371.58	-6069.55	2665.82	-108.031	-404.572	-25.9135	-0.73431	-1348.14		-80.4567	7.13672	6.89173	4.70584	0	-2.25733	0	0	-42.03
397	2WVI - minimized S5059 Pixantrone Maleate.cdx	-44.6783	-79.2859	2.12754	-0.792236	-13.9887	-1.45143	0	84.186		-35.4736	1.33205	-0.868956	2.12283	0	-0.09446	0	0	0.605838		-0.433206	6.79611	5.19797	5.26888	0	-2.3115	0	0	-40.8315		39.4722	-5299.57	-6030.44	2647.79	-101.741	-396.23	-21.5942	-0.740501	-1354.44		-42.1764	6.79611	5.19797	5.26888	0	-2.3115	0	0	-40.8315
398	2WVI - minimized S5059 Pixantrone Maleate.cdx	-43.7751	-78.0125	0.769482	-1.23443	-15.1375	-1.50065	0	85.0554		-33.7148	1.59989	0.0314146	0.768898	0	-0.00136529	0	0	-0.280214		1.08115	5.77155	4.15713	3.73839	0	-2.04694	0	0	-40.0053		39.9283	-5296.66	-6046.92	2630.18	-102.277	-413.104	-24.9625	-0.208538	-1325.95		-13.424	5.77155	4.15713	3.73839	0	-2.04694	0	0	-40.0053
399	2WVI - minimized S5059 Pixantrone Maleate.cdx	-47.0396	-87.1005	-0.996953	-1.06442	-14.8963	-1.23558	0	90.1163		-31.8621	0.320801	-1.12854	-0.999356	0	0.153364	0	0	1.0317		1.26363	6.91314	6.28453	5.59371	0	-2.33651	0	0	-41.8833		39.2547	-5324.66	-6037.61	2689.51	-104.692	-405.216	-23.9045	-0.757545	-1351.62		-90.3743	6.91314	6.28453	5.59371	0	-2.33651	0	0	-41.8833
400	2WVI - minimized S5059 Pixantrone Maleate.cdx	-46.6214	-89.4619	1.23393	-1.67006	-14.0947	-0.932879	0	92.8627		-34.5586	1.55798	0.598735	1.23143	0	-0.054462	0	0	-0.615672		0.39795	7.10843	5.86914	4.65149	0	-2.26136	0	0	-41.1217		39.9709	-5426.58	-6011.43	2655.16	-104.07	-408.903	-23.9599	-0.548321	-1392.33		-140.498	7.10843	5.86914	4.65149	0	-2.26136	0	0	-41.1217
401	2WVI - minimized S5059 Pixantrone Maleate.cdx	-42.9196	-85.1078	0.735092	-0.814692	-14.1332	-0.855233	0	91.7953		-34.539	1.69356	1.40053	0.734936	0	-0.0708741	0	0	-0.116414		-0.254609	6.71383	4.29853	6.53104	0	-2.26433	0	0	-40.7002		38.8488	-5327.2	-6074.89	2692.12	-101.62	-401.817	-26.8141	-0.734157	-1299.94		-113.506	6.71383	4.29853	6.53104	0	-2.26433	0	0	-40.7002
402	2WVI - minimized S5059 Pixantrone Maleate.cdx	-44.0905	-89.6399	2.74996	-1.26949	-13.39	-0.799735	0	94.4737		-36.215	1.48462	0.220198	2.74635	0	-0.0168988	0	0	-0.0730828		-1.39195	6.20135	4.7185	4.1497	0	-2.15636	0	0	-40.3911		39.8806	-5296.88	-6025.44	2701.65	-102.544	-409.782	-27.4394	-1.65253	-1331.96		-99.7091	6.20135	4.7185	4.1497	0	-2.15636	0	0	-40.3911
403	2WVI - minimized S5059 Pixantrone Maleate.cdx	-47.9658	-81.6202	0.36604	-0.995985	-14.8751	-1.17137	0	86.0563		-35.7255	0.731263	-0.814009	0.36576	0	-0.000470966	0	0	0.696519		0.483464	6.36328	5.59636	4.21111	0	-2.1506	0	0	-41.0196		39.726	-5273.2	-6034.09	2658.22	-101.136	-403.212	-24.6504	-0.894895	-1329.52		-37.9246	6.36328	5.59636	4.21111	0	-2.1506	0	0	-41.0196
404	2WVI - minimized S5059 Pixantrone Maleate.cdx	-44.8325	-80.9714	0.20923	-0.73209	-14.3349	-0.996434	0	86.7915		-34.7983	0.606034	-0.282377	0.207701	0	0.0307913	0	0	0.326127		0.323793	6.63258	5.24909	4.41875	0	-2.16101	0	0	-40.9038		40.0296	-5372.59	-6002.19	2703.2	-100.655	-410.752	-26.659	-0.741071	-1362.49		-172.299	6.63258	5.24909	4.41875	0	-2.16101	0	0	-40.9038
405	2WVI - minimized S5059 Pixantrone Maleate.cdx	-38.146	-82.4191	3.02556	-1.62856	-13.5574	-0.81425	0	90.0814		-32.8337	3.39043	-0.080158	3.02286	0	-0.0523674	0	0	0.91961		-0.419521	6.26934	5.40708	5.51076	0	-2.35057	0	0	-41.2419		38.9439	-5278.62	-6024.86	2633.87	-101.285	-407.285	-24.2259	-1.72932	-1334.7		-18.4184	6.26934	5.40708	5.51076	0	-2.35057	0	0	-41.2419
406	2WVI - minimized S5059 Pixantrone Maleate.cdx	-41.2418	-78.5716	3.32648	-1.07146	-14.528	-1.40685	0	84.5943		-33.5847	1.78926	-0.925996	3.32585	0	-0.110404	0	0	0.0823581		-0.582545	7.56151	7.10657	5.64423	0	-2.2696	0	0	-42.1665		39.2468	-5293.01	-6022.1	2680.96	-102.042	-414.094	-27.1099	-5.23128	-1318.06		-85.3262	7.56151	7.10657	5.64423	0	-2.2696	0	0	-42.1665
407	2WVI - minimized S5059 Pixantrone Maleate.cdx	-44.7654	-84.8653	0.466399	-1.02398	-14.1332	-1.13865	0	90.8093		-34.8799	1.32917	-0.743102	0.46529	0	0.232773	0	0	0.637904		0.736305	7.11977	6.24847	6.35782	0	-2.4702	0	0	-41.6435		38.6272	-5345.59	-5996.99	2619.45	-103.559	-406.301	-23.1667	-0.499537	-1383.6		-50.9158	7.11977	6.24847	6.35782	0	-2.4702	0	0	-41.6435
408	2WVI - minimized S5059 Pixantrone Maleate.cdx	-45.3317	-91.5504	-0.0536868	-2.12724	-13.9023	-1.36222	0	95.5566		-31.8924	0.794354	-0.988871	-0.0554726	0	0.15484	0	0	0.334585		1.34927	6.7686	5.7351	5.9613	0	-2.35526	0	0	-41.2461		38.6736	-5271.88	-6052.74	2686.67	-108.416	-414.939	-26.5807	-2.57801	-1335.96		-17.3337	6.7686	5.7351	5.9613	0	-2.35526	0	0	-41.2461
409	2WVI - minimized S5059 Pixantrone Maleate.cdx	-41.8552	-91.2325	-0.381539	-1.55808	-12.7257	-1.63682	0	98.2909		-32.6114	0.694241	0.671793	-0.382746	0	0.178789	0	0	-0.306494		0.532898	7.00613	5.74231	5.93593	0	-2.35243	0	0	-40.9895		38.6698	-5373.94	-5986.56	2644.87	-101.486	-403.242	-25.2787	-0.272255	-1402.63		-99.3307	7.00613	5.74231	5.93593	0	-2.35243	0	0	-40.9895
410	2WVI - minimized S5059 Pixantrone Maleate.cdx	-45.7249	-98.5368	2.85381	-1.92229	-14.3961	-1.99144	0	103.036		-34.768	2.614	0.605052	2.85054	0	-0.151229	0	0	-0.11374		-0.576621	6.78281	6.15987	4.80799	0	-2.2616	0	0	-41.2155		39.2921	-5371.08	-6027.87	2664.75	-106.225	-420.727	-27.3779	-4.7568	-1375.35		-73.5172	6.78281	6.15987	4.80799	0	-2.2616	0	0	-41.2155
411	2WVI - minimized S5059 Pixantrone Maleate.cdx	-45.8174	-95.0588	0.0599926	-2.23743	-13.8406	-1.65403	0	99.0299		-32.1164	1.48878	-0.436733	0.0562274	0	0.205046	0	0	1.10789		0.556354	7.24768	7.45834	7.59161	0	-2.64182	0	0	-42.8884		37.728	-5420.76	-5979.73	2661.12	-105.219	-416.848	-25.7012	-4.89997	-1389.37		-160.113	7.24768	7.45834	7.59161	0	-2.64182	0	0	-42.8884
412	2WVI - minimized S5059 Pixantrone Maleate.cdx	-42.9142	-95.4896	-0.129293	-1.51962	-13.4413	-1.49068	0	101.452		-32.2958	1.63218	0.433313	-0.130346	0	0.0103936	0	0	0.117172		1.20165	7.04026	5.5305	6.77242	0	-2.41794	0	0	-41.3847		38.54	-5279.62	-6002.48	2707.06	-104.813	-414.008	-23.5405	-1.83778	-1386.94		-53.0602	7.04026	5.5305	6.77242	0	-2.41794	0	0	-41.3847
413	2WVI - minimized S5059 Pixantrone Maleate.cdx	-37.6584	-93.8816	1.65387	-1.39931	-12.2295	-1.42291	0	99.2347		-29.6136	1.62836	-0.0903554	1.65274	0	-0.0784069	0	0	0.254915		-0.110533	6.46548	5.38797	5.73766	0	-2.34717	0	0	-40.9811		38.6681	-5236.76	-6005.07	2697.12	-102.049	-407.157	-25.5049	-0.219491	-1367.44		-26.4374	6.46548	5.38797	5.73766	0	-2.34717	0	0	-40.9811
414	2WVI - minimized S5059 Pixantrone Maleate.cdx	-33.7367	-101.148	2.56949	-1.95395	-10.5785	-3.45899	0	104.228		-23.3949	2.41142	0.612619	2.5666	0	-0.0555223	0	0	-0.594403		-0.117875	6.44268	5.16272	5.763	0	-2.3477	0	0	-40.7695		38.6342	-5235.12	-5963.06	2686.76	-102.385	-409.632	-31.1998	-0.244632	-1396.21		-19.1423	6.44268	5.16272	5.763	0	-2.3477	0	0	-40.7695
415	2WVI - minimized S5059 Pixantrone Maleate.cdx	-41.4261	-97.6175	-0.373196	-1.37637	-13.1408	-2.94624	0	105.365		-31.3368	0.7003	-0.200784	-0.373427	0	0.211434	0	0	0.208619		0.854457	7.08561	6.13186	6.30335	0	-2.46436	0	0	-41.3345		38.4492	-5356.39	-5935.25	2622	-102.718	-414.397	-28.1523	-2.26231	-1430.5		-65.1159	7.08561	6.13186	6.30335	0	-2.46436	0	0	-41.3345
416	2WVI - minimized S5059 Pixantrone Maleate.cdx	-38.9254	-114.33	1.15071	-1.5655	-12.1392	-3.20201	0	117.67		-26.5096	1.51394	-0.995788	1.14639	0	-0.0311909	0	0	0.142965		1.25156	6.38112	5.62079	4.39861	0	-2.15666	0	0	-40.8893		39.4077	-5378.69	-5876.52	2609.85	-97.4157	-409.469	-26.3854	-1.88657	-1452.05		-124.823	6.38112	5.62079	4.39861	0	-2.15666	0	0	-40.8893
417	2WVI - minimized S5059 Pixantrone Maleate.cdx	-43.1738	-112.308	-0.979016	-1.04978	-12.0315	-3.8425	0	113.154		-26.1174	0.720346	-0.411101	-0.979827	0	0.192244	0	0	0.356624		1.56241	6.5954	5.72455	5.91546	0	-2.35118	0	0	-41.3757		38.6822	-5392.89	-5946.04	2582.28	-99.1402	-404.979	-27.9321	-0.723698	-1406.04		-90.3238	6.5954	5.72455	5.91546	0	-2.35118	0	0	-41.3757
418	2WVI - minimized S5059 Pixantrone Maleate.cdx	-40.6208	-121.982	0.42001	-1.60429	-12.117	-3.78333	0	126.02		-27.5747	1.00414	-0.785575	0.417162	0	0.171044	0	0	0.110928		1.09058	8.06687	6.76185	7.32022	0	-2.46153	0	0	-42.1484		38.5947	-5320.8	-5964.4	2687.86	-100.277	-408.513	-30.8777	-1.28923	-1429.47		-73.8361	8.06687	6.76185	7.32022	0	-2.46153	0	0	-42.1484
419	2WVI - minimized S5059 Pixantrone Maleate.cdx	-40.4186	-96.8428	0.201221	-1.56529	-12.8537	-2.78503	0	103.382		-29.9552	0.646307	-0.114568	0.20063	0	0.14962	0	0	-0.11651		0.527135	6.78465	5.45176	5.85602	0	-2.34788	0	0	-40.8724		38.6971	-5296.75	-5919.53	2636.69	-98.7399	-406.772	-27.0994	-1.15169	-1419.88		-60.2621	6.78465	5.45176	5.85602	0	-2.34788	0	0	-40.8724
420	2WVI - minimized S5059 Pixantrone Maleate.cdx	-31.611	-110.49	2.05433	-1.91935	-9.98631	-3.51236	0	113.74		-21.4972	1.8826	2.70838	2.05641	0	-0.169668	0	0	-2.11173		-0.600784	6.66291	5.73865	6.00308	0	-2.35914	0	0	-41.3789		38.6593	-5370.15	-5888.22	2606.72	-98.7694	-405.529	-25.4425	-0.488299	-1447.53		-110.888	6.66291	5.73865	6.00308	0	-2.35914	0	0	-41.3789
421	2WVI - minimized S5059 Pixantrone Maleate.cdx	-36.0341	-102.728	-0.31702	-1.44158	-12.0749	-3.12577	0	111.141		-27.4873	1.81643	-1.49261	-0.319516	0	0.254431	0	0	2.26289		1.11124	7.31911	9.01231	7.71083	0	-2.65074	0	0	-44.4015		37.6482	-5296.81	-5891.94	2720.94	-96.2758	-413.213	-26.5128	-0.672572	-1425.05		-164.094	7.31911	9.01231	7.71083	0	-2.65074	0	0	-44.4015
422	2WVI - minimized S5059 Pixantrone Maleate.cdx	-47.684	-105.499	0.542696	-1.79067	-14.1413	-4.62102	0	109.738		-31.9132	0.722573	-0.444224	0.540212	0	-0.0110192	0	0	0.0697204		0.567884	6.83929	6.16615	4.80749	0	-2.26213	0	0	-41.1624		39.2902	-5287.48	-5946.42	2726.31	-98.6984	-410.377	-25.3682	-0.933687	-1439.29		-92.7054	6.83929	6.16615	4.80749	0	-2.26213	0	0	-41.1624
423	2WVI - minimized S5059 Pixantrone Maleate.cdx	-46.552	-98.4946	-0.441866	-1.34607	-14.4233	-4.5684	0	105.394		-32.6713	0.769044	-0.135119	-0.43939	0	0.168685	0	0	0.0243557		1.15051	6.8036	5.47435	5.85769	0	-2.34784	0	0	-40.8712		38.6906	-5364.63	-6004.04	2642.63	-102.624	-412.856	-27.5067	-1.22518	-1395.46		-63.5385	6.8036	5.47435	5.85769	0	-2.34784	0	0	-40.8712
424	2WVI - minimized S5059 Pixantrone Maleate.cdx	-45.0838	-99.5808	2.38608	-1.04752	-14.1583	-4.27288	0	105.029		-33.4389	1.68202	0.666729	2.38314	0	-0.281791	0	0	-0.188375		-0.897687	6.72058	4.83871	6.02172	0	-2.22564	0	0	-41.0253		39.1111	-5281.57	-5973.5	2721.24	-102.408	-413.149	-29.6543	-1.24172	-1382.67		-100.202	6.72058	4.83871	6.02172	0	-2.22564	0	0	-41.0253
425	2WVI - minimized S5059 Pixantrone Maleate.cdx	-51.1072	-107.58	0.414745	-1.37557	-15.2237	-4.80378	0	111.351		-33.8896	1.13954	0.278615	0.412148	0	0.188547	0	0	-0.217529		0.477759	7.12448	6.23797	6.32852	0	-2.46632	0	0	-41.6015		38.6258	-5264.75	-6038.29	2666.58	-101.277	-412.502	-27.6415	-1.06559	-1331.8		-18.7549	7.12448	6.23797	6.32852	0	-2.46632	0	0	-41.6015
426	2WVI - minimized S5059 Pixantrone Maleate.cdx	-48.4455	-88.2862	1.26589	-1.16527	-14.435	-4.92282	0	93.5089		-34.411	0.502556	-0.933682	1.26242	0	-0.0628411	0	0	0.685942		-0.449284	7.19304	6.75548	5.88686	0	-2.33942	0	0	-42.0192		38.9093	-5345.07	-6084.02	2652.69	-102.206	-415.262	-24.9261	-0.445741	-1288.3		-82.6061	7.19304	6.75548	5.88686	0	-2.33942	0	0	-42.0192
427	2WVI - minimized S5059 Pixantrone Maleate.cdx	-43.1333	-96.9969	0.473517	-1.75933	-12.6344	-4.72952	0	101.505		-28.9913	0.781621	0.676959	0.476441	0	0.0109992	0	0	-0.718481		0.335703	7.03671	5.738	5.85146	0	-2.34267	0	0	-41.103		38.8929	-5286.01	-6036.49	2679.08	-103.895	-412.502	-26.6397	-0.452416	-1340.52		-44.5981	7.03671	5.738	5.85146	0	-2.34267	0	0	-41.103
428	2WVI - minimized S5059 Pixantrone Maleate.cdx	-48.2186	-93.6078	0.315869	-1.47498	-14.2124	-4.72048	0	99.5794		-34.0983	0.976661	-0.221033	0.314996	0	0.118356	0	0	0.160576		0.603767	6.46136	5.15464	5.77492	0	-2.35158	0	0	-40.748		38.6314	-5395.21	-6038.84	2606.22	-108.381	-416.695	-27.9418	-0.5998	-1369.98		-38.9967	6.46136	5.15464	5.77492	0	-2.35158	0	0	-40.748
429	2WVI - minimized S5059 Pixantrone Maleate.cdx	-49.4895	-106.784	0.995404	-1.13498	-14.1415	-4.8795	0	108.496		-32.0411	0.766794	-0.731431	0.991489	0	0.0060605	0	0	0.259346		0.241329	6.42853	5.56953	4.36919	0	-2.15517	0	0	-40.7868		39.4318	-5287.99	-6022.09	2629.68	-103.261	-407.609	-28.6408	-1.05963	-1340.95		-14.0531	6.42853	5.56953	4.36919	0	-2.15517	0	0	-40.7868
430	2WVI - minimized S5059 Pixantrone Maleate.cdx	-51.0077	-95.6537	0.711255	-1.14054	-14.5493	-5.1451	0	100.849		-36.0795	0.241979	-1.68514	0.707283	0	8.90031e-05	0	0	0.530624		0.689122	7.08109	6.73278	4.59466	0	-2.15358	0	0	-41.575		39.4822	-5367.76	-6066.23	2674.32	-102.295	-410.76	-30.1513	-0.780302	-1292.26		-139.6	7.08109	6.73278	4.59466	0	-2.15358	0	0	-41.575
431	2WVI - minimized S5059 Pixantrone Maleate.cdx	-46.0955	-96.5604	-0.284565	-1.61269	-13.9117	-3.68041	0	103.712		-33.7572	1.05664	-1.6446	-0.284469	0	0.214101	0	0	1.63219		1.13942	7.33623	7.29533	6.42671	0	-2.47165	0	0	-42.4999		38.5858	-5288.25	-6026.41	2639.6	-100.087	-406.323	-22.8945	-4.23415	-1312.28		-55.6256	7.33623	7.29533	6.42671	0	-2.47165	0	0	-42.4999
432	2WVI - minimized S5059 Pixantrone Maleate.cdx	-47.7801	-93.3992	0.519737	-1.28033	-13.9133	-5.36106	0	97.51		-31.856	1.00812	1.36773	0.514104	0	-0.0745872	0	0	-1.28232		0.483191	12.3742	10.4008	9.74698	0	-2.36255	0	0	-41.8874		36.4764	-5262.71	-6053.58	2683.29	-101.417	-412.175	-26.1556	-6.71034	-1312		-33.9692	12.3742	10.4008	9.74698	0	-2.36255	0	0	-41.8874
433	2WVI - minimized S5059 Pixantrone Maleate.cdx	-48.3454	-97.134	0.847832	-1.63093	-13.5429	-4.64889	0	100.061		-32.298	0.908888	-2.15631	0.843697	0	0.0388795	0	0	1.29453		0.888086	7.71274	8.44382	6.50435	0	-2.47089	0	0	-43.1663		38.4017	-5307.67	-6097.71	2649.18	-100.478	-411.269	-29.437	-0.28454	-1249.81		-67.8667	7.71274	8.44382	6.50435	0	-2.47089	0	0	-43.1663
434	2WVI - minimized S5059 Pixantrone Maleate.cdx	-42.7337	-74.6282	3.34908	-0.964966	-13.6076	-4.66835	0	80.205		-32.4186	2.04376	-1.16489	3.34751	0	-0.0982372	0	0	0.365818		-0.406449	6.43829	6.56577	4.47556	0	-2.15415	0	0	-41.7047		39.2558	-5333.8	-6089.02	2662.5	-101.548	-409.588	-28.7368	-1.39371	-1282.73		-83.2894	6.43829	6.56577	4.47556	0	-2.15415	0	0	-41.7047
435	2WVI - minimized S5059 Pixantrone Maleate.cdx	-37.9964	-86.6081	3.79715	-1.62421	-11.6947	-3.8385	0	91.7216		-29.7497	3.10724	1.26448	3.79512	0	-0.235979	0	0	-0.800975		-0.915406	7.05193	6.24397	6.3289	0	-2.46645	0	0	-41.6779		38.6234	-5305.06	-6093.4	2638.79	-98.8073	-407.384	-26.849	-4.83894	-1259.42		-53.1546	7.05193	6.24397	6.3289	0	-2.46645	0	0	-41.6779
436	2WVI - minimized S5059 Pixantrone Maleate.cdx	-48.8658	-88.4271	0.29169	-1.08405	-14.7831	-4.95734	0	95.6425		-35.5484	0.842253	-0.633348	0.290183	0	0.0473935	0	0	0.187331		0.950694	6.72928	5.70168	4.48139	0	-2.15954	0	0	-40.8352		39.5409	-5381.23	-6100.92	2640.49	-102.329	-423.761	-30.351	-0.570454	-1301.48		-62.3033	6.72928	5.70168	4.48139	0	-2.15954	0	0	-40.8352
437	2WVI - minimized S5059 Pixantrone Maleate.cdx	-49.1818	-91.1527	0.220358	-1.26697	-14.6391	-5.11586	0	97.3839		-34.6114	1.3343	-0.292013	0.220061	0	0.130549	0	0	0.213958		1.06175	6.71465	5.73412	5.98651	0	-2.3567	0	0	-41.3107		38.6614	-5331.97	-6000.69	2648.94	-100.48	-420.787	-31.8567	-0.297509	-1358.53		-68.2653	6.71465	5.73412	5.98651	0	-2.3567	0	0	-41.3107
438	2WVI - minimized S5059 Pixantrone Maleate.cdx	-48.3599	-88.0441	0.505606	-1.3484	-14.4671	-4.76947	0	93.8215		-34.0579	1.45517	-0.198021	0.505709	0	-0.00599227	0	0	0.136049		1.01743	6.37718	5.56826	4.372	0	-2.15506	0	0	-40.8341		39.4261	-5184.69	-6065.75	2666.33	-99.4821	-413.637	-26.0026	-0.400737	-1287.98		42.2263	6.37718	5.56826	4.372	0	-2.15506	0	0	-40.8341
439	2WVI - minimized S5059 Pixantrone Maleate.cdx	-45.919	-97.998	0.337983	-1.43808	-14.2084	-4.96815	0	105.042		-32.6869	1.82773	1.096	0.334025	0	0.0229127	0	0	-1.07498		1.44977	6.76731	5.05161	5.35502	0	-2.23165	0	0	-40.4731		39.0654	-5307.45	-6087.62	2719.67	-102.812	-411.929	-27.0518	-0.252531	-1318.97		-78.4879	6.76731	5.05161	5.35502	0	-2.23165	0	0	-40.4731
440	2WVI - minimized S5059 Pixantrone Maleate.cdx	-49.2665	-112.465	2.00426	-1.47572	-15.1446	-5.32544	0	117.192		-34.0517	1.26519	-0.181228	2.00358	0	-0.245753	0	0	-0.35453		0.0431153	6.58444	5.67063	4.48629	0	-2.15507	0	0	-40.8779		39.4605	-5342.47	-5959.93	2656.53	-101.877	-411.197	-26.4301	-0.329275	-1428.2		-71.0507	6.58444	5.67063	4.48629	0	-2.15507	0	0	-40.8779
441	2WVI - minimized S5059 Pixantrone Maleate.cdx	-44.2999	-118.417	2.62164	-1.47751	-13.2817	-4.0382	0	123.182		-32.8893	2.1786	0.585205	2.62078	0	-0.220495	0	0	-0.925097		0.118199	6.74361	5.5009	4.51031	0	-2.1632	0	0	-40.6189		39.5145	-5335.98	-5970.35	2683.2	-102.676	-408.874	-26.6746	-0.847898	-1426.23		-83.5305	6.74361	5.5009	4.51031	0	-2.1632	0	0	-40.6189
442	2WVI - minimized S5059 Pixantrone Maleate.cdx	-44.9963	-106.318	1.50543	-1.29047	-13.3604	-5.03253	0	109.523		-30.0227	1.19779	-0.0652345	1.50421	0	-0.0210687	0	0	0.0805484		-0.300675	7.18426	6.24159	6.32905	0	-2.46638	0	0	-41.5451		38.6251	-5269.1	-5970.53	2693.45	-101.384	-412.495	-29.3913	-0.493305	-1426.11		-22.1499	7.18426	6.24159	6.32905	0	-2.46638	0	0	-41.5451
443	2WVI - minimized S5059 Pixantrone Maleate.cdx	-45.8071	-99.7787	0.876383	-0.645051	-13.7397	-4.61955	0	105.093		-32.9938	1.12824	-0.345396	0.872632	0	0.0345884	0	0	0.497855		0.0685613	6.65497	5.47202	5.86073	0	-2.34808	0	0	-41.0187		38.689	-5260.61	-5965.38	2729.86	-104.19	-411.932	-29.3322	-0.566137	-1411.76		-67.2987	6.65497	5.47202	5.86073	0	-2.34808	0	0	-41.0187
444	2WVI - minimized S5059 Pixantrone Maleate.cdx	-43.7178	-103.793	2.30321	-1.64578	-12.9154	-4.22301	0	107.466		-30.9104	1.98623	1.24008	2.30143	0	-0.297321	0	0	-1.02303		-0.234935	6.91741	5.92751	4.59902	0	-2.16183	0	0	-41.0773		39.6301	-5387.7	-6009.06	2619.64	-100.002	-407.662	-27.2001	-0.552778	-1380.11		-82.7472	6.91741	5.92751	4.59902	0	-2.16183	0	0	-41.0773
445	2WVI - minimized S5059 Pixantrone Maleate.cdx	-51.4547	-97.1702	-1.20043	-0.927088	-14.6595	-4.76023	0	101.423		-34.1604	-0.636937	-3.61029	-1.20115	0	0.320598	0	0	2.81926		1.03465	7.51622	8.43763	6.51132	0	-2.47071	0	0	-43.3551		38.393	-5359.94	-5996.51	2650.91	-100.524	-409.688	-27.4006	-0.466042	-1397.41		-78.8509	7.51622	8.43763	6.51132	0	-2.47071	0	0	-43.3551
446	2WVI - minimized S5059 Pixantrone Maleate.cdx	-44.8022	-82.7531	1.3786	-0.892191	-13.8189	-5.14982	0	88.5376		-32.1043	0.948178	-1.20589	1.37644	0	-0.0023323	0	0	0.411505		0.368451	6.75851	6.64033	4.53179	0	-2.15666	0	0	-41.6654		39.4084	-5351.01	-6043.55	2651.44	-101.059	-411.332	-26.6359	-0.433349	-1324.09		-95.3484	6.75851	6.64033	4.53179	0	-2.15666	0	0	-41.6654
447	2WVI - minimized S5059 Pixantrone Maleate.cdx	-42.0487	-77.4994	1.32368	-1.41476	-13.9802	-3.56748	0	86.1871		-33.0976	2.374	1.67384	1.32222	0	0.0650458	0	0	-0.517119		-0.169993	6.92425	5.71672	5.8618	0	-2.34421	0	0	-41.1991		38.889	-5370.26	-6013.63	2624.18	-102.132	-411.095	-24.3875	-0.793259	-1339.23		-103.176	6.92425	5.71672	5.8618	0	-2.34421	0	0	-41.1991
448	2WVI - minimized S5059 Pixantrone Maleate.cdx	-47.609	-83.9198	2.03532	-1.28842	-15.1117	-3.13443	0	88.9121		-35.1021	1.50247	1.13154	2.03278	0	-0.110523	0	0	-0.483317		-1.068	7.14047	5.71467	5.87411	0	-2.34531	0	0	-40.9794		38.8765	-5275.48	-6048.74	2652.94	-106.788	-414.616	-26.4193	-0.355415	-1336.98		5.47254	7.14047	5.71467	5.87411	0	-2.34531	0	0	-40.9794
449	2WVI - minimized S5059 Pixantrone Maleate.cdx	-49.4054	-80.3473	0.492231	-0.913846	-14.6336	-5.19704	0	85.441		-34.2468	0.611428	-0.334272	0.492137	0	0.00974448	0	0	-0.0581511		0.501969	6.98687	7.24705	4.88137	0	-2.25928	0	0	-42.0232		39.1409	-5393.41	-6061.44	2624.27	-103.225	-412.552	-30.3309	-0.807951	-1319.96		-89.3725	6.98687	7.24705	4.88137	0	-2.25928	0	0	-42.0232
450	2WVI - minimized S5059 Pixantrone Maleate.cdx	-44.8753	-81.7294	0.557892	-1.91782	-13.7267	-3.68577	0	88.5032		-32.8768	0.664098	-0.736551	0.556336	0	0.181163	0	0	0.640194		0.0229571	7.7143	6.4876	7.03567	0	-2.46649	0	0	-41.8089		38.4664	-5279.89	-6075.13	2673.08	-105.057	-408.592	-28.856	-5.03099	-1274.22		-56.0892	7.7143	6.4876	7.03567	0	-2.46649	0	0	-41.8089
451	2WVI - minimized S5059 Pixantrone Maleate.cdx	-46.3327	-100.182	0.830208	-1.10773	-14.3052	-4.78754	0	105.57		-32.3499	0.129883	-2.03602	0.827704	0	-0.0323337	0	0	1.55224		-0.181714	7.51734	7.94617	5.96511	0	-2.33783	0	0	-42.8073		38.7512	-5330.67	-6041.53	2648.08	-107.211	-408.041	-28.7349	-0.446871	-1344.79		-47.9968	7.51734	7.94617	5.96511	0	-2.33783	0	0	-42.8073
452	2WVI - minimized S5059 Pixantrone Maleate.cdx	-50.9048	-102.897	2.75925	-1.40592	-15.2348	-5.04356	0	107.173		-36.256	1.96408	-1.15017	2.75882	0	-0.0735446	0	0	0.68747		-0.258497	6.67956	6.44697	4.60278	0	-2.15715	0	0	-41.5229		39.3099	-5206.56	-6058.11	2714.15	-102.223	-413.855	-30.4317	-0.797291	-1334.71		19.4201	6.67956	6.44697	4.60278	0	-2.15715	0	0	-41.5229
453	2WVI - minimized S5059 Pixantrone Maleate.cdx	-44.5198	-111.924	2.12546	-0.656456	-13.9689	-2.92828	0	117.857		-35.0248	2.06847	0.345492	2.12102	0	0.0294536	0	0	0.203592		-0.631091	6.68035	6.32712	4.71552	0	-2.1637	0	0	-41.4929		39.2943	-5329.04	-5930.21	2651.17	-104.818	-422.538	-26.1031	-0.366586	-1437.32		-58.8526	6.68035	6.32712	4.71552	0	-2.1637	0	0	-41.4929
454	2WVI - minimized S5059 Pixantrone Maleate.cdx	-43.4104	-96.9099	2.56872	-1.432	-13.798	-3.3714	0	102.606		-33.0741	2.14675	-0.327436	2.56792	0	0.0263761	0	0	0.400333		-0.52045	7.01225	6.12184	6.29422	0	-2.46325	0	0	-41.3989		38.4583	-5228.67	-6021.89	2716.39	-101.449	-400.889	-26.3034	-0.720583	-1377.79		-16.0249	7.01225	6.12184	6.29422	0	-2.46325	0	0	-41.3989
455	2WVI - minimized S5059 Pixantrone Maleate.cdx	-38.375	-101.484	1.22639	-0.926187	-12.2318	-2.64291	0	109.014		-31.3307	0.975593	-0.218106	1.2248	0	-0.0196737	0	0	0.195105		-0.206531	6.61525	6.09775	5.15285	0	-2.18663	0	0	-41.5235		39.0748	-5359.01	-6115.52	2619.03	-103.386	-408.355	-25.9579	-0.8424	-1297.21		-26.7632	6.61525	6.09775	5.15285	0	-2.18663	0	0	-41.5235
456	2WVI - minimized S5059 Pixantrone Maleate.cdx	-41.8343	-121.006	3.8823	-1.35187	-13.2249	-3.36014	0	126.227		-33.0004	2.81985	0.447395	3.88036	0	-0.144103	0	0	0.341974		-1.70577	6.0725	5.34301	4.09844	0	-2.14709	0	0	-40.835		39.6131	-5330.52	-5994.41	2588.85	-105.962	-409.226	-29.0379	-4.49025	-1376.57		0.316838	6.0725	5.34301	4.09844	0	-2.14709	0	0	-40.835
457	2WVI - minimized S5059 Pixantrone Maleate.cdx	-41.3142	-112.212	-0.187317	-1.75797	-13.4938	-1.65978	0	120.916		-32.9187	1.47987	-0.930358	-0.188491	0	0.180026	0	0	0.450978		1.96771	6.71919	5.81684	5.86393	0	-2.35707	0	0	-41.1935		38.589	-5353.1	-5887.66	2620.05	-107.735	-402.619	-25.7661	-0.804512	-1484.47		-64.0941	6.71919	5.81684	5.86393	0	-2.35707	0	0	-41.1935
458	2WVI - minimized S5059 Pixantrone Maleate.cdx	-36.5189	-75.8237	0.182353	-1.31056	-12.7837	-1.30916	0	86.6685		-32.1427	1.613	-0.79077	0.179538	0	0.205096	0	0	0.597348		1.42179	6.95644	6.11713	6.30434	0	-2.46496	0	0	-41.453		38.4529	-5383.23	-6094.57	2566.91	-98.8479	-396.364	-25.0352	-0.346111	-1249.69		-85.2962	6.95644	6.11713	6.30434	0	-2.46496	0	0	-41.453
459	2WVI - minimized S5059 Pixantrone Maleate.cdx	-35.9351	-68.5248	2.1871	-1.27464	-12.0223	-3.48521	0	73.5444		-26.3596	1.66273	-0.119308	2.18539	0	0.0662724	0	0	0.293148		-0.762772	7.1164	6.11959	6.27989	0	-2.46107	0	0	-41.2954		38.4734	-5334.3	-6201.73	2704.5	-104.778	-405.003	-28.0679	-0.35243	-1237.62		-61.2524	7.1164	6.11959	6.27989	0	-2.46107	0	0	-41.2954
460	2WVI - minimized S5059 Pixantrone Maleate.cdx	-34.6705	-70.5716	0.258934	-2.30181	-12.1509	-2.80967	0	84.0852		-31.1806	1.49051	-0.117782	0.253151	0	0.203404	0	0	0.132621		1.01912	7.01403	6.09143	6.30321	0	-2.4637	0	0	-41.3781		38.4612	-5363.75	-6142.54	2633.42	-106.273	-406.72	-30.3903	-0.437735	-1224.5		-86.3131	7.01403	6.09143	6.30321	0	-2.4637	0	0	-41.3781
461	2WVI - minimized S5059 Pixantrone Maleate.cdx	-33.3282	-77.8751	3.42572	-1.46847	-10.8519	-3.19107	0	81.1396		-24.5071	2.02672	-0.665909	3.42366	0	-0.101417	0	0	0.0812957		-0.710907	6.20155	5.15328	4.12472	0	-2.05481	0	0	-40.5967		39.575	-5327.64	-6125.15	2625.17	-105.6	-406.535	-28.2078	-0.741343	-1250.21		-36.3619	6.20155	5.15328	4.12472	0	-2.05481	0	0	-40.5967
462	2WVI - minimized S5059 Pixantrone Maleate.cdx	-40.6946	-77.8715	1.47896	-1.80074	-12.3867	-3.07079	0	81.9356		-28.9794	0.983532	-0.600182	1.47644	0	-0.0314728	0	0	-0.138631		0.277379	6.29661	5.22875	4.05749	0	-2.04891	0	0	-40.5227		39.5819	-5382.54	-6118.21	2622.43	-101.444	-410.847	-28.5118	-0.439672	-1221.38		-124.137	6.29661	5.22875	4.05749	0	-2.04891	0	0	-40.5227
463	2WVI - minimized S5059 Pixantrone Maleate.cdx	-41.1418	-75.4975	1.93145	-1.26814	-14.3591	-3.74779	0	85.4746		-33.6754	2.35921	-0.264525	1.92915	0	-0.0113966	0	0	0.15164		0.554345	5.942	5.15164	3.95986	0	-2.04986	0	0	-40.6566		39.5369	-5317.43	-6226.69	2637.15	-107.814	-412.727	-28.7084	-1.14286	-1161.87		-15.6123	5.942	5.15164	3.95986	0	-2.04986	0	0	-40.6566
464	2WVI - minimized S5059 Pixantrone Maleate.cdx	-36.1894	-74.5134	-0.0706628	-1.58626	-13.1896	-2.22839	0	85.1387		-29.7397	1.78698	-1.10638	-0.0666407	0	0.18837	0	0	0.787622		1.984	6.92011	6.11804	6.30498	0	-2.46557	0	0	-41.4868		38.4494	-5373.59	-6113.83	2644.92	-107.655	-420.484	-29.7721	-0.342039	-1234.34		-112.092	6.92011	6.11804	6.30498	0	-2.46557	0	0	-41.4868
465	2WVI - minimized S5059 Pixantrone Maleate.cdx	-27.3677	-91.4586	3.74339	-1.2037	-10.143	-2.25935	0	95.2225		-21.269	2.71898	0.35929	3.73692	0	-0.280995	0	0	-0.277507		-0.818731	5.9496	4.47965	4.04171	0	-2.15045	0	0	-40.1768		39.7555	-5296.23	-6080.62	2667.99	-110.341	-403.209	-24.7546	-0.270949	-1299.11		-45.9226	5.9496	4.47965	4.04171	0	-2.15045	0	0	-40.1768
466	2WVI - minimized S5059 Pixantrone Maleate.cdx	-36.3056	-95.9367	-0.258771	-1.10338	-11.3357	-3.25955	0	98.1142		-22.5257	0.943626	-0.0120302	-0.257767	0	0.0128638	0	0	0.211432		0.989128	6.02043	4.07487	4.37488	0	-2.07531	0	0	-39.9769		39.6228	-5280.24	-6095.31	2667.8	-107.645	-402.296	-28.3823	-0.401862	-1298.46		-15.5381	6.02043	4.07487	4.37488	0	-2.07531	0	0	-39.9769
467	2WVI - minimized S5059 Pixantrone Maleate.cdx	-37.0989	-114.643	2.93172	-1.01928	-12.005	-3.40024	0	117.858		-26.8214	2.52038	0.960063	2.93016	0	-0.164696	0	0	-0.930503		-0.274637	6.09863	4.72392	4.16583	0	-2.15185	0	0	-40.2845		39.6453	-5339.11	-5927.12	2640.7	-106.122	-398.662	-26.1368	-0.326086	-1417.01		-104.431	6.09863	4.72392	4.16583	0	-2.15185	0	0	-40.2845
468	2WVI - minimized S5059 Pixantrone Maleate.cdx	-38.1255	-119.117	-0.0920938	-1.26887	-11.2781	-3.81738	0	120.418		-22.9697	1.4911	-2.02742	-0.0924135	0	0.173324	0	0	1.50708		1.93053	6.74593	5.52364	6.47617	0	-2.38717	0	0	-41.4354		38.5687	-5269.69	-5974.83	2683.72	-108.065	-409.545	-28.0883	-0.299041	-1401.55		-31.0385	6.74593	5.52364	6.47617	0	-2.38717	0	0	-41.4354
469	2WVI - minimized S5059 Pixantrone Maleate.cdx	-32.1278	-94.6439	0.654537	-1.17271	-10.7949	-2.56929	0	101.482		-25.0838	1.37107	0.570776	0.653094	0	-0.0008066	0	0	-0.301528		0.449533	11.9226	7.84892	10.3048	0	-2.42682	0	0	-40.3759		36.5716	-5253.61	-6136.18	2673.66	-107.563	-408.453	-24.1097	-0.170149	-1254.49		3.69734	11.9226	7.84892	10.3048	0	-2.42682	0	0	-40.3759
470	2WVI - minimized S5059 Pixantrone Maleate.cdx	-37.4045	-81.2499	0.895424	-1.34692	-12.0648	-3.08202	0	85.8475		-26.4038	1.52568	-0.498517	0.893798	0	-5.4911e-05	0	0	0.334509		0.795943	6.03761	4.13165	4.40321	0	-2.07708	0	0	-40.057		39.6368	-5287.83	-6085.73	2651.61	-102.069	-396.845	-22.8222	-0.184656	-1275.21		-56.5795	6.03761	4.13165	4.40321	0	-2.07708	0	0	-40.057
471	2WVI - minimized S5059 Pixantrone Maleate.cdx	-35.1437	-96.19	2.09469	-1.14191	-12.1524	-2.83617	0	104.051		-28.9693	1.7149	-0.681282	2.09368	0	-0.0172899	0	0	0.463073		-0.143273	6.52388	5.08139	5.08244	0	-2.19151	0	0	-40.6841		39.2357	-5385.56	-6137.76	2590.15	-109.05	-414.491	-25.5928	-0.164295	-1238.42		-50.2315	6.52388	5.08139	5.08244	0	-2.19151	0	0	-40.6841
472	2WVI - minimized S5059 Pixantrone Maleate.cdx	-34.1342	-94.32	1.00093	-1.01323	-11.3139	-2.78727	0	99.4091		-25.1098	1.25048	-0.734457	0.998277	0	0.0803269	0	0	0.501006		0.405326	7.01384	6.12507	6.28009	0	-2.46109	0	0	-41.402		38.4718	-5339.25	-6060.87	2673.64	-102.886	-413.153	-23.6406	-0.282337	-1288.24		-123.822	7.01384	6.12507	6.28009	0	-2.46109	0	0	-41.402
473	2WVI - minimized S5059 Pixantrone Maleate.cdx	-37.8219	-93.473	1.26324	-1.14258	-11.6626	-3.79575	0	98.7508		-27.7621	1.56436	-0.225576	1.26274	0	-0.00381337	0	0	0.0185914		0.512418	6.19054	5.1733	4.11678	0	-2.05366	0	0	-40.6088		39.5629	-5301.17	-6068.47	2694.22	-101.739	-409.918	-25.9644	-0.240049	-1291.23		-97.8379	6.19054	5.1733	4.11678	0	-2.05366	0	0	-40.6088
474	2WVI - minimized S5059 Pixantrone Maleate.cdx	-33.2893	-98.1097	0.186583	-1.59798	-9.79155	-2.97583	0	99.9218		-20.9226	0.871511	-0.655236	0.184419	0	0.0742785	0	0	0.536419		0.731631	6.85229	6.25786	5.9793	0	-2.35722	0	0	-41.6449		38.6173	-5367.8	-6120.74	2595.62	-105.467	-396.45	-26.2209	-0.116746	-1264.33		-50.0935	6.85229	6.25786	5.9793	0	-2.35722	0	0	-41.6449
475	2WVI - minimized S5059 Pixantrone Maleate.cdx	-43.6935	-100.627	1.22019	-2.02259	-14.3055	-2.23473	0	106.562		-32.2852	0.539424	-0.911165	1.21613	0	-0.0281218	0	0	0.806329		-0.543745	6.94594	6.88732	4.64711	0	-2.15747	0	0	-41.9185		39.4874	-5214.87	-5961.26	2725.31	-99.936	-400.345	-25.7152	-0.327977	-1359.57		-93.0379	6.94594	6.88732	4.64711	0	-2.15747	0	0	-41.9185
476	2WVI - minimized S5059 Pixantrone Maleate.cdx	-37.975	-102.006	2.27635	-1.06398	-12.0661	-3.22969	0	107.111		-28.9965	0.825123	-1.05057	2.27642	0	-0.0532533	0	0	0.376218		-0.72369	6.83531	5.94694	4.58612	0	-2.16066	0	0	-41.1602		39.6231	-5341.56	-5938.44	2676.79	-100.569	-417.248	-28.1589	-0.430142	-1406.63		-126.862	6.83531	5.94694	4.58612	0	-2.16066	0	0	-41.1602
477	2WVI - minimized S5059 Pixantrone Maleate.cdx	-41.6353	-104.049	-0.21037	-1.79435	-13.2394	-0.863582	0	110.902		-32.3806	1.40008	-1.39473	-0.210481	0	0.211808	0	0	1.05862		1.73486	7.31611	7.21157	6.42728	0	-2.46968	0	0	-42.294		38.4409	-5322.3	-5889.85	2650.21	-105.394	-409.833	-26.8203	-0.411219	-1455.2		-84.9946	7.31611	7.21157	6.42728	0	-2.46968	0	0	-42.294
478	2WVI - minimized S5059 Pixantrone Maleate.cdx	-40.6447	-105.581	1.42332	-1.45288	-13.4832	-1.23942	0	111.791		-32.1025	0.982624	-2.74786	1.42381	0	0.0166852	0	0	2.14892		0.141058	7.56065	7.90685	6.05679	0	-2.34655	0	0	-42.7366		38.6802	-5353.8	-5947.3	2690.89	-104.915	-410.325	-27.5157	-0.711709	-1400.18		-153.748	7.56065	7.90685	6.05679	0	-2.34655	0	0	-42.7366
479	2WVI - minimized S5059 Pixantrone Maleate.cdx	-44.7061	-109.71	0.0640814	-0.965753	-14.3839	-0.841669	0	112.69		-31.5586	0.942256	-2.42074	0.0628895	0	0.0343363	0	0	1.9434		1.32237	7.01229	6.61864	5.33085	0	-2.19525	0	0	-41.9374		39.1954	-5185.6	-5899.06	2712.45	-104.974	-409.591	-22.6093	-0.297298	-1458.25		-3.26256	7.01229	6.61864	5.33085	0	-2.19525	0	0	-41.9374
480	2WVI - minimized S5059 Pixantrone Maleate.cdx	-44.3959	-111.402	2.78687	-1.5483	-14.4547	-1.86633	0	113.87		-31.7807	2.35039	-2.23323	2.78549	0	-0.0664554	0	0	1.84044		0.0241463	7.62107	7.71974	6.00925	0	-2.30785	0	0	-42.4387		38.6386	-5322.86	-5968.96	2703.98	-108.385	-412.353	-26.4588	-0.244082	-1438.58		-71.8544	7.62107	7.71974	6.00925	0	-2.30785	0	0	-42.4387
481	2WVI - minimized S5059 Pixantrone Maleate.cdx	-46.3032	-105.091	2.83257	-1.66139	-14.4291	-1.34112	0	109.979		-36.5913	1.46028	-0.406457	2.83134	0	-0.0503064	0	0	0.0181998		-0.9325	6.41786	5.40812	4.15158	0	-2.04748	0	0	-40.7783		39.6839	-5325.3	-6022.96	2688.33	-110.313	-414.156	-23.0388	-0.815981	-1384.47		-57.8802	6.41786	5.40812	4.15158	0	-2.04748	0	0	-40.7783
482	2WVI - minimized S5059 Pixantrone Maleate.cdx	-47.2307	-104.174	3.51414	-1.15177	-15.2636	-2.51073	0	110.198		-37.8423	2.74604	0.37311	3.51182	0	-0.00753205	0	0	-0.389135		-0.742219	6.9965	6.10379	6.28145	0	-2.46272	0	0	-41.3956		38.4696	-5331.64	-6016.47	2684.84	-103.165	-415.428	-30.2508	-0.321727	-1352.86		-97.9846	6.9965	6.10379	6.28145	0	-2.46272	0	0	-41.3956
483	2WVI - minimized S5059 Pixantrone Maleate.cdx	-41.0605	-100.783	3.50505	-1.44336	-13.2959	-1.87598	0	103.632		-30.7992	1.44566	-0.892261	3.50355	0	-0.0663456	0	0	0.0137854		-1.11307	6.25194	5.42093	4.17184	0	-2.04908	0	0	-40.9744		39.6826	-5314.31	-6035.46	2677.18	-102.802	-413.931	-27.2688	-0.748174	-1347.65		-63.6257	6.25194	5.42093	4.17184	0	-2.04908	0	0	-40.9744
484	2WVI - minimized S5059 Pixantrone Maleate.cdx	-38.5633	-94.9131	1.463	-1.68257	-13.2049	-1.28257	0	102.492		-31.4354	3.31243	1.71238	1.4586	0	0.0151266	0	0	-0.509307		0.635636	7.09822	5.52422	6.74886	0	-2.4163	0	0	-41.3234		38.5649	-5271.45	-6057.52	2689.56	-103.508	-405.386	-24.498	-0.299883	-1331.62		-38.1867	7.09822	5.52422	6.74886	0	-2.4163	0	0	-41.3234
485	2WVI - minimized S5059 Pixantrone Maleate.cdx	-39.6088	-90.8254	4.21794	-1.38177	-13.6726	-2.03153	0	96.6856		-32.601	2.92413	-0.598739	4.21633	0	-0.0709939	0	0	-0.0509754		-0.571485	6.98019	6.65014	6.05188	0	-2.36102	0	0	-41.9606		38.5997	-5408.11	-6063.04	2654.03	-104.517	-414.421	-27.2623	-0.606463	-1315.98		-136.299	6.98019	6.65014	6.05188	0	-2.36102	0	0	-41.9606
486	2WVI - minimized S5059 Pixantrone Maleate.cdx	-35.5853	-74.8335	3.82801	-1.25738	-12.7965	-0.904555	0	81.5668		-31.1883	2.88601	0.873792	3.82696	0	-0.133134	0	0	-0.804136		-0.877472	6.12667	4.50206	4.41499	0	-2.1636	0	0	-40.4763		39.8495	-5291.26	-6099.51	2650.59	-103.754	-413.995	-26.446	-0.350538	-1259.23		-38.5708	6.12667	4.50206	4.41499	0	-2.1636	0	0	-40.4763
487	2WVI - minimized S5059 Pixantrone Maleate.cdx	-38.4929	-86.5184	1.64605	-1.62	-12.9718	-1.53599	0	92.222		-29.7147	1.75503	0.986282	1.64202	0	-0.115797	0	0	-0.897752		0.140282	6.73749	5.744	5.94077	0	-2.35288	0	0	-41.2667		38.6723	-5394.48	-6097.36	2603.13	-100.425	-411.565	-29.008	-4.97904	-1247.01		-107.271	6.73749	5.744	5.94077	0	-2.35288	0	0	-41.2667
488	2WVI - minimized S5059 Pixantrone Maleate.cdx	-43.9499	-90.3376	2.18819	-1.25679	-13.4848	-1.83806	0	94.6525		-33.8733	1.27965	-0.648773	2.18806	0	-0.112969	0	0	0.573705		-0.720369	7.47651	6.59815	6.92859	0	-2.42664	0	0	-42.0752		38.4516	-5296.96	-6164.38	2687.99	-108.53	-411.736	-26.9975	-4.0731	-1245.86		-23.3804	7.47651	6.59815	6.92859	0	-2.42664	0	0	-42.0752
489	2WVI - minimized S5059 Pixantrone Maleate.cdx	-47.7747	-87.7823	3.00181	-1.3349	-15.6482	-1.98362	0	92.9851		-37.0126	1.88717	-0.53848	3.0013	0	-0.169824	0	0	0.179834		-0.585667	6.28751	5.62382	4.39484	0	-2.15664	0	0	-40.9834		39.4089	-5341.61	-6097.38	2642.94	-101.513	-415.15	-29.9037	-4.70231	-1249.11		-86.8016	6.28751	5.62382	4.39484	0	-2.15664	0	0	-40.9834
490	2WVI - minimized S5059 Pixantrone Maleate.cdx	-44.7513	-97.2657	1.90101	-1.60942	-14.4015	-1.4408	0	103.54		-35.4747	1.53994	-0.705087	1.89724	0	-0.0298466	0	0	0.536898		-0.15927	6.62731	5.59514	6.39066	0	-2.373	0	0	-41.4973		38.5119	-5395.27	-6108.39	2613.15	-106.032	-414.908	-31.0086	-4.82173	-1249.16		-94.0966	6.62731	5.59514	6.39066	0	-2.373	0	0	-41.4973
491	2WVI - minimized S5059 Pixantrone Maleate.cdx	-45.7018	-98.5741	1.41623	-1.37631	-14.4097	-2.05885	0	104.39		-35.089	2.09987	-0.491409	1.41525	0	0.0511494	0	0	0.409783		0.715096	6.51818	5.35392	5.73585	0	-2.34658	0	0	-40.8938		38.6688	-5301.3	-6098.12	2691.5	-102.529	-418.772	-28.83	-3.27325	-1270.57		-70.7019	6.51818	5.35392	5.73585	0	-2.34658	0	0	-40.8938
492	2WVI - minimized S5059 Pixantrone Maleate.cdx	-45.8689	-99.4867	3.43851	-1.9672	-13.8859	-0.605288	0	102.4		-35.7625	1.34085	-0.716541	3.43841	0	-0.14857	0	0	-0.203414		-1.02903	6.53817	5.4033	4.16615	0	-2.04837	0	0	-40.6496		39.6667	-5300.76	-5949.76	2685	-100.025	-407.855	-25.0568	-0.310531	-1384.97		-117.776	6.53817	5.4033	4.16615	0	-2.04837	0	0	-40.6496
493	2WVI - minimized S5059 Pixantrone Maleate.cdx	-46.5235	-110.328	0.623281	-1.70289	-13.5945	-1.8587	0	114.273		-33.9351	0.850614	0.134241	0.619735	0	0.0072105	0	0	0.0289768		0.0604499	6.32497	5.25522	5.00922	0	-2.09561	0	0	-41.1259		39.282	-5292.33	-5901.67	2714	-102.795	-413.289	-27.5207	-0.545262	-1460.95		-99.5467	6.32497	5.25522	5.00922	0	-2.09561	0	0	-41.1259
494	2WVI - minimized S5059 Pixantrone Maleate.cdx	-48.247	-120.688	-0.151725	-1.5541	-13.6174	-0.774708	0	123		-34.4619	0.781931	-1.41404	-0.152076	0	0.0582764	0	0	1.29065		0.99913	7.16851	7.43583	7.59437	0	-2.643	0	0	-42.9442		37.7255	-5219.48	-5924.8	2784.18	-103.682	-414.616	-24.8526	-0.423114	-1461.41		-73.8819	7.16851	7.43583	7.59437	0	-2.643	0	0	-42.9442
495	2WVI - minimized S5059 Pixantrone Maleate.cdx	-46.5654	-108.469	-0.943951	-1.40233	-14.4358	-2.0641	0	113.859		-33.1087	0.840175	-0.898185	-0.94844	0	0.21187	0	0	0.787875		1.68706	6.70435	5.75455	5.96174	0	-2.35725	0	0	-41.3039		38.6492	-5387.86	-5906.91	2602.03	-105.004	-414.356	-25.4227	-0.590331	-1449.95		-87.6656	6.70435	5.75455	5.96174	0	-2.35725	0	0	-41.3039
496	2WVI - minimized S5059 Pixantrone Maleate.cdx	-43.6574	-120.007	1.00091	-1.84097	-12.7532	-1.10116	0	124.421		-33.3776	0.988821	1.31341	0.998523	0	-0.0448118	0	0	-0.927846		-0.350453	6.95544	6.28112	7.48799	0	-2.6359	0	0	-41.9675		37.7897	-5372.14	-5900.51	2607.55	-102.903	-403.641	-24.8642	-0.464713	-1446.77		-100.548	6.95544	6.28112	7.48799	0	-2.6359	0	0	-41.9675
497	2WVI - minimized S5059 Pixantrone Maleate.cdx	-39.3404	-90.8565	-0.362015	-1.59676	-12.7288	-0.631779	0	97.3505		-30.5149	1.07204	0.5047	-0.366709	0	0.0511682	0	0	-0.234649		1.11753	7.29957	5.52613	6.75997	0	-2.41688	0	0	-41.1219		38.5523	-5356.21	-5924.75	2658.81	-101.191	-412.302	-26.3132	-0.336475	-1398.37		-151.753	7.29957	5.52613	6.75997	0	-2.41688	0	0	-41.1219
498	2WVI - minimized S5059 Pixantrone Maleate.cdx	-42.099	-102.92	-0.620091	-2.03025	-12.0162	-0.583105	0	108.005		-31.9339	1.22138	1.06882	-0.615742	0	0.165764	0	0	-0.110516		0.713052	7.0468	6.27789	7.49588	0	-2.6368	0	0	-41.8732		37.783	-5302.78	-5947.72	2652.83	-100.326	-409.368	-26.4459	-0.418454	-1360.52		-110.81	7.0468	6.27789	7.49588	0	-2.6368	0	0	-41.8732
499	2WVI - minimized S5059 Pixantrone Maleate.cdx	-35.2371	-96.2427	6.97475	-1.39596	-14.2718	-1.73111	0	103.115		-31.6857	6.32467	0.881312	6.97278	0	-0.213045	0	0	-1.03221		-0.284169	6.52658	6.55045	4.45557	0	-2.15401	0	0	-41.6001		39.2747	-5288.38	-6004	2660.1	-101.066	-413.904	-26.2312	-0.296277	-1348.08		-54.9056	6.52658	6.55045	4.45557	0	-2.15401	0	0	-41.6001
500	2WVI - minimized S5059 Pixantrone Maleate.cdx	-40.3369	-89.3145	1.45706	-1.7047	-13.0652	-0.866908	0	95.3612		-32.2039	1.41287	0.327059	1.45625	0	-0.0697029	0	0	0.00414841		-0.304889	6.4969	5.13464	4.79749	0	-2.08291	0	0	-40.7472		39.3949	-5235.8	-5985.55	2733.84	-101.076	-408.254	-26.2282	-1.52865	-1368.14		-78.8529	6.4969	5.13464	4.79749	0	-2.08291	0	0	-40.7472
501	2WVI - minimized S5059 Pixantrone Maleate.cdx	-41.8713	-90.7775	0.662748	-1.28107	-14.2446	-1.30109	0	97.6018		-32.5315	0.636069	-1.34545	0.660004	0	-0.0294023	0	0	1.02805		0.32286	6.88818	6.64262	5.25265	0	-2.19093	0	0	-42.0592		39.243	-5283.93	-6003.33	2645.62	-100.42	-413.313	-30.0617	-0.595359	-1348.65		-33.1829	6.88818	6.64262	5.25265	0	-2.19093	0	0	-42.0592
502	2WVI - minimized S5059 Pixantrone Maleate.cdx	-40.4248	-71.002	1.3715	-1.27918	-14.2882	-1.00992	0	80.385		-34.602	0.877025	-1.28318	1.37108	0	-0.00583844	0	0	0.681997		0.112966	6.50332	6.57437	4.4652	0	-2.15419	0	0	-41.6463		39.2642	-5280.36	-6080.9	2655.33	-96.7941	-405.845	-29.1694	-0.329721	-1260.72		-61.9316	6.50332	6.57437	4.4652	0	-2.15419	0	0	-41.6463
503	2WVI - minimized S5059 Pixantrone Maleate.cdx	-47.7378	-103.393	2.43127	-1.76675	-14.5272	-1.83002	0	107.683		-36.335	2.3158	-0.343874	2.42808	0	-0.121489	0	0	0.869448		-0.516368	6.81975	5.6814	5.33446	0	-2.20239	0	0	-41.2936		39.2998	-5354.04	-5868.03	2679.6	-101.132	-410.553	-29.5849	-0.290919	-1470.07		-153.988	6.81975	5.6814	5.33446	0	-2.20239	0	0	-41.2936
504	2WVI - minimized S5059 Pixantrone Maleate.cdx	-37.1927	-97.6672	1.62529	-1.44204	-13.2335	-0.451983	0	104.421		-30.4438	2.7248	0.458879	1.62263	0	-0.0180544	0	0	-0.551341		1.21269	6.54507	5.20455	5.43346	0	-2.23792	0	0	-40.8584		39.0034	-5268.13	-5873.49	2682.02	-96.8138	-412.167	-27.3867	-0.528353	-1453.13		-86.6293	6.54507	5.20455	5.43346	0	-2.23792	0	0	-40.8584
505	2WVI - minimized S5059 Pixantrone Maleate.cdx	-50.6184	-92.2648	1.45338	-1.94773	-14.4105	-1.99641	0	97.5421		-38.9943	0.77742	0.31239	1.4526	0	-0.151819	0	0	-0.189902		-0.645846	6.97115	6.65173	5.19857	0	-2.18771	0	0	-41.9701		39.2787	-5297.7	-5997	2681.68	-100.244	-406.86	-26.6362	-0.416011	-1368.26		-79.9596	6.97115	6.65173	5.19857	0	-2.18771	0	0	-41.9701
506	2WVI - minimized S5059 Pixantrone Maleate.cdx	-46.03	-95.2431	2.32734	-1.98032	-13.3004	-2.09299	0	101.672		-37.4126	1.37272	0.111553	2.32677	0	0.0221465	0	0	-0.44518		-0.64257	6.3801	5.56371	4.37167	0	-2.15525	0	0	-40.8302		39.4302	-5399.55	-5961.5	2646.96	-97.6085	-413.836	-27.9978	-0.661328	-1390.72		-154.182	6.3801	5.56371	4.37167	0	-2.15525	0	0	-40.8302
507	2WVI - minimized S5059 Pixantrone Maleate.cdx	-44.6534	-92.8625	1.89799	-1.22521	-14.8974	-2.12775	0	97.2028		-32.6414	3.04972	-0.347455	1.89669	0	-0.032196	0	0	0.400596		1.13209	7.91606	7.08997	7.79034	0	-2.33684	0	0	-42.665		38.0376	-5329.22	-6001.64	2655.63	-97.4413	-424.479	-27.2783	-3.42524	-1345.25		-85.3365	7.91606	7.08997	7.79034	0	-2.33684	0	0	-42.665
508	2WVI - minimized S5059 Pixantrone Maleate.cdx	-46.5775	-77.8357	2.02962	-1.9141	-14.1339	-2.16602	0	84.9058		-37.4632	1.55	-0.159145	2.028	0	-0.173757	0	0	-0.310133		0.165035	6.40624	5.25688	4.89835	0	-2.08969	0	0	-41.0414		39.3821	-5290.18	-6074.21	2713.76	-105.132	-415.553	-30.1294	-4.62026	-1315.86		-58.4427	6.40624	5.25688	4.89835	0	-2.08969	0	0	-41.0414
509	2WVI - minimized S5059 Pixantrone Maleate.cdx	-46.3686	-111.731	0.30623	-1.31019	-14.3791	-3.01444	0	116.184		-32.4243	1.14494	0.462025	0.30391	0	0.00802322	0	0	-0.33536		0.706343	7.14011	5.1252	7.32356	0	-2.41148	0	0	-41.4101		38.5129	-5320.99	-5974.42	2728.5	-105.001	-419.389	-28.5671	-5.20311	-1396.17		-120.731	7.14011	5.1252	7.32356	0	-2.41148	0	0	-41.4101
510	2WVI - minimized S5059 Pixantrone Maleate.cdx	-43.6928	-104.364	1.9454	-0.921415	-12.8462	-2.51565	0	108.338		-33.3283	1.28342	-0.242667	1.94169	0	-0.0436662	0	0	0.173357		-0.545298	6.73215	5.68989	4.49133	0	-2.16329	0	0	-40.8282		39.5425	-5371.08	-5966.04	2685.58	-105.554	-414.785	-28.461	-4.7943	-1396.06		-140.961	6.73215	5.68989	4.49133	0	-2.16329	0	0	-40.8282
511	2WVI - minimized S5059 Pixantrone Maleate.cdx	-43.4678	-104.745	0.875865	-1.89569	-12.7024	-1.50402	0	109.578		-33.0745	0.941253	0.43623	0.875953	0	-0.0828528	0	0	0.399183		-0.687261	7.69101	7.11712	5.73757	0	-2.27496	0	0	-42.2574		39.3687	-5211.79	-5910.15	2691.7	-103.317	-403.822	-27.8957	-5.45398	-1463.97		11.1277	7.69101	7.11712	5.73757	0	-2.27496	0	0	-42.2574
512	2WVI - minimized S5059 Pixantrone Maleate.cdx	-48.773	-119.884	0.783854	-2.3547	-12.9321	-1.7133	0	122.721		-35.3944	0.379245	-0.427626	0.78205	0	0.0693073	0	0	0.409474		-0.45396	6.81403	6.65204	6.04808	0	-2.36144	0	0	-42.1515		38.6268	-5418.26	-5934.39	2610.68	-105.073	-410.256	-28.5093	-5.00988	-1411.75		-133.948	6.81403	6.65204	6.04808	0	-2.36144	0	0	-42.1515
513	2WVI - minimized S5059 Pixantrone Maleate.cdx	-48.9111	-116.481	1.816	-2.43114	-13.0885	-1.62184	0	120.212		-37.3173	1.40541	-0.123659	1.81553	0	-0.153169	0	0	0.754649		-0.887942	7.00231	6.61158	5.35113	0	-2.19624	0	0	-41.9471		39.1829	-5312.94	-5921.15	2626.81	-107.262	-410.511	-29.2497	-8.3355	-1422.28		-40.9627	7.00231	6.61158	5.35113	0	-2.19624	0	0	-41.9471
514	2WVI - minimized S5059 Pixantrone Maleate.cdx	-46.5274	-102.316	2.69183	-1.17051	-15.0799	-0.823181	0	108.929		-38.758	2.28189	-0.315141	2.68921	0	-0.110756	0	0	-0.167634		0.186211	6.18622	5.00901	4.73934	0	-2.08817	0	0	-40.7967		39.3227	-5343.51	-5836.04	2666.52	-101.833	-416.03	-27.3175	-5.0654	-1471.16		-152.59	6.18622	5.00901	4.73934	0	-2.08817	0	0	-40.7967
515	2WVI - minimized S5059 Pixantrone Maleate.cdx	-44.4178	-117.959	1.04979	-2.56431	-14.1467	-0.828148	0	123.938		-33.9071	1.84969	0.958069	1.04742	0	-0.0921527	0	0	-0.0269879		-0.0366591	7.37136	6.88428	4.70425	0	-2.25708	0	0	-41.789		39.8289	-5279.82	-5897.09	2696.71	-106.049	-411.535	-27.987	-0.665878	-1457.11		-76.0895	7.37136	6.88428	4.70425	0	-2.25708	0	0	-41.789
516	2WVI - minimized S5059 Pixantrone Maleate.cdx	-45.6562	-117.44	-0.333001	-2.10201	-12.4604	-1.86196	0	122.73		-34.1888	0.646064	0.304279	-0.333755	0	0.175077	0	0	0.0828718		0.41759	6.94479	5.86237	6.03296	0	-2.46356	0	0	-41.4739		38.9869	-5323.08	-5841.5	2644.47	-97.4146	-397.463	-27.7851	-0.677197	-1482.44		-120.26	6.94479	5.86237	6.03296	0	-2.46356	0	0	-41.4739
517	2WVI - minimized S5059 Pixantrone Maleate.cdx	-42.4095	-87.3688	1.53932	-1.71681	-13.6944	-1.38	0	92.4012		-32.19	2.27806	0.0501878	1.53599	0	-0.0256514	0	0	-0.249834		0.96736	6.94102	5.82476	6.00487	0	-2.45847	0	0	-41.4566		39.0265	-5280.77	-5947.83	2669.45	-96.5985	-406.895	-26.6197	-1.0035	-1397.51		-73.7648	6.94102	5.82476	6.00487	0	-2.45847	0	0	-41.4566
518	2WVI - minimized S5059 Pixantrone Maleate.cdx	-43.802	-85.2161	0.303446	-2.12109	-13.1583	-2.3418	0	90.8949		-32.1631	1.62907	0.637122	0.303428	0	0.0848845	0	0	-0.982488		1.58612	7.1901	4.63771	6.56196	0	-2.41679	0	0	-40.3131		38.7203	-5255.02	-5977.96	2706.24	-101.348	-409.348	-32.0413	-0.975249	-1350.28		-89.3022	7.1901	4.63771	6.56196	0	-2.41679	0	0	-40.3131
519	2WVI - minimized S5059 Pixantrone Maleate.cdx	-43.4838	-93.7083	2.98206	-1.78755	-13.8109	-0.84723	0	97.9461		-34.258	2.15368	-0.695757	2.98035	0	-0.0775342	0	0	-0.389666		0.336293	6.71975	5.30787	4.32081	0	-2.15585	0	0	-40.783		40.03	-5291.64	-6005.14	2683.26	-100.625	-416.706	-31.0787	-0.516674	-1345.7		-75.133	6.71975	5.30787	4.32081	0	-2.15585	0	0	-40.783
520	2WVI - minimized S5059 Pixantrone Maleate.cdx	-43.924	-100.356	2.99854	-1.76048	-13.392	-2.35389	0	104.586		-33.6463	2.70993	1.04063	2.99538	0	-0.134627	0	0	-0.970684		-0.220764	6.57134	5.30325	4.28737	0	-2.15416	0	0	-40.9115		40.0463	-5306.28	-6024.56	2662.76	-104.91	-408.551	-31.7399	-0.466915	-1326.73		-72.0826	6.57134	5.30325	4.28737	0	-2.15416	0	0	-40.9115
521	2WVI - minimized S5059 Pixantrone Maleate.cdx	-45.9175	-104.576	0.0750268	-2.24661	-13.0902	-1.87482	0	108.225		-32.4303	0.94087	-0.333597	0.0733284	0	0.03994	0	0	0.204136		0.957062	7.48286	5.10915	6.7428	0	-2.44728	0	0	-41.0418		39.12	-5347.79	-5976.67	2671.97	-101.095	-410.918	-30.3413	-0.430375	-1391.43		-108.865	7.48286	5.10915	6.7428	0	-2.44728	0	0	-41.0418
522	2WVI - minimized S5059 Pixantrone Maleate.cdx	-43.1674	-101.692	1.71261	-2.21312	-12.4035	-1.83756	0	103.999		-30.7328	1.6357	-0.187188	1.71029	0	-0.0369828	0	0	-0.537032		0.686618	6.60129	5.44372	4.47273	0	-2.25454	0	0	-40.7338		39.6732	-5393.92	-6016.71	2597.25	-105.636	-410.175	-32.6703	-0.740569	-1348.03		-77.2091	6.60129	5.44372	4.47273	0	-2.25454	0	0	-40.7338
523	2WVI - minimized S5059 Pixantrone Maleate.cdx	-43.7204	-113.218	1.23663	-2.23277	-13.5667	-0.894513	0	117.415		-32.4599	1.85262	0.56461	1.23269	0	0.00808292	0	0	-0.664895		0.712132	6.74065	5.45614	4.47073	0	-2.25456	0	0	-40.6023		39.6706	-5263.35	-5902.87	2659.22	-101.764	-402.016	-27.4658	-0.292812	-1463.01		-25.1504	6.74065	5.45614	4.47073	0	-2.25456	0	0	-40.6023
524	2WVI - minimized S5059 Pixantrone Maleate.cdx	-45.9155	-116.472	3.24027	-2.73682	-13.0455	-1.24984	0	118.634		-34.2851	2.52999	1.64176	3.23742	0	-0.23531	0	0	-1.42327		-0.690612	6.47579	5.03175	4.14132	0	-2.15084	0	0	-40.4967		39.9503	-5299.57	-5872.74	2673.6	-105.174	-407.142	-28.7523	-0.337781	-1468.79		-90.2417	6.47579	5.03175	4.14132	0	-2.15084	0	0	-40.4967
525	2WVI - minimized S5059 Pixantrone Maleate.cdx	-47.8381	-119.828	1.79717	-2.23921	-13.7519	-1.15082	0	120.953		-33.6183	2.34744	-0.402803	1.79594	0	-0.0808709	0	0	0.109628		0.925548	6.70193	6.47451	4.53839	0	-2.25185	0	0	-41.5892		39.5301	-5340.84	-5837.84	2708.33	-105.553	-422.705	-27.7677	-1.66347	-1532.41		-121.235	6.70193	6.47451	4.53839	0	-2.25185	0	0	-41.5892
526	2WVI - minimized S5059 Pixantrone Maleate.cdx	-46.4267	-112.775	1.60112	-1.92857	-13.8864	-1.4934	0	114.576		-32.5209	2.11152	-0.586923	1.59997	0	-0.0303673	0	0	-0.344478		1.47332	6.60566	5.45969	4.46841	0	-2.2545	0	0	-40.7383		39.6703	-5332.72	-5842.76	2642.65	-102.426	-411.943	-28.6581	-0.961525	-1494.31		-94.321	6.60566	5.45969	4.46841	0	-2.2545	0	0	-40.7383
527	2WVI - minimized S5059 Pixantrone Maleate.cdx	-45.4852	-111.118	1.32825	-1.93881	-13.5398	-1.95702	0	114.221		-32.4799	2.3239	-0.480988	1.3266	0	0.021564	0	0	0.0226014		1.43412	6.83269	5.18397	5.45012	0	-2.32943	0	0	-40.8012		39.3292	-5382.73	-5895.73	2622.84	-109.142	-418.427	-30.4537	-1.06265	-1478.09		-72.6759	6.83269	5.18397	5.45012	0	-2.32943	0	0	-40.8012
528	2WVI - minimized S5059 Pixantrone Maleate.cdx	-47.8699	-101.947	-0.154399	-1.55046	-13.9583	-3.38722	0	105.027		-31.8995	0.953936	-0.934956	-0.155735	0	0.024452	0	0	0.665979		1.3542	6.5538	5.31692	4.28368	0	-2.15375	0	0	-40.9251		40.0321	-5297.85	-5999.44	2698.83	-107.927	-414.077	-28.9861	-0.250506	-1377.63		-68.3643	6.5538	5.31692	4.28368	0	-2.15375	0	0	-40.9251
529	2WVI - minimized S5059 Pixantrone Maleate.cdx	-40.0493	-102.01	2.40374	-2.431	-12.7131	-1.29043	0	108.146		-32.1546	2.93442	0.767577	2.40402	0	-0.0571652	0	0	-0.664798		0.484791	6.59608	5.32742	4.25412	0	-2.1508	0	0	-40.8602		40.0255	-5320	-5935.61	2698.45	-104.812	-419.222	-29.5324	-0.412734	-1413		-115.85	6.59608	5.32742	4.25412	0	-2.1508	0	0	-40.8602
530	2WVI - minimized S5059 Pixantrone Maleate.cdx	-48.1479	-108.128	-0.111267	-2.13045	-12.8572	-1.08903	0	109.053		-32.885	0.392869	-0.447469	-0.11205	0	0.0606464	0	0	0.202541		0.689201	7.67121	6.26843	6.85564	0	-2.45497	0	0	-42.0495		39.0516	-5457.95	-5959.77	2583.95	-107.111	-418.719	-27.4088	-0.589993	-1431.17		-97.1312	7.67121	6.26843	6.85564	0	-2.45497	0	0	-42.0495
531	2WVI - minimized S5059 Pixantrone Maleate.cdx	-48.5767	-107.13	0.0579889	-2.00737	-13.5093	-0.97349	0	108.856		-33.871	1.02351	-0.680367	0.0542798	0	0.0863692	0	0	0.267394		1.29583	6.95819	5.82521	5.99566	0	-2.45716	0	0	-41.4392		39.0337	-5334.31	-5972.81	2714.74	-104.432	-408.311	-27.0082	-5.03516	-1402.99		-128.458	6.95819	5.82521	5.99566	0	-2.45716	0	0	-41.4392
532	2WVI - minimized S5059 Pixantrone Maleate.cdx	-51.408	-112.407	0.471348	-1.57912	-14.5135	-1.91072	0	114.478		-35.9465	1.53371	0.491469	0.467549	0	0.00658859	0	0	-0.157397		0.725496	6.77337	5.18246	5.4211	0	-2.32664	0	0	-40.8573		39.3538	-5348.26	-5897.67	2611.3	-104.394	-414.744	-24.3907	-0.618806	-1466.64		-51.0999	6.77337	5.18246	5.4211	0	-2.32664	0	0	-40.8573
533	2WVI - minimized S5059 Pixantrone Maleate.cdx	-44.5553	-108.529	2.54146	-1.72058	-13.2769	-2.54637	0	111.961		-32.9855	2.42651	-0.00284581	2.54214	0	-0.0797924	0	0	-0.281505		0.248515	6.588	5.30405	4.27385	0	-2.15144	0	0	-40.8837		40.0452	-5297.09	-5905.22	2669.25	-102.032	-419.437	-31.0837	-4.48777	-1447.97		-56.1118	6.588	5.30405	4.27385	0	-2.15144	0	0	-40.8837
534	2WVI - minimized S5059 Pixantrone Maleate.cdx	-45.295	-113.189	1.50475	-1.93073	-13.7212	-1.50351	0	118.389		-34.8441	2.16701	1.17573	1.50542	0	-0.0283866	0	0	-0.294086		-0.191664	6.56149	5.13568	4.98381	0	-2.19284	0	0	-41.0832		39.718	-5322.67	-5913.22	2658.62	-104.84	-419.251	-28.2627	-3.75444	-1472.72		-39.2481	6.56149	5.13568	4.98381	0	-2.19284	0	0	-41.0832
535	2WVI - minimized S5059 Pixantrone Maleate.cdx	-45.4748	-110.749	2.99866	-1.64294	-13.839	-1.72571	0	113.607		-34.1242	2.33614	-0.904711	2.99441	0	-0.0356462	0	0	0.0838671		0.198221	6.49869	5.34107	4.26004	0	-2.1524	0	0	-40.9815		40.0315	-5313.64	-5933.83	2667	-105.114	-416.012	-26.8659	-0.19647	-1439.3		-59.3206	6.49869	5.34107	4.26004	0	-2.1524	0	0	-40.9815
536	2WVI - minimized S5059 Pixantrone Maleate.cdx	-49.2214	-106.232	2.93638	-1.93029	-14.9818	-1.88159	0	108.72		-35.852	2.96736	-0.39779	2.93297	0	-0.0974835	0	0	-0.242541		0.772202	6.40937	5.32945	4.26358	0	-2.15269	0	0	-41.0663		40.0353	-5244.6	-5962.05	2725.98	-104.597	-409.966	-29.2709	-0.759933	-1414.87		-49.0684	6.40937	5.32945	4.26358	0	-2.15269	0	0	-41.0663
537	2WVI - minimized S5059 Pixantrone Maleate.cdx	-44.1887	-107.003	0.863714	-2.19869	-12.953	-0.724439	0	112.159		-34.3323	2.71015	2.85019	0.862354	0	0.0823764	0	0	-0.827079		-0.257696	6.94402	5.82484	5.98146	0	-2.45542	0	0	-41.4538		39.0469	-5302.16	-5964.16	2690.96	-109.231	-415.172	-25.5882	-0.370106	-1413.59		-65.0042	6.94402	5.82484	5.98146	0	-2.45542	0	0	-41.4538
538	2WVI - minimized S5059 Pixantrone Maleate.cdx	-44.438	-91.3047	2.3151	-2.17796	-13.6933	-1.36837	0	98.7207		-36.9295	2.24853	0.872349	2.31242	0	-0.090496	0	0	-0.535305		-0.310433	6.45257	5.32748	4.26669	0	-2.15291	0	0	-41.0241		40.0354	-5298.37	-6047.97	2672.06	-108.549	-417.348	-28.7635	-0.551614	-1351.09		-16.1491	6.45257	5.32748	4.26669	0	-2.15291	0	0	-41.0241
539	2WVI - minimized S5059 Pixantrone Maleate.cdx	-45.9817	-99.4707	1.55849	-2.00704	-13.6173	-0.857021	0	104.728		-36.3161	1.64471	0.206668	1.5518	0	-0.0597322	0	0	-0.273788		0.219758	7.15388	4.78695	5.12302	0	-2.15425	0	0	-40.6293		40.0275	-5344.44	-6006.71	2683.52	-105.859	-417.554	-26.8898	-0.467701	-1383.06		-87.426	7.15388	4.78695	5.12302	0	-2.15425	0	0	-40.6293
540	2WVI - minimized S5059 Pixantrone Maleate.cdx	-46.9128	-95.7019	1.85795	-2.08887	-14.3189	-1.47014	0	97.176		-32.367	2.49257	-0.82858	1.85517	0	-0.00951854	0	0	-0.19694		1.67243	6.18012	4.89215	4.06808	0	-2.14999	0	0	-40.4213		39.7912	-5338.48	-5997.33	2617.15	-107.135	-412.235	-31.8261	-1.32559	-1385.81		-19.9736	6.18012	4.89215	4.06808	0	-2.14999	0	0	-40.4213
541	2WVI - minimized S5059 Pixantrone Maleate.cdx	-48.8019	-97.2415	3.40467	-2.27863	-15.2839	-2.02542	0	99.1737		-34.5508	3.44839	-1.35847	3.40354	0	-0.119743	0	0	0.997822		0.525248	6.75133	6.47056	4.52886	0	-2.25186	0	0	-41.5412		39.5449	-5392.3	-5976.5	2592.42	-104.467	-408.576	-30.9632	-0.633285	-1381.22		-82.3586	6.75133	6.47056	4.52886	0	-2.25186	0	0	-41.5412
542	2WVI - minimized S5059 Pixantrone Maleate.cdx	-47.4742	-80.4621	2.11397	-1.86585	-14.1432	-1.56135	0	85.4863		-37.0419	1.95745	-0.369785	2.11098	0	-0.0440788	0	0	-0.392688		0.653021	6.67062	5.44203	4.47275	0	-2.25467	0	0	-40.6651		39.6756	-5297.17	-6004.44	2675.42	-101.667	-414.703	-28.7456	-0.996038	-1355.3		-66.7434	6.67062	5.44203	4.47275	0	-2.25467	0	0	-40.6651
543	2WVI - minimized S5059 Pixantrone Maleate.cdx	-42.0699	-88.1337	1.90439	-1.59929	-14.303	-1.01106	0	93.2717		-32.1989	2.61095	-0.218587	1.89887	0	-0.0064404	0	0	-0.404473		1.34158	6.13791	4.89506	4.0665	0	-2.14966	0	0	-40.4587		39.7847	-5236.93	-5997.49	2648.73	-101.672	-404.666	-26.8182	-5.18727	-1332.74		-17.0815	6.13791	4.89506	4.0665	0	-2.14966	0	0	-40.4587
544	2WVI - minimized S5059 Pixantrone Maleate.cdx	-39.3367	-99.8316	2.26421	-1.28824	-12.6124	-0.569161	0	105.624		-32.9231	1.67254	-0.0368216	2.26607	0	-0.0542824	0	0	-0.399586		-0.102834	6.5317	5.11419	4.2091	0	-2.14777	0	0	-40.6684		40.0246	-5290.83	-5915.64	2670.99	-103.034	-404.727	-28.2068	-2.33501	-1431.67		-76.202	6.5317	5.11419	4.2091	0	-2.14777	0	0	-40.6684
545	2WVI - minimized S5059 Pixantrone Maleate.cdx	-45.2788	-108.197	2.88287	-2.34183	-13.444	-0.979857	0	114.394		-37.5925	2.81283	1.75976	2.88107	0	-0.0475875	0	0	-1.00769		-0.772728	6.32184	5.01946	4.15319	0	-2.1529	0	0	-40.6508		39.9529	-5203.96	-5920.72	2699.5	-106.316	-398.981	-26.2866	-3.67103	-1417.75		-29.7324	6.32184	5.01946	4.15319	0	-2.1529	0	0	-40.6508
546	2WVI - minimized S5059 Pixantrone Maleate.cdx	-47.772	-92.6743	0.460076	-1.63782	-14.3255	-2.58089	0	97.1256		-34.1392	1.53308	0.0117132	0.461567	0	0.0768153	0	0	0.202234		0.780748	7.07184	5.8212	5.99792	0	-2.45778	0	0	-41.3253		39.0358	-5288.94	-6039.33	2684.7	-105.766	-411.475	-30.4052	-0.678062	-1318.64		-67.3444	7.07184	5.8212	5.99792	0	-2.45778	0	0	-41.3253
547	2WVI - minimized S5059 Pixantrone Maleate.cdx	-46.676	-95.1671	1.80473	-1.50447	-13.7058	-1.70962	0	99.7171		-36.1109	1.25597	-0.617411	1.80271	0	-0.0577605	0	0	-0.0290168		0.157445	6.9966	5.87255	4.65154	0	-2.26227	0	0	-41.2437		39.9785	-5248.95	-6021.48	2714.43	-107.586	-411.046	-26.1513	-8.15722	-1325.07		-63.8912	6.9966	5.87255	4.65154	0	-2.26227	0	0	-41.2437
548	2WVI - minimized S5059 Pixantrone Maleate.cdx	-48.5385	-97.7856	1.05261	-1.68958	-13.4358	-1.06601	0	100.317		-35.9315	0.630399	-0.32961	1.05253	0	-0.0293459	0	0	-0.0963317		0.0331615	7.61219	5.34578	5.5146	0	-2.26397	0	0	-40.963		39.9788	-5294.84	-5979.18	2662.73	-102.116	-407.733	-26.2844	-8.30701	-1363.05		-70.8929	7.61219	5.34578	5.5146	0	-2.26397	0	0	-40.963
549	2WVI - minimized S5059 Pixantrone Maleate.cdx	-45.2728	-85.9239	1.89619	-1.46228	-13.1893	-2.57697	0	90.5479		-34.5644	1.38965	-0.451823	1.89562	0	-0.0328133	0	0	0.186651		-0.207976	7.03599	5.8631	4.65617	0	-2.2623	0	0	-41.1967		39.9758	-5275.08	-6050.1	2702.95	-106.156	-403.362	-27.1215	-2.38004	-1339.33		-49.5866	7.03599	5.8631	4.65617	0	-2.2623	0	0	-41.1967
550	2WVI - minimized S5059 Pixantrone Maleate.cdx	-46.0029	-90.343	1.20061	-2.13179	-13.098	-1.53598	0	92.8809		-32.9756	1.95649	-0.0249949	1.19822	0	-0.054844	0	0	-0.157871		0.995981	7.07065	5.82126	5.99527	0	-2.45691	0	0	-41.3231		39.0341	-5200.11	-6011.33	2773.96	-101.309	-416.478	-29.4924	-6.15776	-1362.56		-46.75	7.07065	5.82126	5.99527	0	-2.45691	0	0	-41.3231
551	2WVI - minimized S5059 Pixantrone Maleate.cdx	-47.49	-91.8706	2.44678	-1.9547	-14.7287	-2.29255	0	97.2474		-36.3378	2.61429	-0.113803	2.44531	0	-0.156858	0	0	0.283972		0.15567	7.59985	5.34782	5.51812	0	-2.26383	0	0	-40.9732		39.971	-5327.21	-6021.89	2681.58	-102.766	-421.933	-27.3379	-2.13186	-1332.41		-100.333	7.59985	5.34782	5.51812	0	-2.26383	0	0	-40.9732
552	2WVI - minimized S5059 Pixantrone Maleate.cdx	-44.6634	-81.4583	1.62505	-1.65836	-14.0611	-1.51885	0	87.4872		-35.079	2.71885	1.06754	1.62576	0	0.0183891	0	0	-0.622428		0.629581	6.70989	4.2905	6.52916	0	-2.26427	0	0	-40.7029		38.8574	-5290.93	-5992.14	2690.24	-102.852	-412.918	-24.7633	-5.14235	-1390.62		-52.7384	6.70989	4.2905	6.52916	0	-2.26427	0	0	-40.7029
553	2WVI - minimized S5059 Pixantrone Maleate.cdx	-44.229	-102.553	1.78612	-1.98715	-14.2574	-1.50589	0	108.89		-34.6019	2.6199	0.574627	1.78719	0	-0.0173425	0	0	0.0359307		0.239495	6.85722	5.17642	5.56523	0	-2.34133	0	0	-40.7934		39.2503	-5319.12	-5892.28	2647.04	-106.11	-415.818	-26.8742	-4.7759	-1476.45		-43.8441	6.85722	5.17642	5.56523	0	-2.34133	0	0	-40.7934
554	2WVI - minimized S5059 Pixantrone Maleate.cdx	-43.5041	-94.5669	1.79889	-1.855	-14.3579	-1.61214	0	100.903		-33.8144	2.56835	0.268754	1.79733	0	-0.029307	0	0	0.315676		0.215889	6.77539	6.29755	5.69617	0	-2.34832	0	0	-42.0549		39.1849	-5216.76	-5832.62	2652.14	-101.652	-410.799	-25.9076	-8.26898	-1491.48		1.83059	6.77539	6.29755	5.69617	0	-2.34832	0	0	-42.0549
555	2WVI - minimized S5059 Pixantrone Maleate.cdx	-46.0162	-111.056	2.60233	-1.81093	-12.9187	-1.74692	0	114.207		-35.2935	1.86527	-0.394114	2.60353	0	-0.0219173	0	0	-0.37049		0.0482655	6.12607	4.90197	4.06357	0	-2.14952	0	0	-40.4713		39.7814	-5319.63	-5852.03	2646.97	-104.265	-401.514	-26.2496	-4.96469	-1537.27		-40.3135	6.12607	4.90197	4.06357	0	-2.14952	0	0	-40.4713
556	2WVI - minimized S5059 Pixantrone Maleate.cdx	-42.6079	-111.009	2.54265	-1.25022	-13.7043	-1.1631	0	115.692		-33.7158	2.0587	-0.107524	2.54086	0	-0.0490605	0	0	-0.613578		0.288006	6.11399	4.89812	4.06308	0	-2.14921	0	0	-40.4853		39.7873	-5227.68	-5918.34	2691.28	-104.922	-408.55	-23.9056	-5.11582	-1461.93		3.8006	6.11399	4.89812	4.06308	0	-2.14921	0	0	-40.4853
557	2WVI - minimized S5059 Pixantrone Maleate.cdx	-43.2949	-101.803	0.469889	-1.34787	-13.1059	-0.816357	0	107.95		-34.6413	0.959671	1.41959	0.470433	0	-0.0140288	0	0	-0.685043		-0.231283	6.97144	4.64776	4.95966	0	-2.15002	0	0	-40.4837		39.9978	-5196.47	-5925.02	2713.75	-105.887	-411.132	-30.0764	-0.900535	-1462.2		24.9972	6.97144	4.64776	4.95966	0	-2.15002	0	0	-40.4837
558	2WVI - minimized S5059 Pixantrone Maleate.cdx	-45.3578	-106.286	0.789459	-1.57548	-14.0744	-1.66594	0	112.107		-34.6531	1.30587	0.526399	0.787211	0	-0.00794653	0	0	0.0566448		-0.0564391	6.78914	5.17527	5.50967	0	-2.33625	0	0	-40.8532		39.2937	-5299.5	-5926.92	2683.37	-107.804	-412.272	-27.389	-0.597908	-1438.81		-69.0857	6.78914	5.17527	5.50967	0	-2.33625	0	0	-40.8532
559	2WVI - minimized S5059 Pixantrone Maleate.cdx	-45.2904	-94.7828	1.58213	-1.86344	-14.0422	-2.21549	0	98.5575		-32.5261	1.69002	0.273529	1.58044	0	-0.114419	0	0	0.0932497		-0.142774	7.82266	6.50382	5.56956	0	-2.25913	0	0	-41.819		39.8274	-5194.52	-6002.83	2732.49	-104.679	-404.439	-23.2931	-4.68488	-1393.44		6.35989	7.82266	6.50382	5.56956	0	-2.25913	0	0	-41.819
560	2WVI - minimized S5059 Pixantrone Maleate.cdx	-41.5134	-94.8275	2.34193	-1.46993	-13.5427	-0.684894	0	100.01		-33.3404	1.78906	-0.483526	2.33988	0	-0.0688695	0	0	-0.18401		0.185593	6.69494	5.31192	4.2584	0	-2.15118	0	0	-40.7612		40.037	-5345.21	-5968.4	2611.41	-107.396	-413.908	-26.2675	-4.80922	-1399.76		-36.077	6.69494	5.31192	4.2584	0	-2.15118	0	0	-40.7612
561	2WVI - minimized S5059 Pixantrone Maleate.cdx	-41.643	-103.032	0.673007	-1.75558	-13.0589	-0.734235	0	108.004		-31.7392	1.66359	1.25259	0.6747	0	-0.0318399	0	0	-0.75542		0.523557	6.76749	5.32237	4.23747	0	-2.14935	0	0	-40.6978		40.0548	-5279.4	-5952.37	2695.28	-103.675	-414.006	-25.8762	-3.72991	-1428.62		-46.4052	6.76749	5.32237	4.23747	0	-2.14935	0	0	-40.6978
562	2WVI - minimized S5059 Pixantrone Maleate.cdx	-44.3811	-92.6026	1.35714	-2.089	-13.8171	-1.29976	0	96.7968		-32.7266	1.17271	-1.38467	1.35541	0	-0.0407253	0	0	0.782314		0.460393	7.77672	6.50431	5.57282	0	-2.2589	0	0	-41.8653		39.8238	-5310.39	-5970.46	2649.22	-105.839	-408.611	-28.8569	-5.82164	-1395.27		-44.7492	7.77672	6.50431	5.57282	0	-2.2589	0	0	-41.8653
563	2WVI - minimized S5059 Pixantrone Maleate.cdx	-44.4942	-98.0379	1.42198	-1.22272	-13.1869	-0.838363	0	100.958		-33.5886	0.659482	-0.530199	1.42113	0	-0.0451398	0	0	0.266796		-0.453106	6.44758	5.61838	4.19588	0	-2.15203	0	0	-40.9594		39.7448	-5281.28	-5946.76	2665.87	-99.2563	-410.049	-25.885	-5.07275	-1390.83		-69.2955	6.44758	5.61838	4.19588	0	-2.15203	0	0	-40.9594
564	2WVI - minimized S5059 Pixantrone Maleate.cdx	-40.969	-109.197	2.88538	-1.83945	-13.2965	-2.10908	0	112.895		-30.3077	3.98638	2.0334	2.88223	0	-0.0886003	0	0	-1.10567		0.265018	7.46909	5.36731	5.49811	0	-2.2615	0	0	-41.1092		39.9744	-5286.86	-5957.09	2716.93	-101.465	-415.054	-28.8719	-4.61873	-1391.28		-105.413	7.46909	5.36731	5.49811	0	-2.2615	0	0	-41.1092
565	2WVI - minimized S5059 Pixantrone Maleate.cdx	-46.7818	-107.978	2.25947	-2.38358	-14.216	-1.92995	0	112.005		-34.539	2.98358	1.50884	2.25911	0	-0.0313779	0	0	-0.386463		-0.366525	6.67265	5.18382	5.42332	0	-2.32714	0	0	-40.9603		39.3529	-5223.25	-5964.1	2677.01	-103.278	-400.826	-27.7271	-4.37457	-1388.61		-11.3445	6.67265	5.18382	5.42332	0	-2.32714	0	0	-40.9603
566	2WVI - minimized S5059 Pixantrone Maleate.cdx	-41.5738	-92.6273	1.5845	-1.73982	-13.0085	-0.563779	0	97.9281		-33.147	2.01915	0.334124	1.58737	0	0.0213954	0	0	-0.155066		0.231334	6.62955	5.44642	4.47102	0	-2.25455	0	0	-40.707		39.6736	-5275.46	-6008.78	2677.27	-103.168	-394.596	-23.901	-5.09899	-1369.63		-47.5635	6.62955	5.44642	4.47102	0	-2.25455	0	0	-40.707
567	2WVI - minimized S5059 Pixantrone Maleate.cdx	-43.1877	-103.883	0.362199	-1.78355	-14.3394	-1.33287	0	111.129		-33.3402	2.08719	0.170498	0.358613	0	0.0773432	0	0	0.309795		1.17094	7.03664	5.82804	6.00283	0	-2.45838	0	0	-41.3627		39.0269	-5231.75	-5879.7	2674.82	-103.425	-409.353	-25.3569	-3.91228	-1462.36		-22.4626	7.03664	5.82804	6.00283	0	-2.45838	0	0	-41.3627
568	2WVI - minimized S5059 Pixantrone Maleate.cdx	-42.4553	-103.758	0.383784	-1.73237	-13.2044	-0.697932	0	107.792		-31.2389	0.969175	-0.0176748	0.381581	0	-0.0121668	0	0	-0.167293		0.784729	6.55349	5.10987	4.20577	0	-2.14756	0	0	-40.6398		40.0252	-5320.48	-5845.2	2636.83	-101.876	-403.494	-25.2867	-5.42709	-1513.47		-62.5563	6.55349	5.10987	4.20577	0	-2.14756	0	0	-40.6398
569	2WVI - minimized S5059 Pixantrone Maleate.cdx	-46.1377	-112.042	1.80675	-1.86541	-14.3233	-1.63759	0	116.276		-34.3523	2.17682	0.951262	1.80423	0	-0.0459247	0	0	-0.470962		-0.0617889	6.46228	5.44851	4.47639	0	-2.25447	0	0	-40.8765		39.6683	-5391.83	-5871.71	2642.54	-100.38	-416.363	-24.5724	-4.51658	-1484.89		-131.936	6.46228	5.44851	4.47639	0	-2.25447	0	0	-40.8765
570	2WVI - minimized S5059 Pixantrone Maleate.cdx	-47.65	-114.719	2.08194	-1.9816	-14.1984	-2.17037	0	116.412		-33.074	2.35183	1.23821	2.081	0	-0.0766189	0	0	-0.43735		-0.453413	7.00852	6.2813	5.55149	0	-2.33264	0	0	-41.7826		39.291	-5325.83	-5880.38	2659.02	-100.492	-402.687	-25.2335	-4.88426	-1449.2		-121.972	7.00852	6.2813	5.55149	0	-2.33264	0	0	-41.7826
571	2WVI - minimized S5059 Pixantrone Maleate.cdx	-46.4914	-103.22	0.245953	-1.53263	-14.4038	-3.65349	0	106.297		-30.2245	1.18828	0.746711	0.242928	0	-0.0171535	0	0	-0.536731		0.752522	6.71898	4.85337	6.03727	0	-2.32524	0	0	-41.1056		39.2592	-5259.11	-5903.88	2679.88	-99.2458	-413.336	-28.5332	-5.33882	-1440.17		-48.485	6.71898	4.85337	6.03727	0	-2.32524	0	0	-41.1056
572	2WVI - minimized S5059 Pixantrone Maleate.cdx	-45.7552	-104.458	2.6984	-1.6455	-14.1556	-1.48266	0	108.034		-34.7458	2.34861	-1.40889	2.69908	0	-0.0243316	0	0	0.255787		0.826962	6.4711	5.44698	4.47393	0	-2.25447	0	0	-40.8665		39.6711	-5283.19	-5801.94	2646.38	-100.652	-411.449	-25.6366	-5.07046	-1538.6		-46.2213	6.4711	5.44698	4.47393	0	-2.25447	0	0	-40.8665
573	2WVI - minimized S5059 Pixantrone Maleate.cdx	-45.2635	-110.395	1.60902	-1.82514	-13.6404	-1.22961	0	114.389		-34.171	1.41993	-0.0567028	1.60619	0	-0.0365458	0	0	-0.271768		0.178754	6.60882	5.33345	4.26287	0	-2.15242	0	0	-40.8646		40.0295	-5193.68	-5928.37	2668.99	-98.2965	-396.901	-27.82	-0.654528	-1400.67		-9.95694	6.60882	5.33345	4.26287	0	-2.15242	0	0	-40.8646
574	2WVI - minimized S5059 Pixantrone Maleate.cdx	-43.6731	-101.312	1.74478	-1.46139	-13.4617	-1.6299	0	106.241		-33.7934	1.88153	0.378388	1.74343	0	-0.0721804	0	0	-0.693161		0.525054	6.76198	5.18314	5.50594	0	-2.3354	0	0	-40.8765		39.2848	-5278.66	-5957.67	2639.21	-99.9888	-401.664	-25.7851	-0.678603	-1397.74		-34.3458	6.76198	5.18314	5.50594	0	-2.3354	0	0	-40.8765
575	2WVI - minimized S5059 Pixantrone Maleate.cdx	-45.0583	-103.173	1.52341	-2.04268	-12.4974	-0.687539	0	106.17		-34.3514	0.818223	0.002048	1.52324	0	-0.0280945	0	0	-0.283921		-0.395049	7.59476	5.3516	5.53732	0	-2.26704	0	0	-40.9936		39.9665	-5287.76	-5920.73	2648.16	-102.785	-402.58	-30.463	-0.273721	-1442.29		-36.7951	7.59476	5.3516	5.53732	0	-2.26704	0	0	-40.9936
576	2WVI - minimized S5059 Pixantrone Maleate.cdx	-38.7911	-99.9499	4.08118	-1.70963	-12.9716	-1.09688	0	104.208		-31.3524	2.42716	-0.225709	4.07887	0	-0.154215	0	0	-0.527024		-0.744762	6.11676	4.88147	4.0701	0	-2.14998	0	0	-40.4844		39.7996	-5269	-5933.83	2686.38	-103.245	-399.697	-26.994	-1.51886	-1436.72		-53.3672	6.11676	4.88147	4.0701	0	-2.14998	0	0	-40.4844
577	2WVI - minimized S5059 Pixantrone Maleate.cdx	-43.3143	-104.755	0.981131	-1.44433	-13.336	-0.808622	0	109.91		-33.861	0.950107	1.24639	0.979772	0	-0.0420938	0	0	-0.474946		-0.759016	7.47729	5.34589	5.52414	0	-2.26427	0	0	-41.0951		39.9666	-5237.29	-5883.53	2693.13	-102.527	-395.358	-24.9259	-0.627935	-1463.92		-59.5428	7.47729	5.34589	5.52414	0	-2.26427	0	0	-41.0951
578	2WVI - minimized S5059 Pixantrone Maleate.cdx	-42.9695	-109.073	0.737565	-1.72292	-13.1063	-0.529161	0	111.69		-30.9658	1.05839	-0.415734	0.736359	0	0.00115345	0	0	0.120189		0.616421	6.64414	5.31661	4.26946	0	-2.15304	0	0	-40.8317		40.0428	-5222.65	-5891.88	2682.19	-103.692	-404.844	-26.4613	-1.56592	-1461.35		-15.0431	6.64414	5.31661	4.26946	0	-2.15304	0	0	-40.8317
579	2WVI - minimized S5059 Pixantrone Maleate.cdx	-45.2016	-102.565	0.632205	-1.69336	-13.5539	-0.968737	0	106.381		-33.4338	1.51976	-0.89895	0.631449	0	0.177727	0	0	0.84724		0.762292	7.1644	7.01069	6.1235	0	-2.46632	0	0	-42.4544		38.9509	-5260.88	-5871.71	2672.85	-105.988	-410.887	-25.1596	-1.1862	-1484.64		-34.156	7.1644	7.01069	6.1235	0	-2.46632	0	0	-42.4544
580	2WVI - minimized S5059 Pixantrone Maleate.cdx	-42.1489	-100.013	1.20323	-2.48261	-13.2176	-0.791257	0	105.662		-32.5102	2.36497	1.19249	1.2026	0	0.0265866	0	0	-0.497225		0.440523	6.76282	5.18077	5.51028	0	-2.33654	0	0	-40.883		39.2913	-5336.06	-5888.03	2659.76	-101.79	-406.508	-28.4135	-1.09128	-1454.65		-115.338	6.76282	5.18077	5.51028	0	-2.33654	0	0	-40.883
581	2WVI - minimized S5059 Pixantrone Maleate.cdx	-46.6068	-96.6845	1.11862	-1.4847	-13.8195	-1.08368	0	100.502		-35.1554	1.18183	0.144712	1.11743	0	-0.132968	0	0	-0.493143		0.545797	7.63304	6.49013	5.57631	0	-2.25874	0	0	-41.998		39.8233	-5228.21	-5939.88	2724.93	-101.681	-403.466	-29.2788	-0.534493	-1386.69		-91.6079	7.63304	6.49013	5.57631	0	-2.25874	0	0	-41.998
582	2WVI - minimized S5059 Pixantrone Maleate.cdx	-46.297	-90.2544	0.84497	-1.8928	-14.2123	-1.81157	0	95.7258		-34.6967	1.67916	0.565541	0.841978	0	0.0505488	0	0	-0.231317		0.452407	6.75823	5.20549	5.40631	0	-2.32609	0	0	-40.889		39.3615	-5310.08	-5946.17	2597.69	-99.2982	-412.459	-27.9944	-0.429352	-1378.94		-42.4821	6.75823	5.20549	5.40631	0	-2.32609	0	0	-40.889
583	2WVI - minimized S5059 Pixantrone Maleate.cdx	-42.9954	-88.9533	1.65696	-2.48292	-12.9638	-1.74487	0	95.1622		-33.6696	1.75493	2.0348	1.65457	0	-0.109796	0	0	-1.06284		-0.761792	7.01934	5.86819	4.6492	0	-2.26281	0	0	-41.2189		39.9836	-5318.97	-6062.84	2678.57	-104.858	-413.812	-29.974	-0.515322	-1300.76		-84.7838	7.01934	5.86819	4.6492	0	-2.26281	0	0	-41.2189
584	2WVI - minimized S5059 Pixantrone Maleate.cdx	-43.8224	-86.0834	3.08808	-1.83247	-14.0483	-1.75391	0	90.0846		-33.2769	3.01323	-1.42067	3.0879	0	-0.0254042	0	0	0.739444		0.631955	6.60749	6.4769	4.54426	0	-2.2519	0	0	-41.684		39.5222	-5299.64	-6003.02	2656.36	-105.05	-407.517	-26.8437	-0.384079	-1346.21		-66.9726	6.60749	6.4769	4.54426	0	-2.2519	0	0	-41.684
585	2WVI - minimized S5059 Pixantrone Maleate.cdx	-41.5071	-89.1641	2.21939	-1.62711	-13.3982	-0.93305	0	92.5773		-31.1813	1.64179	-1.472	2.21743	0	0.0174633	0	0	0.383778		0.495121	7.11737	5.85752	4.6438	0	-2.26094	0	0	-41.1082		39.9852	-5260.55	-6035.4	2685.15	-108.732	-415.003	-30.0415	-0.606662	-1318.4		-37.5185	7.11737	5.85752	4.6438	0	-2.26094	0	0	-41.1082
586	2WVI - minimized S5059 Pixantrone Maleate.cdx	-41.3951	-87.9314	2.34657	-1.71078	-13.5958	-1.11271	0	92.8166		-32.2075	2.99167	-0.338155	2.34314	0	0.000578252	0	0	-0.0942027		1.08031	6.8166	5.18833	5.40363	0	-2.32518	0	0	-40.8155		39.3653	-5296.21	-5966.74	2664.01	-105.792	-412.538	-27.5578	-0.365212	-1366.38		-80.8424	6.8166	5.18833	5.40363	0	-2.32518	0	0	-40.8155
587	2WVI - minimized S5059 Pixantrone Maleate.cdx	-44.208	-87.407	1.4384	-2.07558	-12.5854	-1.9694	0	91.8628		-33.4718	0.939646	0.423755	1.43526	0	-0.0954451	0	0	-0.31527		-0.508656	6.93703	5.8757	4.65115	0	-2.26252	0	0	-41.3016		39.9743	-5357.96	-6008.89	2616.62	-106.54	-413.692	-29.1136	-0.615612	-1343.48		-72.2478	6.93703	5.8757	4.65115	0	-2.26252	0	0	-41.3016
588	2WVI - minimized S5059 Pixantrone Maleate.cdx	-42.7536	-97.4021	0.134184	-1.75364	-12.3684	-0.663654	0	100.675		-31.3749	1.16912	0.387895	0.13109	0	0.125124	0	0	-0.157954		0.682965	7.4436	5.1153	6.7374	0	-2.44732	0	0	-41.0848		39.123	-5324.26	-6029.64	2663.92	-108.413	-414.07	-27.7662	-0.373461	-1338.41		-69.5103	7.4436	5.1153	6.7374	0	-2.44732	0	0	-41.0848
589	2WVI - minimized S5059 Pixantrone Maleate.cdx	-43.2109	-101.788	0.209625	-1.6798	-13.2246	-1.81278	0	107.156		-32.0708	1.26591	-0.570404	0.208027	0	0.137046	0	0	0.0938956		1.39734	7.00251	5.82972	6.01216	0	-2.45941	0	0	-41.3977		39.0177	-5267.39	-5974.18	2713.62	-107.48	-412.589	-31.3988	-0.391297	-1372.48		-82.4941	7.00251	5.82972	6.01216	0	-2.45941	0	0	-41.3977
590	2WVI - minimized S5059 Pixantrone Maleate.cdx	-46.1339	-104.22	0.626347	-1.85528	-13.754	-0.833477	0	108.322		-34.4197	1.62403	-0.319672	0.626374	0	0.120437	0	0	0.151766		1.04512	7.03297	5.82442	6.00068	0	-2.45758	0	0	-41.3594		39.0248	-5354.99	-5952.97	2653.78	-109.221	-410.169	-27.4456	-0.614286	-1407.96		-100.388	7.03297	5.82442	6.00068	0	-2.45758	0	0	-41.3594
591	2WVI - minimized S5059 Pixantrone Maleate.cdx	-40.0143	-92.447	2.95846	-1.2394	-12.7598	-0.64978	0	96.002		-31.8788	2.44259	-0.0237361	2.95671	0	0.013927	0	0	-0.233321		-0.270982	6.85866	5.18832	4.59244	0	-2.25889	0	0	-40.4662		39.803	-5335.23	-6006.82	2692.54	-106.959	-410.375	-30.0643	-0.288758	-1375.6		-97.6575	6.85866	5.18832	4.59244	0	-2.25889	0	0	-40.4662
592	2WVI - minimized S5059 Pixantrone Maleate.cdx	-45.9588	-105.608	-0.669357	-2.26877	-13.0922	-1.19673	0	111.224		-34.3476	1.12506	1.35142	-0.670822	0	0.182721	0	0	-0.208348		0.470089	7.57825	5.11137	6.7417	0	-2.44616	0	0	-40.9478		39.1192	-5269.14	-5905.65	2675.04	-107.137	-401.249	-29.7829	-0.33438	-1416.21		-83.8146	7.57825	5.11137	6.7417	0	-2.44616	0	0	-40.9478
593	2WVI - minimized S5059 Pixantrone Maleate.cdx	-41.3847	-105.558	0.827494	-1.61127	-12.077	-0.963034	0	107.644		-29.6465	1.68081	-0.841999	0.824534	0	0.0961351	0	0	0.263175		1.33896	6.95643	5.82827	5.99526	0	-2.45728	0	0	-41.4397		39.0299	-5206.79	-5964.85	2647.56	-105.458	-402.879	-28.6992	-0.363209	-1382.76		30.6552	6.95643	5.82827	5.99526	0	-2.45728	0	0	-41.4397
594	2WVI - minimized S5059 Pixantrone Maleate.cdx	-43.2172	-106.773	1.45805	-1.18543	-13.422	-0.725231	0	111.447		-34.017	1.59992	0.543415	1.45824	0	-0.0483228	0	0	-0.609975		0.256562	7.23746	4.76121	5.14853	0	-2.15687	0	0	-40.549		40.0336	-5211.13	-5977.73	2700.95	-110.34	-409.703	-25.5838	-0.213361	-1413.18		24.6724	7.23746	4.76121	5.14853	0	-2.15687	0	0	-40.549
595	2WVI - minimized S5059 Pixantrone Maleate.cdx	-46.0386	-101.53	2.82697	-1.51596	-14.8803	-0.959654	0	106.635		-36.6153	2.23624	-1.2675	2.82348	0	0.0149779	0	0	0.227925		0.437364	6.16291	4.90298	4.0655	0	-2.14965	0	0	-40.435		39.7791	-5277.57	-5905.89	2659.93	-106.628	-412.604	-28.0068	-1.82102	-1473.77		-8.78477	6.16291	4.90298	4.0655	0	-2.14965	0	0	-40.435
596	2WVI - minimized S5059 Pixantrone Maleate.cdx	-43.6265	-102.68	-1.16247	-1.69394	-11.9701	-0.676407	0	106.927		-32.37	1.01375	1.59625	-1.16198	0	0.311936	0	0	-0.893297		1.16084	7.25971	6.29367	7.52854	0	-2.64026	0	0	-41.6764		37.7542	-5256.09	-5900.29	2656.72	-107.493	-405.865	-29.8985	-1.61459	-1425.05		-42.5965	7.25971	6.29367	7.52854	0	-2.64026	0	0	-41.6764
597	2WVI - minimized S5059 Pixantrone Maleate.cdx	-43.3318	-96.623	-0.947241	-1.97738	-12.0547	-0.903416	0	101.589		-32.4151	1.20788	0.594986	-0.94968	0	0.29936	0	0	0.319325		0.943894	7.05656	6.26767	7.47691	0	-2.63467	0	0	-41.8574		37.8041	-5303.43	-5946.42	2586.41	-105.862	-413.421	-32.0285	-2.51909	-1410.7		21.114	7.05656	6.26767	7.47691	0	-2.63467	0	0	-41.8574
598	2WVI - minimized S5059 Pixantrone Maleate.cdx	-45.6501	-106.597	-0.245017	-1.35588	-13.7181	-1.7742	0	110.417		-32.3774	0.50734	0.269769	-0.247673	0	-0.00234607	0	0	-0.111646		0.599236	7.1557	5.73011	5.82513	0	-2.34013	0	0	-40.9786		38.9192	-5332.37	-5908.33	2643.38	-107.766	-406.064	-34.9032	-4.83483	-1444.23		-69.6238	7.1557	5.73011	5.82513	0	-2.34013	0	0	-40.9786
599	2WVI - minimized S5059 Pixantrone Maleate.cdx	-46.3662	-102.346	-0.607987	-1.78155	-12.9262	-1.64889	0	107.217		-34.2726	1.39546	0.684286	-0.608972	0	0.0950377	0	0	0.136904		1.0882	7.28804	7.31321	6.45007	0	-2.47531	0	0	-42.5421		38.5421	-5279.49	-6045.87	2644.27	-113.388	-402.726	-28.6291	-1.18493	-1347.36		15.3993	7.28804	7.31321	6.45007	0	-2.47531	0	0	-42.5421
600	2WVI - minimized S5059 Pixantrone Maleate.cdx	-45.6522	-101.562	-0.392887	-1.71544	-12.7327	-0.941072	0	104.733		-33.041	0.890978	0.155217	-0.395231	0	0.173875	0	0	0.113143		0.843974	7.12976	6.24403	6.3391	0	-2.46758	0	0	-41.598		38.6122	-5278.13	-6003.66	2658.96	-110.723	-407.59	-28.0721	-2.16946	-1360.09		-24.7851	7.12976	6.24403	6.3391	0	-2.46758	0	0	-41.598
601	2WVI - minimized S5059 Pixantrone Maleate.cdx	-44.2581	-83.9818	-0.575112	-1.58359	-13.9513	-0.835849	0	88.4799		-31.8104	1.32256	-0.00958027	-0.577413	0	0.0762413	0	0	-0.269081		2.10239	6.69517	5.20922	5.42848	0	-2.23683	0	0	-40.7058		39.0001	-5316.38	-6135.02	2680.65	-111.065	-411.157	-29.2646	-4.59399	-1225.41		-80.5134	6.69517	5.20922	5.42848	0	-2.23683	0	0	-40.7058
602	2WVI - minimized S5059 Pixantrone Maleate.cdx	-41.8602	-90.3799	-0.62855	-1.71991	-12.7914	-1.60253	0	95.2846		-30.0225	1.57587	0.556573	-0.630999	0	0.158062	0	0	-0.190246		1.68248	12.2761	11.986	11.3174	0	-2.80561	0	0	-43.745		35.5233	-5181.8	-6068.48	2770.93	-109.965	-409.396	-26.5729	-1.28429	-1287.8		-49.2376	12.2761	11.986	11.3174	0	-2.80561	0	0	-43.745
603	2WVI - minimized S5059 Pixantrone Maleate.cdx	-41.696	-82.7044	0.59723	-1.52194	-13.249	-1.58121	0	88.7358		-31.9725	1.12662	-0.685649	0.593128	0	0.020941	0	0	0.205739		0.992464	6.96	5.47843	6.79551	0	-2.41026	0	0	-41.2166		38.3129	-5354.94	-6109.16	2640.36	-111.194	-403.72	-28.3483	-5.27698	-1291.11		-46.4984	6.96	5.47843	6.79551	0	-2.41026	0	0	-41.2166
604	2WVI - minimized S5059 Pixantrone Maleate.cdx	-40.1557	-85.8356	2.72752	-1.32065	-13.2381	-1.01055	0	94.1516		-35.63	2.43898	1.07421	2.72777	0	-0.0893819	0	0	-0.58798		-0.685634	6.55292	5.56623	4.37103	0	-2.15514	0	0	-40.6563		39.4271	-5276.49	-6071.01	2654.26	-112.608	-405.215	-27.976	-0.891439	-1286.06		-26.9892	6.55292	5.56623	4.37103	0	-2.15514	0	0	-40.6563
605	2WVI - minimized S5059 Pixantrone Maleate.cdx	-42.1768	-87.0532	0.731549	-1.72097	-13.3487	-0.883357	0	93.3126		-33.2148	0.914484	-1.59302	0.730912	0	0.0140748	0	0	1.39091		0.371615	7.62421	7.11081	5.63388	0	-2.26935	0	0	-42.1068		39.2557	-5160.21	-6044.87	2734.86	-110.67	-400.976	-27.6363	-0.488912	-1303.14		-7.28836	7.62421	7.11081	5.63388	0	-2.26935	0	0	-42.1068
606	2WVI - minimized S5059 Pixantrone Maleate.cdx	-44.7264	-80.3918	0.66374	-1.33026	-14.2762	-0.807304	0	84.7004		-33.2849	0.925462	-1.36917	0.661839	0	-0.0398999	0	0	0.959373		0.713316	6.92504	6.63637	5.26807	0	-2.19148	0	0	-42.0209		39.233	-5228.25	-6066.93	2682.68	-109.632	-406.308	-28.7834	-4.92911	-1304.86		10.5052	6.92504	6.63637	5.26807	0	-2.19148	0	0	-42.0209
607	2WVI - minimized S5059 Pixantrone Maleate.cdx	-40.7841	-91.2108	0.889304	-1.83448	-11.9255	-1.73224	0	95.538		-30.5084	0.549748	-0.792622	0.889027	0	-0.0340321	0	0	0.804694		-0.317318	7.20973	7.30708	6.42402	0	-2.47182	0	0	-42.6205		38.5709	-5251.9	-6043.68	2724.21	-109.416	-408.288	-33.0032	-0.827763	-1316.95		-63.948	7.20973	7.30708	6.42402	0	-2.47182	0	0	-42.6205
608	2WVI - minimized S5059 Pixantrone Maleate.cdx	-47.2918	-97.2432	1.70968	-2.11754	-13.8073	-0.519717	0	100.482		-35.7958	1.29755	0.31361	1.7084	0	-0.106842	0	0	-0.124537		-0.493085	6.42856	5.17285	4.6771	0	-2.07647	0	0	-40.8137		39.4688	-5215.78	-6059.27	2712.53	-113.694	-406.677	-29.6023	-6.61226	-1328.29		15.82	6.42856	5.17285	4.6771	0	-2.07647	0	0	-40.8137
609	2WVI - minimized S5059 Pixantrone Maleate.cdx	-43.9571	-95.131	0.266552	-1.31303	-13.0534	-1.275	0	99.5279		-32.9791	1.4222	-1.29361	0.264996	0	0.250376	0	0	1.00403		1.19641	7.09608	6.28209	7.50191	0	-2.63973	0	0	-41.8332		37.7851	-5335.04	-5998.07	2616.9	-110.566	-401.84	-30.4889	-4.93866	-1359.21		-46.8178	7.09608	6.28209	7.50191	0	-2.63973	0	0	-41.8332
610	2WVI - minimized S5059 Pixantrone Maleate.cdx	-41.9959	-85.3496	2.02515	-1.45447	-12.649	-1.08515	0	90.7574		-34.2403	1.41352	-0.697549	2.02497	0	-0.00440227	0	0	0.866641		-0.776143	7.37839	7.30967	6.43436	0	-2.47372	0	0	-42.4491		38.5572	-5218.88	-6075.75	2601.21	-109.021	-397.889	-28.438	-4.23441	-1276.48		71.7198	7.37839	7.30967	6.43436	0	-2.47372	0	0	-42.4491
611	2WVI - minimized S5059 Pixantrone Maleate.cdx	-39.8834	-96.7717	0.500062	-1.4249	-12.4573	-2.27166	0	104.112		-31.5702	1.93704	1.67375	0.499546	0	0.0155857	0	0	-0.642464		0.390622	6.68168	5.74326	5.94165	0	-2.35352	0	0	-41.3131		38.6634	-5293.86	-6024.42	2622.44	-106.561	-401.533	-30.4451	-4.98232	-1299.03		-49.3238	6.68168	5.74326	5.94165	0	-2.35352	0	0	-41.3131
612	2WVI - minimized S5059 Pixantrone Maleate.cdx	-42.8514	-97.0607	2.26753	-1.37576	-13.5945	-1.42545	0	101.053		-32.7151	1.80223	0.427873	2.26638	0	-0.0717079	0	0	-0.556789		-0.263526	6.58054	5.70618	4.49452	0	-2.16203	0	0	-40.9927		39.5346	-5245.8	-6005.25	2719.89	-111.618	-406.888	-25.8832	-0.998535	-1364.34		-50.7096	6.58054	5.70618	4.49452	0	-2.16203	0	0	-40.9927
613	2WVI - minimized S5059 Pixantrone Maleate.cdx	-43.2379	-89.0629	0.362141	-1.68505	-12.779	-1.08347	0	94.4859		-33.4755	1.32463	0.668853	0.359734	0	0.112702	0	0	-0.68096		0.864299	6.64342	5.38717	5.74204	0	-2.34729	0	0	-40.8025		38.664	-5220.88	-6071.86	2662.91	-110.602	-408.483	-26.318	-0.483516	-1305.48		39.4364	6.64342	5.38717	5.74204	0	-2.34729	0	0	-40.8025
614	2WVI - minimized S5059 Pixantrone Maleate.cdx	-44.9002	-101.443	1.5841	-1.97252	-12.6536	-2.27799	0	105.248		-33.3845	1.77955	-0.315812	1.58155	0	-0.097487	0	0	0.109295		0.502002	6.61868	5.69292	4.47235	0	-2.16098	0	0	-40.9464		39.5608	-5258.32	-6024.43	2692.03	-112.984	-404.925	-32.4554	-2.23369	-1342.44		-30.8731	6.61868	5.69292	4.47235	0	-2.16098	0	0	-40.9464
615	2WVI - minimized S5059 Pixantrone Maleate.cdx	-44.5312	-96.8947	-0.0401915	-1.80101	-14.291	-2.3028	0	102.795		-31.9969	0.986033	-1.32744	-0.0416122	0	0.0105995	0	0	0.766339		1.57815	7.17754	6.71234	4.59037	0	-2.1527	0	0	-41.4521		39.4796	-5236.04	-6038.96	2686.91	-110.632	-411.1	-31.5535	-0.467239	-1320.34		-9.89492	7.17754	6.71234	4.59037	0	-2.1527	0	0	-41.4521
616	2WVI - minimized S5059 Pixantrone Maleate.cdx	-47.5622	-92.9632	2.68067	-1.82641	-14.611	-3.20027	0	95.8076		-33.4496	2.18486	-0.508333	2.67785	0	-0.212294	0	0	0.46769		-0.240051	7.1234	6.72999	5.98051	0	-2.34934	0	0	-42.0757		38.838	-5315.49	-6088.99	2670.54	-113.88	-418.885	-35.4876	-0.657292	-1276.74		-51.3881	7.1234	6.72999	5.98051	0	-2.34934	0	0	-42.0757
617	2WVI - minimized S5059 Pixantrone Maleate.cdx	-45.8625	-89.7455	1.52439	-1.9179	-14.4308	-1.01219	0	95.4114		-35.692	1.94064	-1.69509	1.52309	0	0.00676244	0	0	1.36784		0.738039	7.14177	6.69787	5.90899	0	-2.33942	0	0	-41.8864		38.7608	-5271.55	-6016.79	2710.21	-110.874	-418.066	-30.3499	-0.445917	-1363.54		-41.6932	7.14177	6.69787	5.90899	0	-2.33942	0	0	-41.8864
618	2WVI - minimized S5059 Pixantrone Maleate.cdx	-39.3491	-91.1483	1.98198	-2.12463	-11.8078	-1.55282	0	95.7658		-30.4632	1.88173	1.25399	1.97956	0	-0.152461	0	0	-1.03523		-0.164134	6.64748	5.76289	5.9515	0	-2.35577	0	0	-41.3576		38.6465	-5264.16	-6132.77	2676.03	-115.217	-412.511	-33.7464	-0.227346	-1262.99		17.2793	6.64748	5.76289	5.9515	0	-2.35577	0	0	-41.3576
619	2WVI - minimized S5059 Pixantrone Maleate.cdx	-46.9319	-97.8996	1.97139	-0.984783	-13.8505	-0.756167	0	100.896		-36.3082	0.996941	-2.38204	1.96698	0	-0.0486942	0	0	1.33705		0.123645	6.5087	6.57325	4.46728	0	-2.15408	0	0	-41.6389		39.2612	-5296.07	-6061.87	2628.95	-115.676	-415.348	-34.0032	-4.48958	-1336.19		42.5552	6.5087	6.57325	4.46728	0	-2.15408	0	0	-41.6389
620	2WVI - minimized S5059 Pixantrone Maleate.cdx	-48.6393	-93.4658	2.29522	-1.67524	-14.5342	-0.97608	0	96.67		-36.9533	2.02415	0.544899	2.29421	0	-0.0377727	0	0	-0.418895		-0.358284	6.24511	5.28115	4.02762	0	-2.04728	0	0	-40.6285		39.6121	-5260.06	-5899.84	2671.33	-109.161	-413.569	-28.1638	-0.441707	-1444.63		-35.5888	6.24511	5.28115	4.02762	0	-2.04728	0	0	-40.6285
621	2WVI - minimized S5059 Pixantrone Maleate.cdx	-47.5527	-100.892	-0.382088	-2.08986	-13.9786	-0.55947	0	105.382		-35.032	0.487465	-0.510188	-0.383674	0	0.0495755	0	0	0.50699		0.824761	6.76638	4.95324	5.06646	0	-2.19486	0	0	-40.8025		39.744	-5333.98	-5964.69	2693.26	-110.839	-411.67	-29.8824	-0.3247	-1434.25		-75.5789	6.76638	4.95324	5.06646	0	-2.19486	0	0	-40.8025
622	2WVI - minimized S5059 Pixantrone Maleate.cdx	-45.6568	-97.0022	0.721486	-1.65334	-13.6564	-1.09679	0	100.731		-33.7002	0.705852	-0.357516	0.718805	0	-0.0373748	0	0	-0.16934		0.551278	7.18011	4.81309	5.11333	0	-2.15265	0	0	-40.5949		40.0013	-5322.85	-5942.76	2619.08	-111.413	-420.135	-31.7187	-0.382697	-1432.82		-2.69703	7.18011	4.81309	5.11333	0	-2.15265	0	0	-40.5949
623	2WVI - minimized S5059 Pixantrone Maleate.cdx	-46.4883	-98.4801	1.15978	-1.36251	-14.7848	-0.737923	0	103.077		-35.3595	1.24791	-0.731453	1.15944	0	0.0739361	0	0	0.577948		0.16804	6.56397	5.00946	5.22291	0	-2.23406	0	0	-40.8827		39.4484	-5318.01	-5930.77	2651.15	-111.914	-415.43	-30.9944	-3.82652	-1447.32		-28.9013	6.56397	5.00946	5.22291	0	-2.23406	0	0	-40.8827
624	2WVI - minimized S5059 Pixantrone Maleate.cdx	-42.3289	-89.517	1.26312	-0.781999	-12.8405	-0.765615	0	92.7332		-32.4201	1.39706	-0.332064	1.26423	0	-0.0167579	0	0	0.955397		-0.473739	6.98032	6.63317	5.9355	0	-2.29941	0	0	-41.8713		38.5824	-5283.08	-5872.8	2698.57	-108.866	-412.021	-30.8018	-0.477001	-1513.39		-43.2886	6.98032	6.63317	5.9355	0	-2.29941	0	0	-41.8713
625	2WVI - minimized S5059 Pixantrone Maleate.cdx	-40.7924	-90.9476	4.10382	-1.32493	-13.4116	-0.546201	0	97.0403		-35.7061	2.33622	0.704705	4.10247	0	-0.211167	0	0	-0.137161		-2.12263	6.17116	4.89345	4.06709	0	-2.14968	0	0	-40.4249		39.7852	-5366.14	-5916.16	2634.9	-112.815	-408.933	-31.1144	-0.259896	-1464.75		-67.0028	6.17116	4.89345	4.06709	0	-2.14968	0	0	-40.4249
626	2WVI - minimized S5059 Pixantrone Maleate.cdx	-48.1288	-93.3372	1.31297	-1.3821	-15.6286	-0.821225	0	97.6319		-35.9046	1.87938	-1.11607	1.3069	0	0.0248321	0	0	0.518443		1.14528	6.09753	4.90031	4.06484	0	-2.14967	0	0	-40.4994		39.7815	-5331.18	-5920.54	2689.25	-111.89	-412.839	-26.3131	-0.18721	-1456.01		-92.6484	6.09753	4.90031	4.06484	0	-2.14967	0	0	-40.4994
627	2WVI - minimized S5059 Pixantrone Maleate.cdx	-49.0275	-102.854	1.61776	-1.29548	-14.9529	-1.45303	0	106.7		-36.7897	1.32742	-0.708966	1.61273	0	-0.0487434	0	0	-0.174658		0.647061	6.22705	4.89675	4.06736	0	-2.14953	0	0	-40.3699		39.7824	-5302.58	-5901.74	2670.89	-105.057	-411.813	-28.073	-0.216588	-1462.76		-63.8149	6.22705	4.89675	4.06736	0	-2.14953	0	0	-40.3699
628	2WVI - minimized S5059 Pixantrone Maleate.cdx	-44.4244	-90.3476	1.30698	-1.67543	-14.0633	-1.29332	0	98.224		-36.5759	1.6496	0.175092	1.30648	0	0.0548636	0	0	0.485587		-0.37243	6.61695	4.95264	5.01468	0	-2.19296	0	0	-40.9433		39.7859	-5283.09	-5829.62	2655.47	-105.775	-406.654	-27.645	-0.925112	-1519.9		-48.0341	6.61695	4.95264	5.01468	0	-2.19296	0	0	-40.9433
629	2WVI - minimized S5059 Pixantrone Maleate.cdx	-45.2761	-84.2486	0.969468	-2.26163	-13.8411	-0.923972	0	91.1186		-36.0888	0.523835	0.582082	0.968982	0	0.00466371	0	0	-0.250689		-0.781203	6.64765	5.14061	4.24364	0	-2.15136	0	0	-40.6105		40.0252	-5389.84	-6038.93	2587.11	-113.236	-415.357	-28.3446	-0.192179	-1373.91		-6.98219	6.64765	5.14061	4.24364	0	-2.15136	0	0	-40.6105
630	2WVI - minimized S5059 Pixantrone Maleate.cdx	-46.0887	-84.4254	2.22178	-1.68564	-15.5299	-3.76184	0	90.2129		-33.1206	3.51966	0.302456	2.21896	0	-0.0121016	0	0	-0.568668		1.57902	6.50043	5.02671	4.13141	0	-2.15272	0	0	-40.4744		39.9695	-5174.53	-6068.91	2775.97	-110.31	-404.055	-30.0538	-0.346463	-1321.46		-15.3638	6.50043	5.02671	4.13141	0	-2.15272	0	0	-40.4744
631	2WVI - minimized S5059 Pixantrone Maleate.cdx	-43.0638	-88.3882	1.68053	-1.97432	-13.2094	-2.67161	0	91.9842		-30.485	2.3634	0.0336051	1.67744	0	-0.0341559	0	0	-0.060974		0.747481	6.60112	5.45011	4.47872	0	-2.25461	0	0	-40.7355		39.6624	-5225.19	-5975.58	2703.79	-107.297	-404.269	-27.9256	-0.493982	-1378.96		-34.4539	6.60112	5.45011	4.47872	0	-2.25461	0	0	-40.7355
632	2WVI - minimized S5059 Pixantrone Maleate.cdx	-45.6725	-73.75	1.36372	-2.18211	-14.0859	-1.58662	0	78.5148		-33.9463	1.38278	-0.309289	1.36103	0	0.00140546	0	0	-0.241671		0.571307	7.07818	4.65986	5.07898	0	-2.15089	0	0	-40.5433		40.0336	-5216.99	-6049.07	2703.57	-105.476	-414.514	-31.6077	-0.403713	-1286.01		-33.475	7.07818	4.65986	5.07898	0	-2.15089	0	0	-40.5433
633	2WVI - minimized S5059 Pixantrone Maleate.cdx	-46.3601	-83.8917	1.4199	-1.95998	-14.1835	-1.75959	0	85.5712		-31.5565	1.95439	0.164764	1.415	0	-0.0428393	0	0	-0.558569		0.976032	7.19116	4.78374	5.12616	0	-2.15478	0	0	-40.5893		40.0254	-5274.25	-6063.22	2718.03	-107.606	-413.197	-29.96	-0.46807	-1311.63		-66.2044	7.19116	4.78374	5.12616	0	-2.15478	0	0	-40.5893
634	2WVI - minimized S5059 Pixantrone Maleate.cdx	-44.464	-81.1721	2.6197	-2.18391	-13.5041	-1.9536	0	84.6479		-32.9179	2.67677	-0.145947	2.61922	0	-0.0116134	0	0	-0.153961		0.369073	7.17766	5.8762	4.65401	0	-2.26258	0	0	-41.0616		39.9716	-5321.94	-6062.92	2722.38	-108.189	-405.876	-28.815	-0.790048	-1291.3		-146.424	7.17766	5.8762	4.65401	0	-2.26258	0	0	-41.0616
635	2WVI - minimized S5059 Pixantrone Maleate.cdx	-39.5657	-75.6411	2.34778	-1.86779	-13.3941	-1.10491	0	81.4331		-31.3386	2.36733	-0.880428	2.34346	0	-0.0166297	0	0	0.00296537		0.917961	6.62513	5.44822	4.47781	0	-2.25461	0	0	-40.7113		39.665	-5352.8	-6098.78	2632.04	-109.727	-401.185	-26.6146	-0.183186	-1302.87		-45.4851	6.62513	5.44822	4.47781	0	-2.25461	0	0	-40.7113
636	2WVI - minimized S5059 Pixantrone Maleate.cdx	-45.0455	-75.6844	0.846114	-2.07444	-13.7002	-1.96301	0	82.1404		-34.6099	1.59919	0.713432	0.845017	0	-0.0320639	0	0	-0.657203		0.730009	7.05916	4.6368	4.9575	0	-2.14995	0	0	-40.3931		40.0079	-5334.62	-6102.82	2686.49	-107.398	-406.715	-29.6933	-0.0995025	-1283.53		-90.8576	7.05916	4.6368	4.9575	0	-2.14995	0	0	-40.3931
637	2WVI - minimized S5059 Pixantrone Maleate.cdx	-43.9477	-78.8909	1.99202	-2.29706	-13.4154	-1.52862	0	82.1033		-31.9111	2.02152	-2.07161	1.99194	0	-0.0383651	0	0	1.01793		1.12163	7.05159	6.86215	4.69221	0	-2.25377	0	0	-42.0994		39.8504	-5246.13	-6051.39	2750.25	-106.203	-409.448	-28.9996	-2.34344	-1292.36		-105.645	7.05159	6.86215	4.69221	0	-2.25377	0	0	-42.0994
638	2WVI - minimized S5059 Pixantrone Maleate.cdx	-44.8565	-84.0325	2.01489	-1.40683	-14.6349	-2.95962	0	88.3928		-32.2305	2.82632	-0.67869	2.01087	0	-0.00935513	0	0	-0.334819		1.83831	6.41953	4.8676	4.15111	0	-2.14793	0	0	-40.2931		39.8418	-5321.62	-6171.67	2709.6	-110.891	-414.104	-28.9685	-1.17732	-1243.46		-60.9519	6.41953	4.8676	4.15111	0	-2.14793	0	0	-40.2931
639	2WVI - minimized S5059 Pixantrone Maleate.cdx	-42.7756	-78.2679	2.72037	-1.63121	-14.7328	-2.54589	0	86.3572		-34.6754	3.32806	-0.774339	2.72123	0	-0.000960503	0	0	0.144327		1.2378	6.19162	4.90083	4.05245	0	-2.14996	0	0	-40.4077		39.796	-5234.47	-6127.56	2649.23	-108.697	-418.422	-28.7495	-0.281736	-1240.31		40.3133	6.19162	4.90083	4.05245	0	-2.14996	0	0	-40.4077
640	2WVI - minimized S5059 Pixantrone Maleate.cdx	-42.7202	-64.0044	0.316186	-1.48606	-14.1218	-1.46016	0	70.8562		-32.8201	1.05737	-0.742667	0.313572	0	0.011482	0	0	0.0707887		1.4042	6.69287	5.11499	4.20849	0	-2.14777	0	0	-40.5033		40.0204	-5234.08	-6108.18	2690.97	-111.882	-415.677	-30.2331	-0.889831	-1279.02		20.8322	6.69287	5.11499	4.20849	0	-2.14777	0	0	-40.5033
641	2WVI - minimized S5059 Pixantrone Maleate.cdx	-44.3811	-71.3513	2.63715	-2.05256	-14.2319	-1.35169	0	77.7406		-35.7714	2.53569	-0.20577	2.63571	0	-0.0550171	0	0	-0.31059		0.471357	6.40804	5.02206	4.14976	0	-2.15291	0	0	-40.5649		39.9541	-5375.61	-6178.99	2617	-110.874	-419.155	-27.9618	-0.550483	-1232.6		-22.4843	6.40804	5.02206	4.14976	0	-2.15291	0	0	-40.5649
642	2WVI - minimized S5059 Pixantrone Maleate.cdx	-44.9393	-73.9001	0.316367	-2.09831	-14.3344	-1.39138	0	79.2874		-32.8188	1.43125	0.234173	0.315674	0	-0.0100311	0	0	0.00341001		0.888022	7.68214	6.5036	5.56668	0	-2.25881	0	0	-41.9567		39.8273	-5167.33	-6066.28	2747.3	-109.998	-408.703	-25.8262	-1.89482	-1264.49		-37.4308	7.68214	6.5036	5.56668	0	-2.25881	0	0	-41.9567
643	2WVI - minimized S5059 Pixantrone Maleate.cdx	-46.5275	-78.7375	1.13116	-2.00149	-13.9669	-2.19507	0	82.4765		-33.2342	2.35546	0.589474	1.13173	0	-0.00686869	0	0	-0.764814		1.40594	6.69239	6.47738	4.54459	0	-2.25217	0	0	-41.5977		39.5203	-5275.81	-6150.73	2661.17	-113.766	-412.284	-25.8126	-0.346768	-1233.53		-0.522061	6.69239	6.47738	4.54459	0	-2.25217	0	0	-41.5977
644	2WVI - minimized S5059 Pixantrone Maleate.cdx	-44.5538	-103.209	2.21841	-2.34043	-13.3231	-0.818244	0	104.079		-31.1612	2.15354	0.155534	2.21657	0	-0.130036	0	0	-0.00558367		-0.0829447	6.60075	5.44554	4.4772	0	-2.25449	0	0	-40.7359		39.6684	-5283.41	-5944.33	2659.9	-111.708	-418.294	-24.9358	-0.328506	-1443.41		-0.293755	6.60075	5.44554	4.4772	0	-2.25449	0	0	-40.7359
645	2WVI - minimized S5059 Pixantrone Maleate.cdx	-41.1753	-99.1858	2.14805	-1.62965	-13.4528	-1.17992	0	103.92		-31.7953	2.70711	-1.49638	2.14678	0	0.0055601	0	0	0.617189		1.43397	6.90894	5.1824	5.48453	0	-2.33259	0	0	-40.7289		39.3035	-5270.86	-5973.3	2712.71	-110.083	-405.097	-26.0527	-4.8836	-1400.69		-63.4655	6.90894	5.1824	5.48453	0	-2.33259	0	0	-40.7289
646	2WVI - minimized S5059 Pixantrone Maleate.cdx	-47.6135	-112.205	1.70537	-2.18652	-13.0405	-1.55095	0	113.406		-33.7425	1.53642	-1.4023	1.7073	0	0.00448226	0	0	0.572539		0.654402	6.91412	5.83212	6.02829	0	-2.46094	0	0	-41.4894		39.004	-5284.3	-5901.95	2649.68	-108.397	-412.45	-30.7313	-0.836893	-1457.15		-22.4614	6.91412	5.83212	6.02829	0	-2.46094	0	0	-41.4894
647	2WVI - minimized S5059 Pixantrone Maleate.cdx	-44.636	-101.8	1.97887	-2.27109	-13.2391	-1.56316	0	105.576		-33.3179	1.71258	-1.71976	1.9757	0	-0.000265605	0	0	0.632443		0.824465	6.72981	6.4548	4.55184	0	-2.25201	0	0	-41.5425		39.5177	-5257.59	-5937.71	2694.76	-108.097	-412.734	-26.3894	-0.538107	-1408.94		-57.945	6.72981	6.4548	4.55184	0	-2.25201	0	0	-41.5425
648	2WVI - minimized S5059 Pixantrone Maleate.cdx	-45.5951	-104.593	0.470444	-2.06456	-13.5774	-2.21621	0	106.241		-29.8556	2.50349	0.10679	0.46765	0	0.0739202	0	0	0.788623		1.06651	7.53533	6.26855	6.87156	0	-2.45713	0	0	-42.1871		39.0395	-5402.31	-5987.33	2654.51	-113.744	-422.77	-28.7053	-0.503529	-1420.86		-82.9011	7.53533	6.26855	6.87156	0	-2.45713	0	0	-42.1871
649	2WVI - minimized S5059 Pixantrone Maleate.cdx	-47.9212	-100.936	1.70243	-2.19083	-13.8265	-1.68482	0	103.356		-34.3407	1.97356	0.307598	1.70313	0	0.0143419	0	0	-0.966311		0.9148	6.99362	4.73576	5.62034	0	-2.33941	0	0	-40.1079		39.0848	-5323.11	-5971.93	2628.63	-111.408	-414.109	-27.5283	-0.298272	-1433.32		6.85031	6.99362	4.73576	5.62034	0	-2.33941	0	0	-40.1079
650	2WVI - minimized S5059 Pixantrone Maleate.cdx	-47.8031	-97.7314	0.241912	-1.40429	-15.273	-2.17279	0	101.597		-33.0601	1.47553	-0.635115	0.236461	0	-0.0189959	0	0	-0.179298		2.07248	6.77641	5.32359	4.25836	0	-2.15162	0	0	-40.6864		40.0325	-5252.87	-6008.08	2676.22	-104.934	-409.565	-26.9457	-0.455027	-1357.07		-22.0429	6.77641	5.32359	4.25836	0	-2.15162	0	0	-40.6864
651	2WVI - minimized S5059 Pixantrone Maleate.cdx	-46.1315	-99.2825	2.81289	-2.49775	-13.8015	-1.2757	0	103.113		-35.2	2.51335	1.77629	2.81039	0	-0.117094	0	0	-1.44256		-0.513669	7.18072	4.75792	5.16618	0	-2.15779	0	0	-40.6081		40.0226	-5347.19	-5988.04	2650.17	-106.126	-420.467	-27.4656	-0.41448	-1364.85		-89.9869	7.18072	4.75792	5.16618	0	-2.15779	0	0	-40.6081
652	2WVI - minimized S5059 Pixantrone Maleate.cdx	-47.0454	-92.7694	0.760749	-2.51278	-12.8427	-1.77928	0	96.2099		-34.112	0.31684	-0.878193	0.76017	0	-0.0467712	0	0	0.654966		-0.173332	7.76613	6.49143	5.57372	0	-2.25781	0	0	-41.8637		39.8225	-5288.67	-6040.71	2643.99	-105.859	-402.045	-29.66	-0.48405	-1321.02		-32.8782	7.76613	6.49143	5.57372	0	-2.25781	0	0	-41.8637
653	2WVI - minimized S5059 Pixantrone Maleate.cdx	-40.829	-83.1557	1.95095	-2.17964	-14.1362	-0.366183	0	89.3527		-32.295	3.37661	0.816539	1.95025	0	-0.029001	0	0	-0.173339		0.81216	7.06206	6.27447	5.56788	0	-2.33472	0	0	-41.732		39.2865	-5251.13	-6099.22	2692.1	-108.956	-410.216	-27.8595	-0.841222	-1274.34		-21.8029	7.06206	6.27447	5.56788	0	-2.33472	0	0	-41.732
654	2WVI - minimized S5059 Pixantrone Maleate.cdx	-43.672	-83.3068	1.57388	-2.09016	-14.4455	-1.69408	0	87.9249		-31.6343	2.03159	0.52806	1.57253	0	-0.000339325	0	0	-0.322721		0.254052	6.65125	5.46454	4.47289	0	-2.25474	0	0	-40.6968		39.6653	-5305.37	-6034.68	2692.98	-110.191	-417.755	-28.3112	-0.777505	-1353.01		-53.6416	6.65125	5.46454	4.47289	0	-2.25474	0	0	-40.6968
655	2WVI - minimized S5059 Pixantrone Maleate.cdx	-46.0788	-89.2368	1.3473	-1.53992	-14.7009	-2.04734	0	92.1805		-32.0816	2.91545	-0.32775	1.3476	0	-0.0172016	0	0	0.10156		1.81124	6.7609	4.84348	6.02337	0	-2.32489	0	0	-41.0584		39.2773	-5317.32	-6085.79	2664.51	-109.664	-411.38	-26.2843	-0.261494	-1278.82		-69.633	6.7609	4.84348	6.02337	0	-2.32489	0	0	-41.0584
656	2WVI - minimized S5059 Pixantrone Maleate.cdx	-42.175	-82.8507	1.43043	-1.802	-13.8862	-1.579	0	89.0921		-32.5796	2.62565	0.7803	1.4291	0	0.00539745	0	0	-0.69744		1.10829	6.39873	5.03638	4.14333	0	-2.15239	0	0	-40.5792		39.9506	-5357.1	-6070.51	2693.69	-106.712	-412.379	-28.5694	-0.234747	-1302.82		-129.566	6.39873	5.03638	4.14333	0	-2.15239	0	0	-40.5792
657	2WVI - minimized S5059 Pixantrone Maleate.cdx	-41.2614	-84.4675	3.69853	-2.07192	-14.3551	-1.13538	0	91.716		-34.646	2.97074	0.565508	3.69554	0	-0.14548	0	0	-0.955171		-0.189659	6.97395	4.64678	4.96217	0	-2.15015	0	0	-40.4802		39.9954	-5338.53	-6057.31	2671.58	-106.503	-410.66	-31.6711	-0.342066	-1297.44		-106.194	6.97395	4.64678	4.96217	0	-2.15015	0	0	-40.4802
658	2WVI - minimized S5059 Pixantrone Maleate.cdx	-48.0245	-82.1592	0.930162	-1.66659	-15.0944	-2.09135	0	86.6417		-34.5849	1.66762	0.457328	0.928783	0	-0.0345655	0	0	-0.209551		0.525624	6.54484	5.45273	4.47675	0	-2.25464	0	0	-40.7932		39.6632	-5428.57	-6038.64	2600.55	-104.91	-417.334	-28.7675	-0.272387	-1328.88		-110.307	6.54484	5.45273	4.47675	0	-2.25464	0	0	-40.7932
659	2WVI - minimized S5059 Pixantrone Maleate.cdx	-47.0905	-98.154	2.1082	-2.1877	-13.8312	-1.33211	0	101.66		-35.3534	2.28249	0.724801	2.10533	0	-0.0358245	0	0	-0.564586		0.0527752	6.5082	5.44252	4.4711	0	-2.25499	0	0	-40.8296		39.6792	-5326.31	-5983.93	2670.11	-108.922	-407.811	-30.5054	-0.690907	-1425.65		-38.904	6.5082	5.44252	4.4711	0	-2.25499	0	0	-40.8296
660	2WVI - minimized S5059 Pixantrone Maleate.cdx	-43.8128	-94.0188	0.64545	-2.18794	-12.8153	-0.799887	0	98.9927		-33.629	1.2933	0.389643	0.645549	0	-0.0127576	0	0	-0.349206		0.620071	6.15509	4.90295	4.0654	0	-2.14978	0	0	-40.4423		39.7788	-5380.91	-5968.61	2615.67	-107.458	-409.64	-28.5136	-0.438631	-1420.57		-61.3495	6.15509	4.90295	4.0654	0	-2.14978	0	0	-40.4423
661	2WVI - minimized S5059 Pixantrone Maleate.cdx	-43.6281	-97.5918	0.822279	-1.91123	-13.6499	-1.35276	0	102.951		-32.8958	0.972336	-0.285864	0.819699	0	-0.000887345	0	0	-0.0535574		0.492946	7.52116	5.34946	5.5158	0	-2.26335	0	0	-41.0524		39.9716	-5302.57	-5942.43	2691.64	-104.913	-407.305	-28.3662	-0.283509	-1401.56		-109.359	7.52116	5.34946	5.5158	0	-2.26335	0	0	-41.0524
662	2WVI - minimized S5059 Pixantrone Maleate.cdx	-47.4153	-102.483	0.91488	-1.65562	-13.5082	-2.36541	0	105.195		-33.5131	1.649	0.00790149	0.914342	0	-0.0705936	0	0	0.0963592		0.70099	7.46045	6.32505	5.41912	0	-2.26652	0	0	-41.7677		39.7505	-5322.36	-6010.1	2645.52	-107.249	-400.981	-29.0842	-0.552329	-1350.8		-69.1231	7.46045	6.32505	5.41912	0	-2.26652	0	0	-41.7677
663	2WVI - minimized S5059 Pixantrone Maleate.cdx	-44.5006	-88.0395	2.10769	-1.78672	-14.5262	-1.2151	0	92.8566		-33.8974	2.69611	0.466499	2.10675	0	-0.0574167	0	0	-0.0270859		0.207358	6.57411	5.44631	4.47671	0	-2.25467	0	0	-40.7625		39.6682	-5316.99	-6015.39	2657.22	-103.798	-417.189	-28.0644	-0.246516	-1331.82		-77.7092	6.57411	5.44631	4.47671	0	-2.25467	0	0	-40.7625
664	2WVI - minimized S5059 Pixantrone Maleate.cdx	-48.6808	-97.8345	0.524002	-1.94567	-13.8465	-1.63046	0	100.096		-34.0441	1.07532	-0.309899	0.522928	0	0.0199173	0	0	0.140891		0.70148	7.58289	5.34979	5.51419	0	-2.26306	0	0	-40.9879		39.9698	-5409.58	-6065.81	2635.36	-111.922	-418.088	-30.0627	-0.138671	-1319.21		-99.7239	7.58289	5.34979	5.51419	0	-2.26306	0	0	-40.9879
665	2WVI - minimized S5059 Pixantrone Maleate.cdx	-46.3127	-95.1194	1.55962	-1.95015	-12.8998	-2.16748	0	98.4302		-34.1657	1.3319	0.270066	1.55742	0	-0.0661651	0	0	-0.492026		0.06261	7.11229	4.78466	5.13196	0	-2.15498	0	0	-40.6687		40.0193	-5270.09	-6082.63	2697.65	-109.946	-413.705	-33.5705	-0.249774	-1331.72		4.08136	7.11229	4.78466	5.13196	0	-2.15498	0	0	-40.6687
666	2WVI - minimized S5059 Pixantrone Maleate.cdx	-47.6623	-83.7694	0.683857	-1.90616	-14.3318	-1.94367	0	87.29		-33.6852	1.53286	0.510163	0.684027	0	-0.029595	0	0	-0.471098		0.839362	8.19467	7.44153	7.78133	0	-2.42682	0	0	-43.1079		38.5065	-5306.4	-6121.22	2686.44	-109.135	-406.32	-28.6791	-0.307434	-1261.67		-65.4998	8.19467	7.44153	7.78133	0	-2.42682	0	0	-43.1079
667	2WVI - minimized S5059 Pixantrone Maleate.cdx	-39.6529	-72.8333	1.22966	-2.31942	-13.4072	-1.94836	0	79.2623		-29.6364	2.36905	0.757101	1.22599	0	-0.00513879	0	0	-0.506157		0.897251	6.49094	5.44852	4.47757	0	-2.25456	0	0	-40.8459		39.6653	-5288.79	-6169.05	2682.91	-111.043	-415.921	-31.5899	-0.282675	-1239.77		-4.04524	6.49094	5.44852	4.47757	0	-2.25456	0	0	-40.8459
668	2WVI - minimized S5059 Pixantrone Maleate.cdx	-43.7931	-95.5622	3.2983	-1.81794	-13.7514	-2.74547	0	99.6485		-32.8628	3.86258	1.12768	3.29522	0	-0.187698	0	0	-1.24682		0.874203	7.49074	6.88237	4.70422	0	-2.25739	0	0	-41.6703		39.8319	-5286.61	-6122.87	2678.71	-108.6	-410.593	-32.5162	-0.40116	-1247.11		-43.2334	7.49074	6.88237	4.70422	0	-2.25739	0	0	-41.6703
669	2WVI - minimized S5059 Pixantrone Maleate.cdx	-48.7685	-76.9208	1.54888	-1.81122	-14.009	-2.37577	0	80.4459		-35.6465	1.4017	-0.0845899	1.54795	0	-0.0587101	0	0	-0.238048		0.235106	6.57149	5.34541	4.26086	0	-2.15235	0	0	-40.906		40.0235	-5329.72	-6161.88	2641.22	-110.602	-401.303	-28.7608	-0.288724	-1221.78		-46.3268	6.57149	5.34541	4.26086	0	-2.15235	0	0	-40.906
670	2WVI - minimized S5059 Pixantrone Maleate.cdx	-46.4677	-100.177	3.47526	-1.64981	-15.3447	-2.7616	0	104.473		-34.4835	3.29613	1.38772	3.47454	0	-0.0989158	0	0	-0.810172		-0.657037	6.11629	4.89927	4.06469	0	-2.14973	0	0	-40.4817		39.7838	-5287.34	-5935.02	2632.75	-110.038	-405.521	-30.9027	-0.510136	-1450.1		12.0127	6.11629	4.89927	4.06469	0	-2.14973	0	0	-40.4817
671	2WVI - minimized S5059 Pixantrone Maleate.cdx	-49.1106	-108.109	0.938047	-1.69458	-13.8766	-1.80627	0	110.599		-35.1606	0.911646	-0.774284	0.934471	0	-0.0271761	0	0	0.225288		0.553347	7.54355	5.34426	5.5242	0	-2.26466	0	0	-41.0302		39.9699	-5364.72	-6020.66	2648.68	-112.629	-402.832	-29.382	-0.285148	-1428.81		-18.7969	7.54355	5.34426	5.5242	0	-2.26466	0	0	-41.0302
672	2WVI - minimized S5059 Pixantrone Maleate.cdx	-43.6029	-103.569	2.87936	-2.10087	-14.0425	-1.58086	0	109.017		-34.2052	4.16936	1.7068	2.87764	0	-0.0176779	0	0	-1.16842		0.77101	6.66052	5.45163	4.47367	0	-2.25459	0	0	-40.6773		39.6671	-5288.75	-5973.9	2664.93	-110.778	-408.353	-36.1367	-0.657253	-1404.56		-19.2965	6.66052	5.45163	4.47367	0	-2.25459	0	0	-40.6773
673	2WVI - minimized S5059 Pixantrone Maleate.cdx	-45.5111	-94.2029	1.38898	-1.6463	-14.2213	-1.06984	0	98.4821		-34.2419	1.46008	-0.124687	1.38489	0	-0.0188324	0	0	-0.306747		0.52545	6.42749	5.02368	4.13871	0	-2.15218	0	0	-40.5467		39.9639	-5299.31	-5940.51	2691.45	-107.005	-411.096	-34.5016	-0.337454	-1426.71		-70.588	6.42749	5.02368	4.13871	0	-2.15218	0	0	-40.5467
674	2WVI - minimized S5059 Pixantrone Maleate.cdx	-46.2604	-93.3492	1.6093	-1.52401	-14.9979	-1.28105	0	97.4389		-34.1564	2.75769	0.510828	1.60759	0	0.00810657	0	0	-0.607594		1.23876	6.06846	4.76525	4.04058	0	-2.14815	0	0	-40.4014		39.8122	-5329.05	-6029.06	2717.79	-110.242	-412.557	-29.9364	-1.36536	-1389.67		-74.0092	6.06846	4.76525	4.04058	0	-2.14815	0	0	-40.4014
675	2WVI - minimized S5059 Pixantrone Maleate.cdx	-48.0675	-100.472	-0.47955	-2.45918	-14.5899	-2.55445	0	105.29		-32.8028	2.30494	2.06214	-0.48241	0	0.0847199	0	0	-1.41354		2.05404	7.12901	4.64063	6.58781	0	-2.41934	0	0	-40.3794		38.6993	-5315.22	-6029.68	2689.55	-109.992	-413.239	-32.2922	-0.354391	-1361.43		-57.7998	7.12901	4.64063	6.58781	0	-2.41934	0	0	-40.3794
676	2WVI - minimized S5059 Pixantrone Maleate.cdx	-46.0884	-99.331	2.08702	-2.67147	-13.4316	-1.93898	0	102.025		-32.8276	2.58679	-0.503732	2.0851	0	-0.0339453	0	0	0.125529		0.913839	6.8029	6.48295	4.54247	0	-2.2518	0	0	-41.4911		39.5204	-5321.22	-5958.45	2703.05	-107.996	-405.299	-29.6878	-0.546864	-1440.86		-81.4327	6.8029	6.48295	4.54247	0	-2.2518	0	0	-41.4911
677	2WVI - minimized S5059 Pixantrone Maleate.cdx	-44.9239	-92.1198	1.32111	-1.91713	-13.6443	-2.3294	0	97.3503		-33.5848	1.60805	-0.559109	1.319	0	0.0043418	0	0	0.241925		0.601895	6.91943	5.60217	6.60817	0	-2.40901	0	0	-41.711		38.8291	-5354.78	-6063.15	2611.61	-107.966	-414.471	-26.6308	-0.375126	-1342.95		-10.8534	6.91943	5.60217	6.60817	0	-2.40901	0	0	-41.711
678	2WVI - minimized S5059 Pixantrone Maleate.cdx	-43.4915	-83.1519	0.966491	-1.42356	-14.688	-1.53957	0	89.3962		-33.0513	1.98104	0.104753	0.964881	0	0.0113725	0	0	-0.289148		1.18918	6.13844	4.89961	4.06696	0	-2.14977	0	0	-40.4591		39.7807	-5361.95	-6048.46	2714.11	-110.543	-406.748	-31.6256	-0.316449	-1367.45		-110.909	6.13844	4.89961	4.06696	0	-2.14977	0	0	-40.4591
679	2WVI - minimized S5059 Pixantrone Maleate.cdx	-47.7658	-83.4312	1.23368	-1.74958	-14.2845	-1.86858	0	88.076		-35.7415	1.46988	0.429443	1.23085	0	-0.00917591	0	0	-0.548042		0.366799	7.14138	4.65152	5.06227	0	-2.14993	0	0	-40.4695		40.047	-5289.58	-6012.07	2686.99	-104.263	-412.464	-27.6393	-0.549272	-1379.28		-40.3081	7.14138	4.65152	5.06227	0	-2.14993	0	0	-40.4695
680	2WVI - minimized S5059 Pixantrone Maleate.cdx	-43.134	-82.9972	2.42794	-1.56135	-13.4462	-0.984386	0	87.9092		-34.482	2.14712	0.0497527	2.42888	0	-0.0250388	0	0	-0.522272		0.215793	6.23053	4.89682	4.0649	0	-2.14978	0	0	-40.3668		39.7854	-5303.25	-6079.31	2681.6	-108.748	-411.432	-28.7502	-0.298059	-1329.02		-27.2895	6.23053	4.89682	4.0649	0	-2.14978	0	0	-40.3668
681	2WVI - minimized S5059 Pixantrone Maleate.cdx	-41.7471	-81.7274	3.57936	-1.85565	-14.3385	-1.34535	0	88.5444		-34.604	2.81585	-1.48311	3.57752	0	-0.0417043	0	0	0.388604		0.374547	6.59318	5.44131	4.46982	0	-2.25441	0	0	-40.7418		39.6783	-5266.88	-6027.76	2682.43	-106.881	-409.635	-29.0196	-0.435468	-1331.28		-44.3072	6.59318	5.44131	4.46982	0	-2.25441	0	0	-40.7418
682	2WVI - minimized S5059 Pixantrone Maleate.cdx	-43.5634	-83.8307	1.43615	-1.78602	-14.0791	-1.3438	0	89.1327		-33.0926	1.7134	-0.320046	1.43523	0	-0.00695581	0	0	0.0280846		0.577084	7.04751	5.86163	4.64932	0	-2.26141	0	0	-41.1808		39.9788	-5261.19	-6032.54	2684.39	-106.29	-412.78	-29.9242	-0.775033	-1344.98		-18.3	7.04751	5.86163	4.64932	0	-2.26141	0	0	-41.1808
683	2WVI - minimized S5059 Pixantrone Maleate.cdx	-44.1893	-91.9414	1.57118	-1.55314	-14.6345	-0.953187	0	96.3008		-32.9791	2.02906	-0.137054	1.56779	0	-0.00968964	0	0	-0.320602		0.928613	6.75632	5.32181	4.26476	0	-2.15247	0	0	-40.7148		40.0371	-5304.14	-5971.02	2647.48	-106.99	-407.665	-31.469	-0.783055	-1412.8		-20.9004	6.75632	5.32181	4.26476	0	-2.15247	0	0	-40.7148
684	2WVI - minimized S5059 Pixantrone Maleate.cdx	-42.2413	-87.632	2.37	-1.95424	-13.4119	-1.05623	0	94.4746		-35.0316	2.65847	1.40612	2.36939	0	-0.00659757	0	0	-0.600679		-0.509755	6.5835	5.32242	4.25523	0	-2.15105	0	0	-40.8842		40.0411	-5311.14	-6045.06	2685.04	-112.523	-403.031	-32.8269	-0.736783	-1341.99		-60.0085	6.5835	5.32242	4.25523	0	-2.15105	0	0	-40.8842
685	2WVI - minimized S5059 Pixantrone Maleate.cdx	-45.1743	-91.4263	1.26444	-1.87233	-14.6486	-1.24803	0	97.625		-34.8685	1.35816	1.25716	1.26336	0	-0.0463243	0	0	-0.812099		-0.30394	7.16549	5.4952	5.16771	0	-2.15978	0	0	-41.1702		39.8325	-5327.18	-6079.72	2668.34	-108.635	-404.792	-33.7309	-0.28146	-1327.68		-40.6899	7.16549	5.4952	5.16771	0	-2.15978	0	0	-41.1702
686	2WVI - minimized S5059 Pixantrone Maleate.cdx	-40.3113	-84.9078	2.31019	-1.77628	-13.3832	-0.991695	0	92.6662		-34.2288	2.52336	1.15951	2.3097	0	-0.0165617	0	0	-0.594112		-0.33518	6.73556	5.15233	4.77216	0	-2.17906	0	0	-40.8639		39.854	-5308.52	-6074.24	2697.65	-109.505	-414.039	-30.2927	-0.485249	-1309.12		-68.4838	6.73556	5.15233	4.77216	0	-2.17906	0	0	-40.8639
687	2WVI - minimized S5059 Pixantrone Maleate.cdx	-42.2473	-74.5428	0.929783	-1.55708	-14.3329	-1.16311	0	82.0255		-33.6067	2.6151	1.15746	0.92441	0	-0.00235676	0	0	-0.654945		1.19053	6.76981	4.9638	5.11053	0	-2.19836	0	0	-40.8178		39.7116	-5303.25	-6069.31	2638.72	-109.874	-407.051	-29.0689	-0.252142	-1313.3		-13.1118	6.76981	4.9638	5.11053	0	-2.19836	0	0	-40.8178
688	2WVI - minimized S5059 Pixantrone Maleate.cdx	-42.9025	-82.9808	2.48376	-1.83269	-14.5232	-1.4176	0	89.2025		-33.8345	3.53847	0.759292	2.48211	0	-0.0515258	0	0	-1.05011		1.3987	6.09414	4.90375	4.06126	0	-2.14976	0	0	-40.5085		39.7874	-5297.64	-6021.27	2656.94	-105.787	-400.077	-28.9292	-0.989258	-1334.06		-63.4663	6.09414	4.90375	4.06126	0	-2.14976	0	0	-40.5085
689	2WVI - minimized S5059 Pixantrone Maleate.cdx	-43.7385	-75.9926	1.41054	-1.06215	-14.1807	-1.41809	0	80.5764		-33.0719	1.31816	-0.815035	1.40631	0	0.0250294	0	0	0.375563		0.326297	6.52527	5.4495	4.47259	0	-2.25433	0	0	-40.813		39.6705	-5273.24	-6058.73	2730.98	-108.514	-408.014	-28.1121	-3.78358	-1312.23		-84.8441	6.52527	5.4495	4.47259	0	-2.25433	0	0	-40.813
690	2WVI - minimized S5059 Pixantrone Maleate.cdx	-40.1061	-82.6448	1.94194	-0.784236	-12.4557	-0.7461	0	87.0869		-32.5042	1.07848	0.481451	1.9403	0	-0.147137	0	0	-0.501015		-0.695118	8.18552	7.25247	5.99133	0	-2.27006	0	0	-42.3905		39.6023	-5343.29	-6077.61	2647.5	-108.164	-400.319	-28.7987	-0.624025	-1320.43		-54.8453	8.18552	7.25247	5.99133	0	-2.27006	0	0	-42.3905
691	2WVI - minimized S5059 Pixantrone Maleate.cdx	-43.9225	-90.7507	1.98941	-1.30904	-13.1194	-1.23376	0	93.4054		-32.9043	0.971697	-0.617621	1.98708	0	-0.0133489	0	0	0.0508634		-0.435274	6.13394	4.72518	4.15254	0	-2.15695	0	0	-40.4624		39.8756	-5312.75	-6013.61	2672.19	-104.113	-405.797	-26.7703	-1.1657	-1364.5		-68.9918	6.13394	4.72518	4.15254	0	-2.15695	0	0	-40.4624
692	2WVI - minimized S5059 Pixantrone Maleate.cdx	-42.9513	-100.158	1.43371	-1.97536	-13.3106	-0.998268	0	104.864		-32.8068	2.49374	1.24193	1.42887	0	-0.000648079	0	0	-0.565879		0.389468	6.55528	5.24607	4.4656	0	-2.16414	0	0	-40.9865		39.9942	-5173.07	-5995.83	2764.95	-103.642	-408.225	-28.8237	-3.76079	-1362.48		-35.2559	6.55528	5.24607	4.4656	0	-2.16414	0	0	-40.9865
693	2WVI - minimized S5059 Pixantrone Maleate.cdx	-45.436	-98.5391	1.53443	-1.2283	-14.0566	-0.975064	0	102.778		-34.949	1.3993	0.556266	1.53052	0	-0.0806563	0	0	-0.510223		-0.096605	7.04046	4.76457	5.15224	0	-2.15676	0	0	-40.7512		40.0316	-5226.08	-6005.09	2691.36	-101.44	-395.354	-25.6906	-0.425953	-1362.94		-26.5092	7.04046	4.76457	5.15224	0	-2.15676	0	0	-40.7512
694	2WVI - minimized S5059 Pixantrone Maleate.cdx	-44.6845	-93.309	3.38821	-1.77463	-14.856	-0.84443	0	99.31		-36.5987	3.27473	1.22082	3.38587	0	-0.0911206	0	0	-0.233017		-1.00782	6.19522	4.37926	6.02256	0	-2.29904	0	0	-40.6891		38.7815	-5226.91	-6003.63	2704.93	-107.359	-410.459	-27.3824	-0.236389	-1371.64		-11.129	6.19522	4.37926	6.02256	0	-2.29904	0	0	-40.6891
695	2WVI - minimized S5059 Pixantrone Maleate.cdx	-41.2911	-91.4994	2.15326	-1.74546	-13.0904	-0.760188	0	96.4125		-32.7614	1.48059	0.550546	2.15282	0	-0.0497255	0	0	-0.262717		-0.910336	5.7755	4.18868	3.60339	0	-2.04345	0	0	-39.8676		39.8944	-5352.55	-6003.38	2622.3	-105.054	-404.651	-29.8641	-0.531441	-1355.96		-75.4048	5.7755	4.18868	3.60339	0	-2.04345	0	0	-39.8676
696	2WVI - minimized S5059 Pixantrone Maleate.cdx	-41.9445	-115.094	2.77704	-1.43823	-14.1103	-1.38674	0	118.619		-31.3108	3.28018	1.27919	2.77652	0	-0.0839603	0	0	-1.27508		0.583512	6.2484	4.8974	4.06512	0	-2.14958	0	0	-40.3489		39.7844	-5179.33	-5902.36	2796.25	-106.633	-404.505	-31.1965	-0.27589	-1490.14		-40.4642	6.2484	4.8974	4.06512	0	-2.14958	0	0	-40.3489
697	2WVI - minimized S5059 Pixantrone Maleate.cdx	-42.159	-89.0506	1.92265	-1.79019	-13.208	-0.574117	0	94.7978		-34.2566	1.88406	1.67878	1.91946	0	-0.0112126	0	0	-0.365416		-1.33755	6.92478	4.64193	4.95232	0	-2.1498	0	0	-40.5314		40.0117	-5350.27	-6025.83	2659.11	-108.218	-407.071	-28.8714	-1.03289	-1353.87		-84.4903	6.92478	4.64193	4.95232	0	-2.1498	0	0	-40.5314
698	2WVI - minimized S5059 Pixantrone Maleate.cdx	-40.0397	-96.5601	1.75902	-1.51509	-12.5608	-0.779535	0	99.8123		-30.1954	1.50617	-0.139599	1.75821	0	-0.0314491	0	0	0.0364483		-0.117444	6.4586	5.32785	4.26525	0	-2.15227	0	0	-41.0161		40.0338	-5235.84	-6037.7	2714.11	-105.67	-409.487	-29.0368	-0.930902	-1365.75		-1.37601	6.4586	5.32785	4.26525	0	-2.15227	0	0	-41.0161
699	2WVI - minimized S5059 Pixantrone Maleate.cdx	-44.9433	-92.9874	1.78569	-1.93093	-14.4954	-1.20709	0	100.124		-36.2324	2.54156	1.38514	1.78732	0	-0.00693954	0	0	-0.458942		-0.165015	6.06079	4.89972	4.0635	0	-2.14949	0	0	-40.5357		39.7827	-5319.3	-6087.05	2694.84	-105.141	-408.451	-31.3341	-0.411149	-1311.04		-70.7179	6.06079	4.89972	4.0635	0	-2.14949	0	0	-40.5357
700	2WVI - minimized S5059 Pixantrone Maleate.cdx	-39.6891	-88.7219	0.259886	-1.30531	-13.9719	-0.926644	0	94.9266		-29.9497	2.07621	1.20715	0.258065	0	0.000770237	0	0	-0.799781		1.41	6.97642	4.64192	4.95998	0	-2.15012	0	0	-40.4771		40.0017	-5363.53	-6063.47	2668.52	-107.567	-410.885	-30.3554	-0.378054	-1354.56		-64.8338	6.97642	4.64192	4.95998	0	-2.15012	0	0	-40.4771
701	2WVI - minimized S5059 Pixantrone Maleate.cdx	-40.367	-115.001	1.96718	-1.65226	-13.7965	-0.906861	0	121.181		-32.1588	3.97143	1.6641	1.96534	0	-0.0722182	0	0	-0.83618		1.25039	6.55779	5.15535	4.75185	0	-2.17864	0	0	-41.0384		39.8676	-5226.98	-5906.72	2652.78	-108	-402.266	-26.7929	-0.516677	-1482.09		46.6268	6.55779	5.15535	4.75185	0	-2.17864	0	0	-41.0384
702	2WVI - minimized S5059 Pixantrone Maleate.cdx	-48.4137	-114.495	0.308366	-1.75758	-13.5285	-1.09655	0	117.261		-35.1052	1.8632	1.23934	0.305959	0	0.142809	0	0	-0.810048		0.985141	6.63113	4.40821	6.64321	0	-2.33463	0	0	-40.5463		38.4606	-5279.83	-5871.41	2624.76	-106.615	-412.993	-28.8857	-0.382772	-1488.43		4.12408	6.63113	4.40821	6.64321	0	-2.33463	0	0	-40.5463
703	2WVI - minimized S5059 Pixantrone Maleate.cdx	-41.3176	-102.972	-0.652494	-1.13964	-12.8648	-0.586803	0	109.964		-33.0662	0.773853	0.415348	-0.657719	0	0.197195	0	0	0.203863		0.615167	6.71411	5.7405	5.96366	0	-2.35548	0	0	-41.3012		38.6666	-5256.45	-5806.19	2672.01	-102.35	-398.851	-26.236	-0.280036	-1539.75		-54.8049	6.71411	5.7405	5.96366	0	-2.35548	0	0	-41.3012
704	2WVI - minimized S5059 Pixantrone Maleate.cdx	-44.9679	-109.255	1.58328	-1.52867	-13.798	-1.02172	0	114.172		-35.1204	1.8223	0.520819	1.5843	0	-0.0196786	0	0	-0.222909		-0.0402376	6.28507	5.62488	4.39752	0	-2.15704	0	0	-40.9827		39.4024	-5333.38	-5849.17	2700.34	-104.701	-401.585	-31.4951	-0.772921	-1484.8		-161.198	6.28507	5.62488	4.39752	0	-2.15704	0	0	-40.9827
705	2WVI - minimized S5059 Pixantrone Maleate.cdx	-42.6281	-109.058	0.545618	-1.87658	-13.7199	-1.02089	0	116.936		-34.4345	1.71477	1.35174	0.541461	0	-0.0142839	0	0	-0.552112		0.387968	6.86382	5.87722	4.70748	0	-2.1692	0	0	-41.1638		39.6122	-5327.29	-5903.8	2690.98	-105.443	-408.212	-26.7608	-0.254318	-1460.45		-113.346	6.86382	5.87722	4.70748	0	-2.1692	0	0	-41.1638
706	2WVI - minimized S5059 Pixantrone Maleate.cdx	-41.5744	-110.947	6.64252	-1.72012	-13.6478	-1.12759	0	112.127		-32.9016	4.47628	1.26405	6.64308	0	-0.350331	0	0	-1.54202		-1.53849	6.3	5.56328	4.36801	0	-2.15524	0	0	-40.9107		39.4347	-5243.76	-5849.77	2761.8	-102.793	-410.818	-31.6147	-0.118657	-1523.43		-87.0098	6.3	5.56328	4.36801	0	-2.15524	0	0	-40.9107
707	2WVI - minimized S5059 Pixantrone Maleate.cdx	-40.0243	-102.337	2.13584	-1.42587	-12.8766	-0.620438	0	108.492		-33.3923	1.66113	0.775744	2.13392	0	-0.0417608	0	0	-0.336687		-0.870078	6.58958	5.70484	4.4733	0	-2.1612	0	0	-40.9801		39.5528	-5246.14	-5850.59	2707.96	-101.83	-394.688	-30.699	-0.221731	-1493.02		-83.042	6.58958	5.70484	4.4733	0	-2.1612	0	0	-40.9801
708	2WVI - minimized S5059 Pixantrone Maleate.cdx	-40.8606	-116.039	1.88219	-1.22619	-11.8543	-3.76508	0	119.522		-29.3796	1.1768	-0.673881	1.88126	0	-0.0155236	0	0	0.285628		-0.300687	6.77918	5.93384	4.59652	0	-2.16185	0	0	-41.2234		39.6341	-5289.93	-5856.35	2699.41	-99.9584	-401.582	-33.0936	-0.347573	-1491.77		-106.235	6.77918	5.93384	4.59652	0	-2.16185	0	0	-41.2234
709	2WVI - minimized S5059 Pixantrone Maleate.cdx	-38.1199	-110.655	1.62142	-1.28562	-12.2706	-3.10192	0	116.16		-28.5883	2.18938	-0.137854	1.61965	0	-0.00479867	0	0	0.10545		0.606935	5.96138	5.18224	3.9665	0	-2.04978	0	0	-40.6494		39.5119	-5314.84	-5879.63	2660.41	-99.5065	-398.24	-30.232	-0.564725	-1461.03		-106.049	5.96138	5.18224	3.9665	0	-2.04978	0	0	-40.6494
710	2WVI - minimized S5059 Pixantrone Maleate.cdx	-39.2751	-101.797	1.07381	-1.13963	-13.01	-1.94946	0	107.507		-29.9596	1.22004	-0.25946	1.07294	0	0.0151218	0	0	0.245666		0.145772	6.40461	5.41078	4.15232	0	-2.04752	0	0	-40.7918		39.6808	-5346.09	-5989.43	2641.2	-104.729	-401.452	-30.6901	-0.333259	-1390.02		-70.6365	6.40461	5.41078	4.15232	0	-2.04752	0	0	-40.7918
711	2WVI - minimized S5059 Pixantrone Maleate.cdx	-35.3346	-101.824	1.75032	-1.80513	-10.9518	-3.21325	0	101.411		-20.7012	1.60003	-2.50157	1.75	0	-0.0244127	0	0	1.44819		0.927829	6.08423	5.30938	4.08717	0	-2.05237	0	0	-40.8604		39.6004	-5292.81	-5962.3	2678.08	-102.615	-393.924	-32.2643	-4.31482	-1402.26		-73.2104	6.08423	5.30938	4.08717	0	-2.05237	0	0	-40.8604
712	2WVI - minimized S5059 Pixantrone Maleate.cdx	-37.8158	-91.5586	-0.0604322	-1.32461	-11.4538	-1.04756	0	92.949		-25.3198	0.638202	-1.38055	-0.0629906	0	0.172513	0	0	1.22582		0.683405	7.06892	6.64887	6.02724	0	-2.35924	0	0	-41.8716		38.6236	-5320.12	-6014.21	2604.06	-106.157	-400.099	-30.6689	-0.40143	-1339.02		-33.6275	7.06892	6.64887	6.02724	0	-2.35924	0	0	-41.8716
713	2WVI - minimized S5059 Pixantrone Maleate.cdx	-37.5408	-97.4284	1.5155	-0.895912	-11.2094	-2.65293	0	99.2087		-26.0784	0.708163	-0.873255	1.51172	0	-0.0238577	0	0	-0.115879		0.209438	6.60519	5.43101	4.09993	0	-2.04291	0	0	-40.545		39.6621	-5373.41	-6039.78	2668.79	-109.196	-399.567	-31.285	-0.0904302	-1350.07		-112.212	6.60519	5.43101	4.09993	0	-2.04291	0	0	-40.545
714	2WVI - minimized S5059 Pixantrone Maleate.cdx	-39.4791	-123.303	2.54494	-2.05484	-11.1153	-3.98457	0	122.153		-23.7198	2.17922	-1.48957	2.54339	0	-0.0837815	0	0	0.625285		0.583901	6.88813	6.63384	5.26313	0	-2.19126	0	0	-42.0562		39.2386	-5301.45	-5915.79	2670.59	-104.028	-406.811	-28.3934	-0.215706	-1453.4		-63.3952	6.88813	6.63384	5.26313	0	-2.19126	0	0	-42.0562
715	2WVI - minimized S5059 Pixantrone Maleate.cdx	-44.4981	-99.6325	-0.102581	-1.4469	-13.7242	-0.74946	0	104.587		-33.4294	1.16115	-0.641439	-0.102277	0	0.177901	0	0	0.938191		0.788775	6.80801	5.62666	6.32027	0	-2.37131	0	0	-41.3067		38.5391	-5299.86	-5891.6	2685.02	-104.505	-399.262	-25.1782	-0.559983	-1483.32		-80.4506	6.80801	5.62666	6.32027	0	-2.37131	0	0	-41.3067
716	2WVI - minimized S5059 Pixantrone Maleate.cdx	-37.319	-106.173	-0.824269	-1.46956	-11.4774	-2.8768	0	109.138		-23.6369	1.13355	0.00440095	-0.828372	0	0.234116	0	0	0.308637		1.41477	6.65462	6.17913	5.8298	0	-2.35362	0	0	-41.6261		38.6254	-5222.12	-5962.29	2664.16	-101.593	-399.85	-29.1107	-0.389702	-1370.06		-22.9868	6.65462	6.17913	5.8298	0	-2.35362	0	0	-41.6261
717	2WVI - minimized S5059 Pixantrone Maleate.cdx	-43.2945	-97.3541	0.586524	-1.32131	-14.2492	-3.33977	0	103.802		-31.4183	1.03444	0.592514	0.584706	0	-0.0244913	0	0	0.152371		-0.270659	6.58693	5.02838	6.02559	0	-2.23247	0	0	-41.1476		38.913	-5267.47	-5932.99	2709.42	-102.842	-397.95	-30.7905	-0.3816	-1427.47		-84.4594	6.58693	5.02838	6.02559	0	-2.23247	0	0	-41.1476
718	2WVI - minimized S5059 Pixantrone Maleate.cdx	-44.2664	-109.746	1.44213	-1.50924	-12.943	-3.89414	0	111.606		-29.2229	0.666649	-0.354998	1.43903	0	-0.00514769	0	0	-0.0294907		-0.382742	6.62399	5.6952	4.48158	0	-2.1614	0	0	-40.9352		39.5438	-5327.85	-5885.77	2580.46	-107.012	-401.041	-32.5253	-0.408562	-1491.6		10.0401	6.62399	5.6952	4.48158	0	-2.1614	0	0	-40.9352
719	2WVI - minimized S5059 Pixantrone Maleate.cdx	-38.9561	-114.469	0.190621	-1.79734	-11.0361	-3.24981	0	116.157		-24.7512	0.936831	-1.76726	0.188957	0	0.188852	0	0	1.28444		1.04184	7.37953	7.30624	6.45888	0	-2.47562	0	0	-42.446		38.536	-5366.3	-5923.02	2648.24	-108.333	-408.386	-29.9933	-0.530046	-1448.94		-95.3395	7.37953	7.30624	6.45888	0	-2.47562	0	0	-42.446
720	2WVI - minimized S5059 Pixantrone Maleate.cdx	-37.7337	-113.013	0.828816	-0.838295	-12.136	-3.32292	0	118.942		-28.1938	0.677486	-1.26762	0.826795	0	-0.0322405	0	0	0.559885		0.590671	6.62634	6.57912	4.46892	0	-2.15424	0	0	-41.5227		39.2553	-5329.28	-5937.69	2643.59	-107.589	-407.874	-29.5269	-0.434392	-1459.81		-29.952	6.62634	6.57912	4.46892	0	-2.15424	0	0	-41.5227
721	2WVI - minimized S5059 Pixantrone Maleate.cdx	-35.333	-102.351	1.54336	-1.47002	-11.1002	-3.42225	0	104.961		-23.493	0.919712	-1.25854	1.53975	0	-0.0831506	0	0	0.463161		0.258494	6.58437	6.5763	4.46944	0	-2.15415	0	0	-41.5634		39.2561	-5365.22	-5916.86	2624.34	-105.35	-404.389	-29.7491	-0.516395	-1441.34		-91.3511	6.58437	6.5763	4.46944	0	-2.15415	0	0	-41.5634
722	2WVI - minimized S5059 Pixantrone Maleate.cdx	-39.6819	-99.1856	2.16645	-1.37686	-11.8031	-4.16197	0	100.613		-25.934	0.904203	-0.355335	2.16455	0	-0.0866331	0	0	-0.465734		-0.352644	7.00955	5.79	4.53964	0	-2.15697	0	0	-40.7836		39.6205	-5333.4	-6000.92	2678.38	-106.049	-418.193	-31.3614	-0.321447	-1398.04		-56.8953	7.00955	5.79	4.53964	0	-2.15697	0	0	-40.7836
723	2WVI - minimized S5059 Pixantrone Maleate.cdx	-40.8617	-105.162	3.37144	-1.60883	-13.1722	-3.57045	0	111.582		-32.302	1.61071	0.236758	3.36879	0	-0.160178	0	0	-0.0815636		-1.75309	6.78873	5.69446	5.33972	0	-2.2039	0	0	-41.3318		39.2903	-5351.74	-5990.88	2652.2	-108.788	-409.087	-29.4602	-0.334854	-1400.8		-64.5905	6.78873	5.69446	5.33972	0	-2.2039	0	0	-41.3318
724	2WVI - minimized S5059 Pixantrone Maleate.cdx	-38.9323	-96.5311	2.20692	-1.21514	-11.9227	-3.56521	0	100.772		-28.6768	1.16868	-0.694035	2.20702	0	-0.0498325	0	0	-0.00106876		-0.293405	6.40683	5.62938	4.40288	0	-2.15661	0	0	-40.8646		39.3958	-5302.95	-5968.46	2686.02	-104.562	-399.983	-29.1584	-1.41289	-1397.13		-88.2674	6.40683	5.62938	4.40288	0	-2.15661	0	0	-40.8646
725	2WVI - minimized S5059 Pixantrone Maleate.cdx	-36.1175	-102.632	0.586105	-1.43709	-10.8049	-3.5402	0	105.459		-23.7487	1.30449	0.159609	0.584531	0	0.140105	0	0	-0.105083		0.525329	7.3087	6.23809	6.33011	0	-2.46587	0	0	-41.4206		38.6269	-5335.91	-6065.71	2717.95	-110.839	-411.362	-30.9766	-1.44824	-1363.32		-70.2046	7.3087	6.23809	6.33011	0	-2.46587	0	0	-41.4206
726	2WVI - minimized S5059 Pixantrone Maleate.cdx	-37.1891	-96.0263	0.195279	-1.36565	-11.1513	-2.75104	0	99.0687		-25.1588	0.992508	-1.48711	0.195828	0	0.22015	0	0	0.886309		1.17733	7.8641	7.4175	7.12974	0	-2.47183	0	0	-42.6257		38.4144	-5290.94	-5956.99	2701.35	-102.363	-404.453	-27.7489	-6.81976	-1405.22		-88.6969	7.8641	7.4175	7.12974	0	-2.47183	0	0	-42.6257
727	2WVI - minimized S5059 Pixantrone Maleate.cdx	-39.2471	-112.517	1.2749	-1.46481	-11.1383	-3.87976	0	113.397		-24.9195	1.1362	-0.413285	1.27243	0	0.0164684	0	0	0.100791		0.159797	6.78761	4.9731	5.46695	0	-2.23462	0	0	-40.5698		39.152	-5309.25	-5901.72	2719.12	-101.219	-408.169	-25.8306	-2.36626	-1446.42		-142.638	6.78761	4.9731	5.46695	0	-2.23462	0	0	-40.5698
728	2WVI - minimized S5059 Pixantrone Maleate.cdx	-36.6778	-119.485	3.03945	-1.89106	-11.3996	-3.40417	0	120.167		-23.7034	1.66745	-1.01928	3.03591	0	-0.0982028	0	0	-0.0141191		-0.236854	7.19118	6.80965	5.00259	0	-2.26711	0	0	-41.6169		39.2629	-5333	-5845.41	2672.98	-101.329	-408.34	-23.3601	-0.458146	-1520.83		-106.253	7.19118	6.80965	5.00259	0	-2.26711	0	0	-41.6169
729	2WVI - minimized S5059 Pixantrone Maleate.cdx	-38.2384	-117.488	0.680113	-2.00527	-10.942	-3.41595	0	116.606		-21.673	0.946293	-1.43904	0.673264	0	0.0131235	0	0	0.664852		1.03409	6.3393	5.60385	4.40388	0	-2.15693	0	0	-40.9303		39.4188	-5299.71	-5922.3	2703.22	-105.833	-404.868	-29.8886	-5.33275	-1434.31		-100.395	6.3393	5.60385	4.40388	0	-2.15693	0	0	-40.9303
730	2WVI - minimized S5059 Pixantrone Maleate.cdx	-36.8097	-107.24	1.16246	-1.22247	-11.9498	-3.60607	0	110.485		-24.4385	1.08483	-0.580863	1.15838	0	0.00365684	0	0	0.558141		-0.0544845	6.41637	6.49073	4.5082	0	-2.15434	0	0	-41.6745		39.2463	-5301.75	-5845.74	2615.18	-103.247	-402.896	-27.233	-5.09719	-1500.75		-31.9702	6.41637	6.49073	4.5082	0	-2.15434	0	0	-41.6745
731	2WVI - minimized S5059 Pixantrone Maleate.cdx	-37.2336	-103.784	1.79452	-1.43151	-11.2865	-3.33817	0	106.092		-25.2805	2.11946	-0.423545	1.79262	0	-0.0207511	0	0	0.241385		0.529759	6.02867	5.19471	4.10976	0	-2.05339	0	0	-40.7772		39.5548	-5327.52	-5961.8	2697.67	-106.405	-402.896	-30.4389	-1.42573	-1401.5		-120.717	6.02867	5.19471	4.10976	0	-2.05339	0	0	-40.7772
732	2WVI - minimized S5059 Pixantrone Maleate.cdx	-40.6757	-99.8393	1.11393	-1.95087	-12.0342	-3.61558	0	102.16		-26.5097	1.47015	-0.375591	1.1124	0	0.0285142	0	0	0.0760075		0.628825	6.06576	5.15121	3.96723	0	-2.05003	0	0	-40.5335		39.5308	-5251.7	-5963.04	2689.42	-106.08	-397.421	-26.7778	-3.27714	-1423.29		-21.2285	6.06576	5.15121	3.96723	0	-2.05003	0	0	-40.5335
733	2WVI - minimized S5059 Pixantrone Maleate.cdx	-37.9461	-92.7776	0.6726	-1.51232	-11.4224	-3.42965	0	95.159		-24.6357	1.12314	-0.243773	0.670856	0	0.0130079	0	0	0.0224223		0.660623	5.88385	4.24747	3.70445	0	-2.04264	0	0	-39.9619		39.9364	-5309.33	-6053.65	2642.8	-110.072	-403.679	-26.9803	-0.942165	-1353.98		-2.8254	5.88385	4.24747	3.70445	0	-2.04264	0	0	-39.9619
734	2WVI - minimized S5059 Pixantrone Maleate.cdx	-37.3967	-94.6055	2.69493	-1.38759	-12.1657	-3.0436	0	98.9321		-27.8213	1.84851	-0.52101	2.69641	0	-0.0643703	0	0	-0.0409163		-0.221601	6.01252	5.15311	3.97309	0	-2.04993	0	0	-40.5919		39.5282	-5264.23	-6034.2	2658.66	-109.385	-400.59	-26.8143	-0.395038	-1352.64		1.13285	6.01252	5.15311	3.97309	0	-2.04993	0	0	-40.5919
735	2WVI - minimized S5059 Pixantrone Maleate.cdx	-40.3353	-91.1888	0.675576	-1.96499	-11.9108	-3.25191	0	92.8771		-25.5714	1.22655	-0.0112205	0.673854	0	-0.000501294	0	0	-0.399105		0.963521	6.68621	5.20954	5.37636	0	-2.23207	0	0	-40.7125		39.0449	-5179.12	-5998.57	2718.37	-107.422	-398.765	-26.6442	-0.363584	-1352.24		-13.4911	6.68621	5.20954	5.37636	0	-2.23207	0	0	-40.7125
736	2WVI - minimized S5059 Pixantrone Maleate.cdx	-38.9382	-92.7344	2.16155	-1.56923	-11.7857	-3.43195	0	96.0878		-27.6663	1.6166	-0.499765	2.1605	0	-0.0176279	0	0	-0.0673987		0.0408944	6.00767	5.19454	3.99584	0	-2.05168	0	0	-40.6217		39.4906	-5252.08	-6037.24	2686.73	-109.098	-402.12	-31.5562	-0.302337	-1356.67		-1.8292	6.00767	5.19454	3.99584	0	-2.05168	0	0	-40.6217
737	2WVI - minimized S5059 Pixantrone Maleate.cdx	-42.4301	-81.1361	1.63447	-1.77592	-13.0676	-3.65775	0	84.9284		-29.3556	0.720923	-0.556251	1.63203	0	-0.00602832	0	0	0.138971		-0.487796	6.2131	5.31719	4.07942	0	-2.05086	0	0	-40.7262		39.5935	-5166.6	-6041.2	2736.74	-105.747	-411.891	-32.1859	-0.267837	-1327.99		15.9473	6.2131	5.31719	4.07942	0	-2.05086	0	0	-40.7262
738	2WVI - minimized S5059 Pixantrone Maleate.cdx	-41.1414	-95.9103	1.02028	-1.68395	-12.8594	-1.33556	0	99.213		-29.5854	0.742415	-1.34799	1.01885	0	0.0245019	0	0	0.969562		0.0774892	6.53218	6.57653	4.46899	0	-2.15415	0	0	-41.6165		39.2573	-5289.17	-5984.62	2662.48	-105.165	-412.577	-30.207	-0.323666	-1367.8		-50.9518	6.53218	6.57653	4.46899	0	-2.15415	0	0	-41.6165
739	2WVI - minimized S5059 Pixantrone Maleate.cdx	-39.7967	-92.9908	0.661756	-1.50381	-12.4616	-3.8326	0	95.3737		-25.0434	0.976431	0.191651	0.661529	0	-0.0403712	0	0	-0.321087		0.48471	6.44282	5.62391	4.39502	0	-2.15656	0	0	-40.8283		39.4087	-5294.18	-6028.4	2666.39	-107.326	-407.167	-29.3624	-0.279998	-1356.14		-31.8961	6.44282	5.62391	4.39502	0	-2.15656	0	0	-40.8283
740	2WVI - minimized S5059 Pixantrone Maleate.cdx	-42.0673	-96.5453	0.154732	-1.18508	-12.771	-3.5517	0	98.5402		-26.7092	0.871689	-0.4792	0.154748	0	0.00478168	0	0	0.270347		0.921012	5.65006	4.33694	3.76183	0	-2.04647	0	0	-40.1281		39.7259	-5236.56	-5956.6	2673.39	-104.72	-407.836	-26.9088	-1.03865	-1407.62		-5.21639	5.65006	4.33694	3.76183	0	-2.04647	0	0	-40.1281
741	2WVI - minimized S5059 Pixantrone Maleate.cdx	-38.7314	-107.07	0.531306	-2.03761	-11.3318	-3.39121	0	107.13		-22.5623	0.483994	-0.765135	0.52938	0	-0.00430423	0	0	0.315854		0.408199	6.33628	4.71933	4.15	0	-2.15615	0	0	-40.2563		39.8794	-5266.94	-5928.37	2677.04	-104.414	-397.163	-23.8522	-0.233546	-1419.35		-70.5898	6.33628	4.71933	4.15	0	-2.15615	0	0	-40.2563
742	2WVI - minimized S5059 Pixantrone Maleate.cdx	-38.9993	-108.607	0.613399	-1.66616	-11.3438	-4.14324	0	108.76		-22.6129	0.978815	0.0989944	0.609198	0	-0.047909	0	0	-0.448638		0.767169	7.31308	8.4204	6.50168	0	-2.47197	0	0	-43.5445		38.4075	-5259.46	-5910.31	2659.72	-104.565	-410.855	-27.9545	-0.666208	-1477.92		13.0969	7.31308	8.4204	6.50168	0	-2.47197	0	0	-43.5445
743	2WVI - minimized S5059 Pixantrone Maleate.cdx	-36.4159	-114.629	2.74946	-1.83729	-11.6865	-3.77894	0	117.504		-24.7374	1.94437	0.64926	2.74897	0	-0.107621	0	0	-0.597114		-0.749123	7.47268	8.42318	6.50985	0	-2.47228	0	0	-43.3828		38.3947	-5228.72	-5941.18	2776.84	-106.732	-415.212	-31.0356	-0.140276	-1450.93		-60.3341	7.47268	8.42318	6.50985	0	-2.47228	0	0	-43.3828
744	2WVI - minimized S5059 Pixantrone Maleate.cdx	-34.0608	-107.885	2.20356	-1.787	-10.9904	-3.89914	0	110.748		-22.451	3.091	1.20444	2.20343	0	0.0751425	0	0	-0.517768		0.125745	7.10365	7.44921	7.58402	0	-2.64207	0	0	-43.0239		37.7364	-5283.31	-6057.65	2693.83	-107.776	-406.683	-29.9082	-0.240432	-1349.54		-25.3444	7.10365	7.44921	7.58402	0	-2.64207	0	0	-43.0239
745	2WVI - minimized S5059 Pixantrone Maleate.cdx	-39.0795	-91.6646	-0.162861	-1.75021	-12.5642	-1.30769	0	98.3616		-29.9914	0.495272	-0.159346	-0.165356	0	0.0240549	0	0	0.352414		0.443506	6.80598	5.79495	4.54391	0	-2.15726	0	0	-41.0031		39.6275	-5345.77	-6094.02	2665.34	-111.295	-414.449	-27.5087	-0.239611	-1318.57		-45.0311	6.80598	5.79495	4.54391	0	-2.15726	0	0	-41.0031
746	2WVI - minimized S5059 Pixantrone Maleate.cdx	-40.0407	-96.1584	2.69823	-1.35704	-12.144	-1.61111	0	99.6561		-31.1245	1.96352	0.933631	2.69573	0	-0.0224673	0	0	-0.629439		-1.01393	6.37244	5.62581	4.40374	0	-2.15681	0	0	-40.8931		39.3928	-5247.18	-6029.53	2683.08	-109.236	-406.942	-26.9595	-0.270642	-1363.36		6.03067	6.37244	5.62581	4.40374	0	-2.15681	0	0	-40.8931
747	2WVI - minimized S5059 Pixantrone Maleate.cdx	-46.376	-92.5884	-0.194843	-1.83798	-14.0188	-2.42209	0	96.0064		-31.3203	0.497106	0.731519	-0.197575	0	0.0580189	0	0	-0.441193		0.346337	6.57462	5.21023	5.39743	0	-2.23379	0	0	-40.8288		39.0295	-5287.72	-6121.12	2626.73	-108.219	-411.883	-29.1753	-1.68361	-1294.09		51.7315	6.57462	5.21023	5.39743	0	-2.23379	0	0	-40.8288
748	2WVI - minimized S5059 Pixantrone Maleate.cdx	-40.254	-90.8004	2.66753	-1.51937	-12.6882	-2.02853	0	95.4051		-31.2901	1.5608	-0.275935	2.66788	0	-0.239265	0	0	0.340758		-0.932634	7.19135	6.73928	5.94255	0	-2.34468	0	0	-42.01		38.8642	-5286.73	-6104.05	2645.21	-106.333	-403.731	-26.5182	-0.245379	-1272.16		-18.8993	7.19135	6.73928	5.94255	0	-2.34468	0	0	-42.01
749	2WVI - minimized S5059 Pixantrone Maleate.cdx	-43.7364	-83.5537	2.00548	-1.45039	-13.2125	-1.7474	0	88.2724		-34.0503	0.718568	-0.721091	2.00351	0	-0.134967	0	0	0.0675337		-0.496418	6.53098	6.56804	4.46026	0	-2.15396	0	0	-41.6008		39.2575	-5303.57	-6128	2661.49	-109.648	-411.084	-29.8936	-0.164188	-1291.08		4.811	6.53098	6.56804	4.46026	0	-2.15396	0	0	-41.6008
750	2WVI - minimized S5059 Pixantrone Maleate.cdx	-42.6902	-85.6372	1.12788	-1.7474	-12.8689	-1.05563	0	90.7601		-33.2692	1.7	0.397695	1.12509	0	0.078203	0	0	0.212289		-0.113281	7.05034	5.73208	5.91517	0	-2.35037	0	0	-41.1024		38.8558	-5304.74	-6071.86	2691.34	-105.645	-404.685	-26.94	-0.288854	-1288.08		-98.5767	7.05034	5.73208	5.91517	0	-2.35037	0	0	-41.1024
751	2WVI - minimized S5059 Pixantrone Maleate.cdx	-45.8257	-92.1857	1.09712	-1.37156	-13.5995	-3.83331	0	93.3396		-29.2722	1.23101	1.10957	1.09587	0	0.120925	0	0	-0.749599		-0.345752	7.21074	6.25969	6.34543	0	-2.46851	0	0	-41.5324		38.6066	-5285.99	-6119.06	2695.45	-108.289	-416.365	-33.786	-0.216772	-1266.3		-37.4069	7.21074	6.25969	6.34543	0	-2.46851	0	0	-41.5324
752	2WVI - minimized S5059 Pixantrone Maleate.cdx	-38.4731	-91.5035	0.27979	-1.23649	-11.5966	-4.05444	0	94.5196		-24.8815	1.48111	0.307982	0.276586	0	0.139541	0	0	-0.455967		1.21296	7.20021	7.23432	8.20626	0	-2.59515	0	0	-43.1762		37.5309	-5200.72	-6176.39	2733.75	-110.116	-410.362	-31.5698	-0.189699	-1251.21		45.3655	7.20021	7.23432	8.20626	0	-2.59515	0	0	-43.1762
753	2WVI - minimized S5059 Pixantrone Maleate.cdx	-44.5318	-87.525	0.68105	-1.49496	-14.0474	-4.05802	0	92.9186		-31.0061	1.18177	-0.523632	0.679683	0	-0.00130661	0	0	0.642401		0.384626	6.37159	6.56605	4.47067	0	-2.15379	0	0	-41.7669		39.2556	-5272.05	-6188.8	2653.26	-109.782	-411.532	-30.6051	-1.79035	-1234.41		51.6073	6.37159	6.56605	4.47067	0	-2.15379	0	0	-41.7669
754	2WVI - minimized S5059 Pixantrone Maleate.cdx	-41.6849	-82.4593	4.08798	-1.62024	-13.6059	-1.48277	0	86.5989		-33.2036	3.29198	2.22444	4.08863	0	-0.253091	0	0	-1.55101		-1.21699	7.12026	6.71067	5.87288	0	-2.33607	0	0	-41.9128		38.7856	-5301.65	-6138.01	2672.37	-115.999	-402.153	-28.22	-0.297613	-1268.9		-20.4349	7.12026	6.71067	5.87288	0	-2.33607	0	0	-41.9128
755	2WVI - minimized S5059 Pixantrone Maleate.cdx	-41.733	-77.2839	0.144027	-1.46247	-12.9029	-2.71632	0	83.5593		-31.0708	0.769758	-0.793119	0.143553	0	0.223512	0	0	1.13907		0.0567416	7.24624	7.30657	6.44519	0	-2.47324	0	0	-42.584		38.5517	-5274.05	-6167.08	2658.36	-112.423	-407.198	-26.3766	-0.628001	-1251.72		33.0211	7.24624	7.30657	6.44519	0	-2.47324	0	0	-42.584
756	2WVI - minimized S5059 Pixantrone Maleate.cdx	-40.0313	-86.7428	0.0307396	-1.95773	-12.0588	-1.82878	0	95.1947		-32.6687	1.27101	0.562539	0.0285822	0	0.0505829	0	0	0.207308		0.421995	6.53079	5.011	5.99238	0	-2.2288	0	0	-41.191		38.9472	-5287.7	-6160.58	2639.71	-111.322	-402.474	-26.2923	-0.262491	-1279.43		52.9502	6.53079	5.011	5.99238	0	-2.2288	0	0	-41.191
757	2WVI - minimized S5059 Pixantrone Maleate.cdx	-43.7081	-94.041	0.686794	-1.11612	-12.6901	-3.61116	0	96.6317		-29.5683	0.303242	-0.645776	0.684839	0	0.00374154	0	0	0.0455292		0.214908	6.34227	5.43455	4.09771	0	-2.04278	0	0	-40.8072		39.66	-5233.47	-6077.59	2669.92	-106.662	-388.129	-28.7144	-0.216195	-1273.87		-28.2156	6.34227	5.43455	4.09771	0	-2.04278	0	0	-40.8072
758	2WVI - minimized S5059 Pixantrone Maleate.cdx	-37.0712	-83.487	1.28011	-1.67304	-11.4036	-3.04505	0	85.25		-23.9926	0.576929	-1.18337	1.27839	0	-0.0428486	0	0	0.569614		-0.0448535	6.12967	4.61242	4.05614	0	-2.05051	0	0	-40.4336		39.9452	-5164	-6032.89	2721.75	-106.944	-381.985	-26.9551	-0.294445	-1346.01		9.33183	6.12967	4.61242	4.05614	0	-2.05051	0	0	-40.4336
759	2WVI - minimized S5059 Pixantrone Maleate.cdx	-34.7321	-90.2716	0.971768	-1.32684	-11.0955	-2.89996	0	93.6551		-23.7652	0.778195	-0.887305	0.969333	0	-0.0363682	0	0	0.378023		0.354512	6.53061	4.6998	5.05917	0	-2.19429	0	0	-40.6171		39.583	-5198.83	-6001.15	2708.89	-106.363	-389.628	-33.4773	-0.315326	-1376.83		0.0376306	6.53061	4.6998	5.05917	0	-2.19429	0	0	-40.6171
760	2WVI - minimized S5059 Pixantrone Maleate.cdx	-38.0641	-91.3329	3.01197	-1.41642	-11.4129	-3.50179	0	92.9209		-26.333	1.29208	-0.702448	3.00886	0	-0.251632	0	0	-0.0529368		-0.709756	6.96792	6.88471	4.64856	0	-2.15799	0	0	-41.899		39.4916	-5251.21	-6064.52	2730.15	-108.347	-394.769	-29.511	-0.286261	-1363.73		-20.1988	6.96792	6.88471	4.64856	0	-2.15799	0	0	-41.899
761	2WVI - minimized S5059 Pixantrone Maleate.cdx	-42.4888	-90.5992	1.08928	-1.58086	-13.2889	-3.2754	0	94.8985		-29.7321	0.670815	-0.653101	1.08558	0	-0.0197866	0	0	0.0842978		0.173823	6.2304	5.33452	4.0628	0	-2.04933	0	0	-40.7109		39.5933	-5249.93	-6056.29	2619.77	-108.566	-398.233	-31.1827	-0.577144	-1338.92		64.0727	6.2304	5.33452	4.0628	0	-2.04933	0	0	-40.7109
762	2WVI - minimized S5059 Pixantrone Maleate.cdx	-36.2467	-93.9242	1.6681	-1.26488	-11.906	-3.17427	0	99.3047		-26.9501	2.22677	-0.0606048	1.66426	0	0.0450762	0	0	0.218324		0.35971	6.66035	6.07861	5.50157	0	-2.23794	0	0	-41.6706		38.9887	-5263.01	-6066.97	2640.48	-112.408	-396.492	-26.6423	-1.11609	-1365.43		65.5739	6.66035	6.07861	5.50157	0	-2.23794	0	0	-41.6706
763	2WVI - minimized S5059 Pixantrone Maleate.cdx	-40.94	-106.092	0.955741	-1.11463	-12.131	-3.63221	0	108.045		-26.9712	0.513205	-1.34424	0.954727	0	0.00133883	0	0	0.76848		0.132901	7.04279	6.58618	5.42117	0	-2.19925	0	0	-41.983		39.2177	-5267.35	-6018.8	2676.9	-110.26	-404.523	-28.1062	-0.530366	-1379.73		-2.30691	7.04279	6.58618	5.42117	0	-2.19925	0	0	-41.983
764	2WVI - minimized S5059 Pixantrone Maleate.cdx	-41.3303	-97.5113	1.14263	-1.86936	-12.1687	-4.17161	0	97.1217		-23.8737	1.32658	-0.213939	1.14067	0	-0.0234795	0	0	-0.26525		0.688584	6.16955	4.72645	4.1742	0	-2.15164	0	0	-40.2167		39.6372	-5183.6	-6127.45	2726.83	-110.617	-402.183	-27.9617	-0.392348	-1297.46		55.6338	6.16955	4.72645	4.1742	0	-2.15164	0	0	-40.2167
765	2WVI - minimized S5059 Pixantrone Maleate.cdx	-41.4783	-103.187	1.88259	-1.44222	-12.6835	-3.60195	0	106.636		-29.0826	1.5177	0.81591	1.88171	0	-0.0364535	0	0	-1.00037		-0.14309	6.14897	4.72251	4.16493	0	-2.15181	0	0	-40.2335		39.6468	-5180.85	-6008.77	2703.91	-104.064	-401.075	-28.8075	-0.29363	-1425.39		83.6328	6.14897	4.72251	4.16493	0	-2.15181	0	0	-40.2335
766	2WVI - minimized S5059 Pixantrone Maleate.cdx	-39.0668	-93.448	1.08415	-1.41713	-11.9479	-3.46881	0	94.35		-24.2191	0.689413	-1.16851	1.07828	0	-0.0162879	0	0	0.37461		0.421318	5.80019	4.3169	3.76266	0	-2.04759	0	0	-40.1597		39.9279	-5235.88	-6058.63	2643.46	-110.01	-392.719	-26.0288	-0.271185	-1376.79		85.1094	5.80019	4.3169	3.76266	0	-2.04759	0	0	-40.1597
767	2WVI - minimized S5059 Pixantrone Maleate.cdx	-43.4607	-103.224	2.17166	-1.25627	-12.4067	-4.16657	0	104.525		-29.1032	1.89298	1.63449	2.16697	0	-0.247472	0	0	-1.57969		-0.0813159	6.85199	6.64982	6.05526	0	-2.36214	0	0	-42.0861		38.5952	-5277.64	-6041.01	2686.28	-108.119	-399.827	-28.7218	-0.372245	-1359.06		-26.806	6.85199	6.64982	6.05526	0	-2.36214	0	0	-42.0861
768	2WVI - minimized S5059 Pixantrone Maleate.cdx	-38.5756	-102.518	0.950728	-1.6608	-11.4917	-2.97065	0	103.344		-24.2295	0.754753	-1.78113	0.947895	0	-0.00913387	0	0	0.721157		0.875961	6.3689	5.56802	4.3783	0	-2.15519	0	0	-40.8511		39.4288	-5256.27	-6013.11	2651.64	-107.18	-389.333	-23.8794	-0.471903	-1376.66		2.72144	6.3689	5.56802	4.3783	0	-2.15519	0	0	-40.8511
769	2WVI - minimized S5059 Pixantrone Maleate.cdx	-38.4975	-94.5821	1.24063	-1.67123	-11.4753	-3.29762	0	96.076		-24.7878	1.40207	-0.385632	1.2392	0	0.016715	0	0	0.136728		0.395056	5.47502	4.18888	3.60734	0	-2.04345	0	0	-40.1682		39.8904	-5171.86	-5988.11	2694.34	-105.887	-385.245	-24.384	-0.288681	-1402.58		40.2968	5.47502	4.18888	3.60734	0	-2.04345	0	0	-40.1682
770	2WVI - minimized S5059 Pixantrone Maleate.cdx	-40.3849	-98.6652	0.929719	-1.45181	-12.3132	-3.2804	0	102.825		-28.4288	0.554991	-0.945564	0.928059	0	-0.0113888	0	0	0.406275		0.17761	6.35231	5.53245	4.16604	0	-2.04644	0	0	-40.9727		39.6729	-5156.28	-5994.74	2710.75	-109.43	-385.919	-24.1179	-0.222349	-1432.21		79.5987	6.35231	5.53245	4.16604	0	-2.04644	0	0	-40.9727
771	2WVI - minimized S5059 Pixantrone Maleate.cdx	-43.7768	-100.585	1.09569	-1.7714	-12.9003	-3.39213	0	104.071		-30.2939	0.541908	-0.541189	1.09468	0	-0.00330096	0	0	0.119307		-0.127592	6.28885	5.40147	4.16732	0	-2.04834	0	0	-40.8992		39.6676	-5267.48	-5980.91	2652.47	-105.243	-395.367	-29.3446	-1.26965	-1413.96		6.14655	6.28885	5.40147	4.16732	0	-2.04834	0	0	-40.8992
772	2WVI - minimized S5059 Pixantrone Maleate.cdx	-38.3799	-98.8335	-2.31239	-2.06287	-11.5856	-3.01887	0	101.445		-22.012	1.02766	0.988927	-2.31402	0	0.249685	0	0	-0.631183		2.73425	7.2363	5.42628	7.87101	0	-2.53265	0	0	-41.5846		38.0563	-5297.5	-6157.74	2654.67	-108.116	-392.767	-25.5737	-0.198983	-1259.34		-8.43417	7.2363	5.42628	7.87101	0	-2.53265	0	0	-41.5846
773	2WVI - minimized S5059 Pixantrone Maleate.cdx	-40.9537	-90.7325	1.34166	-1.14164	-12.6047	-3.62165	0	92.5852		-26.78	1.44399	-0.110653	1.34056	0	0.0043024	0	0	0.108854		0.100923	6.11643	4.72362	4.15026	0	-2.15647	0	0	-40.4777		39.8767	-5305.93	-6115.18	2627.08	-108.577	-399.576	-26.2556	-0.305307	-1276.23		-6.88484	6.11643	4.72362	4.15026	0	-2.15647	0	0	-40.4777
774	2WVI - minimized S5059 Pixantrone Maleate.cdx	-42.4867	-101.351	1.02412	-1.41423	-12.0682	-3.60449	0	102.089		-27.1616	0.96952	-1.01567	1.02193	0	0.00525186	0	0	0.289719		0.668283	6.30611	5.61796	4.20428	0	-2.15249	0	0	-41.0981		39.7345	-5256.06	-6093.13	2661.63	-106.737	-396.877	-27.2271	-0.192475	-1300.45		6.92031	6.30611	5.61796	4.20428	0	-2.15249	0	0	-41.0981
775	2WVI - minimized S5059 Pixantrone Maleate.cdx	-40.4367	-91.3079	1.12758	-0.926717	-12.245	-3.47026	0	94.5782		-28.1927	0.867476	-0.50344	1.12075	0	-0.0280914	0	0	0.22967		0.0485874	6.34051	5.61402	4.19777	0	-2.15221	0	0	-41.065		39.7459	-5274.86	-6075.67	2692.59	-105.34	-403.778	-28.0639	-0.765827	-1333.76		-20.0715	6.34051	5.61402	4.19777	0	-2.15221	0	0	-41.065
776	2WVI - minimized S5059 Pixantrone Maleate.cdx	-44.5858	-90.4036	0.916052	-1.15478	-12.9212	-4.00811	0	89.6171		-26.6313	1.14367	-0.797253	0.913726	0	0.000221807	0	0	0.169016		0.857956	6.35954	4.70635	4.16797	0	-2.15277	0	0	-40.0323		39.6703	-5212.46	-6115.02	2692.14	-108.313	-402.039	-25.4654	-0.257025	-1319.82		66.3125	6.35954	4.70635	4.16797	0	-2.15277	0	0	-40.0323
777	2WVI - minimized S5059 Pixantrone Maleate.cdx	-39.7231	-99.8986	1.09308	-1.95833	-11.6592	-3.28647	0	98.5581		-22.5717	1.19687	-1.29819	1.09207	0	-0.031222	0	0	0.406206		1.02801	6.37818	5.61225	4.19863	0	-2.15073	0	0	-41.0195		39.7375	-5316.79	-6044.46	2712.22	-107.604	-397.931	-26.6114	-0.36374	-1359.71		-92.3345	6.37818	5.61225	4.19863	0	-2.15073	0	0	-41.0195
778	2WVI - minimized S5059 Pixantrone Maleate.cdx	-38.755	-85.3176	1.07289	-1.48768	-11.9558	-4.13831	0	88.0469		-24.9754	1.20901	0.298071	1.06925	0	-0.0145716	0	0	-0.130646		-0.0130939	6.6006	4.94768	5.92486	0	-2.22577	0	0	-41.0597		39.0135	-5304.43	-6043.94	2671.94	-107.499	-395.739	-27.3876	-0.308446	-1330.75		-70.7367	6.6006	4.94768	5.92486	0	-2.22577	0	0	-41.0597
779	2WVI - minimized S5059 Pixantrone Maleate.cdx	-37.6349	-77.8719	0.855477	-1.73039	-11.3695	-3.81507	0	80.5469		-24.2504	0.662085	-0.296224	0.855492	0	0.00220917	0	0	0.0323842		0.0682233	6.30441	5.22461	4.05644	0	-2.04916	0	0	-40.5112		39.5837	-5210.27	-6045.69	2718.42	-112.983	-392.985	-31.2074	-0.44671	-1355.2		9.81377	6.30441	5.22461	4.05644	0	-2.04916	0	0	-40.5112
780	2WVI - minimized S5059 Pixantrone Maleate.cdx	-32.1448	-73.03	0.620844	-1.01103	-11.7244	-3.91089	0	80.0121		-23.1014	0.865437	-0.200855	0.620283	0	0.026699	0	0	0.29639		0.122919	8.21116	7.88222	7.45662	0	-2.47199	0	0	-43.1537		38.4981	-5206.9	-6119.05	2705.92	-107.432	-394.279	-28.8152	-0.597975	-1288.21		25.568	8.21116	7.88222	7.45662	0	-2.47199	0	0	-43.1537
781	2WVI - minimized S5059 Pixantrone Maleate.cdx	-38.2404	-86.6821	-1.13481	-1.28192	-12.2497	-3.76348	0	89.5611		-22.6895	0.49024	-2.07657	-1.13343	0	0.252496	0	0	1.76035		1.68739	6.82711	6.58985	6.42979	0	-2.38054	0	0	-42.2971		38.4851	-5246.27	-6044.77	2677.27	-110.777	-394.785	-31.0578	-0.634509	-1350.61		9.09064	6.82711	6.58985	6.42979	0	-2.38054	0	0	-42.2971
782	2WVI - minimized S5059 Pixantrone Maleate.cdx	-32.0459	-86.6567	2.97496	-1.6279	-10.8594	-3.08746	0	88.2933		-21.0828	1.7805	-2.21968	2.97211	0	-0.0689176	0	0	1.36703		-0.270045	6.18599	5.33669	4.06786	0	-2.05176	0	0	-40.7635		39.5967	-5242.02	-6084.63	2677.61	-111	-387.127	-27.3034	-0.732505	-1334.41		25.5672	6.18599	5.33669	4.06786	0	-2.05176	0	0	-40.7635
783	2WVI - minimized S5059 Pixantrone Maleate.cdx	-39.1743	-84.3451	1.63461	-2.09725	-12.1465	-2.7543	0	87.951		-27.4167	0.9055	-1.92997	1.63318	0	-0.0414003	0	0	0.924256		0.319433	6.49199	6.57991	4.46608	0	-2.15414	0	0	-41.6574		39.2575	-5257.95	-6139.88	2717.93	-110.018	-397.8	-27.3185	-0.219573	-1280.93		-19.7078	6.49199	6.57991	4.46608	0	-2.15414	0	0	-41.6574
784	2WVI - minimized S5059 Pixantrone Maleate.cdx	-37.4942	-84.9646	0.882902	-1.39834	-11.9575	-2.83865	0	89.7751		-26.9931	0.0568158	-0.789832	0.883336	0	-0.195311	0	0	0.468841		-0.310217	7.3633	6.54353	5.36521	0	-2.1673	0	0	-41.7931		39.4149	-5211.06	-6195.29	2703.53	-109.629	-400.286	-25.6339	-0.289787	-1246.76		63.294	7.3633	6.54353	5.36521	0	-2.1673	0	0	-41.7931
785	2WVI - minimized S5059 Pixantrone Maleate.cdx	-39.1502	-81.3072	-1.93068	-2.2366	-11.7885	-2.79604	0	87.4371		-26.5283	1.41549	2.75878	-1.93379	0	0.271971	0	0	-1.15927		1.4778	7.03821	6.29252	7.49066	0	-2.6377	0	0	-41.8965		37.7892	-5229.8	-6125.26	2749.63	-112.525	-396.156	-28.1211	-0.200783	-1278.55		-38.6138	7.03821	6.29252	7.49066	0	-2.6377	0	0	-41.8965
786	2WVI - minimized S5059 Pixantrone Maleate.cdx	-38.1553	-86.0971	1.50498	-2.38867	-11.2985	-2.75129	0	88.5877		-25.7125	0.826552	-0.869224	1.50152	0	-0.232456	0	0	0.349356		0.0773579	7.22194	8.60633	4.96046	0	-2.25643	0	0	-43.07		38.9815	-5208.9	-6101.05	2705.82	-109.57	-394.256	-27.3545	-0.397791	-1326.17		44.0806	7.22194	8.60633	4.96046	0	-2.25643	0	0	-43.07
787	2WVI - minimized S5059 Pixantrone Maleate.cdx	-36.2545	-103.913	0.129148	-1.91634	-10.9098	-3.94012	0	105.449		-21.1536	1.3046	0.154563	0.127645	0	0.0839406	0	0	-0.363243		1.30169	7.57384	8.42545	6.50479	0	-2.47172	0	0	-43.2861		38.4014	-5188.8	-6036.91	2721.51	-112.054	-396.026	-27.3228	-0.339295	-1395.84		58.1857	7.57384	8.42545	6.50479	0	-2.47172	0	0	-43.2861
788	2WVI - minimized S5059 Pixantrone Maleate.cdx	-40.0392	-94.3557	0.0590803	-2.67989	-12.2661	-2.02391	0	100.133		-28.9061	1.7786	-0.466992	0.0558819	0	0.155808	0	0	1.11241		0.921495	7.28112	7.38608	7.54647	0	-2.6346	0	0	-42.7915		37.7747	-5188.01	-6019.93	2627.04	-110.459	-395.222	-20.9208	-0.277682	-1380.2		111.963	7.28112	7.38608	7.54647	0	-2.6346	0	0	-42.7915
789	2WVI - minimized S5059 Pixantrone Maleate.cdx	-38.0932	-95.5218	2.56797	-1.96649	-12.5154	-3.76529	0	98.558		-25.4502	2.24729	1.01315	2.56712	0	-0.128448	0	0	-1.27111		0.0665754	6.40414	5.57107	4.37494	0	-2.15516	0	0	-40.8143		39.4276	-5222.83	-5962.43	2688.6	-108.466	-383.811	-27.721	-0.546678	-1437.52		9.07179	6.40414	5.57107	4.37494	0	-2.15516	0	0	-40.8143
790	2WVI - minimized S5059 Pixantrone Maleate.cdx	-41.0897	-104.373	-0.207547	-1.96264	-12.3676	-4.0665	0	105.625		-23.7371	1.20506	-0.777656	-0.209584	0	0.187021	0	0	0.711324		1.29396	7.59968	9.01095	7.69926	0	-2.6481	0	0	-44.1198		37.6574	-5118.69	-5996	2746.67	-108.018	-386.644	-29.5558	-1.31752	-1388.34		44.5162	7.59968	9.01095	7.69926	0	-2.6481	0	0	-44.1198
791	2WVI - minimized S5059 Pixantrone Maleate.cdx	-35.6735	-90.1877	0.433684	-1.34152	-11.9768	-3.77905	0	92.49		-21.3122	0.567224	-1.0293	0.434068	0	-0.122947	0	0	0.639632		0.645775	6.98999	6.63193	5.30773	0	-2.19392	0	0	-41.9611		39.2054	-5214.48	-6009.77	2595.26	-111.875	-386.196	-31.7968	-1.50693	-1380.3		111.692	6.98999	6.63193	5.30773	0	-2.19392	0	0	-41.9611
792	2WVI - minimized S5059 Pixantrone Maleate.cdx	-40.6828	-69.7162	0.427776	-1.53226	-12.3664	-4.95398	0	73.6397		-26.1814	0.346602	0.204719	0.425558	0	0.175309	0	0	-0.210911		-0.248075	6.77162	5.66514	6.11672	0	-2.36135	0	0	-41.2853		38.6364	-5210.84	-6177.67	2700.83	-106.518	-392.378	-33.6859	-0.560663	-1215.35		14.4924	6.77162	5.66514	6.11672	0	-2.36135	0	0	-41.2853
793	2WVI - minimized S5059 Pixantrone Maleate.cdx	-33.9375	-67.5119	0.376427	-1.76614	-11.1082	-3.61092	0	73.794		-24.1108	0.865499	0.652481	0.3781	0	-0.0161596	0	0	-0.510739		0.361817	7.21885	5.5242	6.76943	0	-2.4175	0	0	-41.2011		38.5438	-5220.12	-6213.89	2663.6	-108.604	-383.252	-31.8425	-1.14532	-1208.58		63.5962	7.21885	5.5242	6.76943	0	-2.4175	0	0	-41.2011
794	2WVI - minimized S5059 Pixantrone Maleate.cdx	-41.8306	-65.9515	1.58681	-1.33206	-13.3207	-3.33042	0	69.3563		-28.8391	1.43255	0.55492	1.5845	0	0.0981898	0	0	-0.753974		-0.0510922	7.37707	7.13704	6.36462	0	-2.46232	0	0	-42.1677		38.5054	-5157.29	-6142.81	2741.5	-109.105	-394.21	-29.9739	-0.69294	-1285.06		63.0688	7.37707	7.13704	6.36462	0	-2.46232	0	0	-42.1677
795	2WVI - minimized S5059 Pixantrone Maleate.cdx	-34.7595	-57.2366	-0.279601	-1.52203	-11.4017	-4.01757	0	61.0782		-21.3802	1.10983	1.26031	-0.282705	0	0.146703	0	0	-1.46043		1.44595	7.32694	7.43528	7.59765	0	-2.64452	0	0	-42.7891		37.7277	-5174.57	-6128.23	2752.65	-107.437	-392.53	-30.7442	-0.342891	-1277.92		9.98536	7.32694	7.43528	7.59765	0	-2.64452	0	0	-42.7891
796	2WVI - minimized S5059 Pixantrone Maleate.cdx	-32.6041	-74.6944	0.297302	-1.67765	-10.7569	-2.43457	0	80.2348		-23.5727	2.16155	-0.822034	0.296335	0	0.289775	0	0	1.0909		1.30657	7.2126	7.43458	7.59565	0	-2.64337	0	0	-42.899		37.7248	-5219.47	-6141.41	2696.91	-110.89	-390.628	-25.6725	-0.523015	-1248.85		1.59184	7.2126	7.43458	7.59565	0	-2.64337	0	0	-42.899
797	2WVI - minimized S5059 Pixantrone Maleate.cdx	-41.4766	-65.2678	2.52474	-1.33654	-12.7777	-4.81219	0	67.2364		-27.0435	1.92652	0.51371	2.52168	0	-0.0929602	0	0	-0.602965		-0.412941	7.41985	7.18766	6.39935	0	-2.465	0	0	-42.164		38.4618	-5208.35	-6258.86	2679.15	-111.032	-387.663	-28.6365	-5.17683	-1174.61		78.4861	7.41985	7.18766	6.39935	0	-2.465	0	0	-42.164
798	2WVI - minimized S5059 Pixantrone Maleate.cdx	-39.1975	-69.3499	2.49303	-1.83406	-12.2324	-5.21936	0	72.927		-25.9818	1.38899	0.958207	2.49348	0	-0.143581	0	0	-1.03571		-0.883407	6.93305	7.23262	4.87917	0	-2.25939	0	0	-42.0619		39.1425	-5104.1	-6135.58	2673.87	-110.857	-385.051	-28.1138	-0.649651	-1261.01		143.3	6.93305	7.23262	4.87917	0	-2.25939	0	0	-42.0619
799	2WVI - minimized S5059 Pixantrone Maleate.cdx	-39.0129	-67.0005	0.272869	-1.67345	-12.1108	-5.29629	0	70.9996		-24.2044	1.6511	0.797296	0.269601	0	0.124996	0	0	-0.187332		0.646542	7.23664	7.44604	7.60428	0	-2.64401	0	0	-42.8796		37.7099	-5216.09	-6201.19	2689.44	-112.737	-398.254	-28.9179	-0.391906	-1197.11		33.0567	7.23664	7.44604	7.60428	0	-2.64401	0	0	-42.8796
800	2WVI - minimized S5059 Pixantrone Maleate.cdx	-45.3498	-84.5157	3.14724	-1.69115	-13.2057	-5.29928	0	85.378		-29.1631	1.59793	-0.89665	3.14593	0	-0.267727	0	0	0.18556		-0.569182	7.03132	8.61401	4.95963	0	-2.25648	0	0	-43.264		38.9781	-5257.69	-6095.97	2654.75	-109.685	-396.506	-30.5088	-0.483734	-1304.61		25.3257	7.03132	8.61401	4.95963	0	-2.25648	0	0	-43.264
801	2WVI - minimized S5059 Pixantrone Maleate.cdx	-42.1527	-90.8721	2.12649	-1.89077	-12.386	-5.37329	0	93.2802		-27.0372	2.37461	2.33656	2.12437	0	0.0173612	0	0	-2.03117		-0.0725134	7.08518	6.27044	7.47919	0	-2.63559	0	0	-41.8314		37.8025	-5145.87	-6013.81	2716.98	-107.819	-390.842	-30.768	-1.55311	-1372.67		54.613	7.08518	6.27044	7.47919	0	-2.63559	0	0	-41.8314
802	2WVI - minimized S5059 Pixantrone Maleate.cdx	-44.7989	-90.1503	1.53718	-2.14117	-12.8419	-4.38102	0	91.477		-28.2987	2.36463	1.38902	1.53285	0	0.069123	0	0	-0.717769		0.0913956	7.17562	6.29478	7.51306	0	-2.63851	0	0	-41.762		37.7683	-5167.91	-6063.59	2789.2	-109.845	-392.115	-27.0152	-4.76823	-1326.89		-32.8791	7.17562	6.29478	7.51306	0	-2.63851	0	0	-41.762
803	2WVI - minimized S5059 Pixantrone Maleate.cdx	-38.4434	-93.5585	0.662949	-1.92178	-11.4037	-3.38853	0	94.3124		-23.1461	1.0722	0.0159039	0.660751	0	0.0480517	0	0	0.0611477		0.286341	7.50771	8.45042	6.51173	0	-2.47204	0	0	-43.3757		38.3933	-5180.73	-5963.02	2665.51	-105.202	-392.621	-26.5128	-1.96021	-1419.77		62.8523	7.50771	8.45042	6.51173	0	-2.47204	0	0	-43.3757
804	2WVI - minimized S5059 Pixantrone Maleate.cdx	-38.7732	-88.6523	2.59251	-1.569	-12.4999	-3.61181	0	93.0546		-28.0872	1.58225	0.149785	2.59142	0	-0.100449	0	0	-0.174817		-0.88369	6.99512	6.87187	4.67171	0	-2.15774	0	0	-41.8658		39.4751	-5201.61	-6089.19	2726.07	-109.607	-404.184	-25.759	-0.375146	-1346.15		47.595	6.99512	6.87187	4.67171	0	-2.15774	0	0	-41.8658
805	2WVI - minimized S5059 Pixantrone Maleate.cdx	-44.9645	-98.9083	1.55487	-1.90268	-12.8621	-3.7294	0	100.142		-29.2586	0.869201	-1.18529	1.55437	0	-0.041021	0	0	0.293624		0.247512	7.13696	6.85997	4.70443	0	-2.16132	0	0	-41.7457		39.4796	-5195.8	-6064.95	2715.66	-112.073	-393.666	-28.6779	-0.509049	-1357.73		46.1442	7.13696	6.85997	4.70443	0	-2.16132	0	0	-41.7457
806	2WVI - minimized S5059 Pixantrone Maleate.cdx	-36.8357	-90.1485	0.671319	-1.48881	-12.0913	-2.50121	0	94.4617		-25.7389	1.04258	0.0642449	0.669502	0	0.0194176	0	0	0.0825279		0.206887	7.10868	6.22438	6.32374	0	-2.46632	0	0	-41.6004		38.6273	-5241.16	-6061.33	2677.71	-112.225	-392.826	-27.7186	-0.375073	-1335.59		11.1989	7.10868	6.22438	6.32374	0	-2.46632	0	0	-41.6004
807	2WVI - minimized S5059 Pixantrone Maleate.cdx	-39.189	-93.5097	1.10334	-1.83028	-12.3249	-3.712	0	97.2155		-26.131	1.00263	-2.19779	1.10336	0	-0.0298466	0	0	1.95767		0.169236	7.33944	7.91517	5.99113	0	-2.33984	0	0	-42.9579		38.7309	-5166.51	-6133.79	2771.36	-114.369	-384.664	-27.8683	-0.208664	-1293.08		16.1017	7.33944	7.91517	5.99113	0	-2.33984	0	0	-42.9579
808	2WVI - minimized S5059 Pixantrone Maleate.cdx	-39.6392	-99.8842	3.53169	-1.57704	-12.7832	-3.60314	0	103.427		-28.7505	2.18478	-1.85525	3.52867	0	-0.204358	0	0	0.905046		-0.189312	6.92756	7.24352	4.87849	0	-2.25914	0	0	-42.083		39.1476	-5175.85	-6051.49	2684.3	-112.896	-394.282	-27.9569	-2.68565	-1362.52		91.6794	6.92756	7.24352	4.87849	0	-2.25914	0	0	-42.083
809	2WVI - minimized S5059 Pixantrone Maleate.cdx	-38.6747	-105.387	5.60146	-1.44572	-12.7166	-3.78509	0	109.226		-30.1686	3.0105	-1.56278	5.60028	0	-0.233642	0	0	0.94867		-1.74202	7.14922	8.60489	4.96252	0	-2.25651	0	0	-43.1379		38.9762	-5169.95	-6026.26	2705.02	-111.531	-392.595	-29.6897	-0.232913	-1380.59		65.9296	7.14922	8.60489	4.96252	0	-2.25651	0	0	-43.1379
810	2WVI - minimized S5059 Pixantrone Maleate.cdx	-41.4446	-99.2484	-1.03406	-2.28119	-11.9816	-2.06213	0	103.935		-28.7726	0.664974	0.949999	-1.03403	0	0.128483	0	0	-0.549903		1.17042	7.09769	6.26808	7.47716	0	-2.63456	0	0	-41.8172		37.8042	-5162.28	-5997.94	2666.99	-110.786	-391.451	-29.2989	-0.491422	-1421.81		122.506	7.09769	6.26808	7.47716	0	-2.63456	0	0	-41.8172
811	2WVI - minimized S5059 Pixantrone Maleate.cdx	-36.7887	-98.1746	-0.503438	-2.12025	-11.0773	-3.45528	0	100.59		-22.0475	0.689467	0.860229	-0.507259	0	0.0591889	0	0	-0.7816		1.05891	7.34551	7.4825	7.63718	0	-2.65177	0	0	-42.8086		37.6862	-5196.01	-6023.62	2674.77	-112.629	-386.214	-28.7569	-0.539989	-1346.78		27.7573	7.34551	7.4825	7.63718	0	-2.65177	0	0	-42.8086
812	2WVI - minimized S5059 Pixantrone Maleate.cdx	-39.3861	-91.1969	2.49346	-2.20437	-11.9202	-2.5711	0	92.8608		-26.8478	0.973171	0.41625	2.4901	0	-0.256894	0	0	-0.17934		-1.49694	7.45911	7.51578	5.02841	0	-2.2664	0	0	-42.262		39.4433	-5144.82	-6076.34	2694.09	-113.977	-392.242	-24.2076	-0.634873	-1303.12		71.6073	7.45911	7.51578	5.02841	0	-2.2664	0	0	-42.262
813	2WVI - minimized S5059 Pixantrone Maleate.cdx	-35.9361	-90.4037	2.55777	-1.69614	-11.0435	-3.7967	0	90.8294		-22.3831	1.62039	-0.723188	2.55679	0	-0.10356	0	0	-0.218577		0.108923	6.52784	6.55066	4.45285	0	-2.154	0	0	-41.5997		39.2781	-5196.26	-6099.68	2693.74	-112.426	-394.181	-26.5013	-0.977496	-1307.3		51.0598	6.52784	6.55066	4.45285	0	-2.154	0	0	-41.5997
814	2WVI - minimized S5059 Pixantrone Maleate.cdx	-39.0619	-96.9035	0.892751	-1.86616	-11.7627	-3.80679	0	100.066		-25.681	0.454062	-0.752847	0.889378	0	-0.170622	0	0	0.248968		0.239185	7.27266	6.69701	5.91488	0	-2.34015	0	0	-41.7529		38.7539	-5263.73	-6027.06	2620.9	-109.269	-393.748	-27.6324	-0.538145	-1349.92		23.5456	7.27266	6.69701	5.91488	0	-2.34015	0	0	-41.7529
815	2WVI - minimized S5059 Pixantrone Maleate.cdx	-40.0772	-96.6194	1.22038	-1.4033	-11.6745	-3.88845	0	97.5983		-25.3103	1.23932	-0.803924	1.21764	0	0.131949	0	0	0.537878		0.155784	6.83252	5.59229	6.49876	0	-2.38024	0	0	-41.3166		38.4383	-5240.91	-6054.38	2626.3	-111.119	-392.704	-25.6031	-0.4428	-1361.36		78.4002	6.83252	5.59229	6.49876	0	-2.38024	0	0	-41.3166
816	2WVI - minimized S5059 Pixantrone Maleate.cdx	-40.8689	-98.1347	-0.232859	-1.84319	-11.8344	-4.00549	0	100.362		-25.1806	1.05374	-0.695145	-0.233899	0	0.186014	0	0	0.585918		1.21086	6.98079	6.28957	7.48631	0	-2.63817	0	0	-41.9477		37.7908	-5289.13	-6000.2	2661.8	-111.204	-397.402	-28.753	-0.732936	-1369.63		-43.0093	6.98079	6.28957	7.48631	0	-2.63817	0	0	-41.9477
817	2WVI - minimized S5059 Pixantrone Maleate.cdx	-40.7791	-89.7477	0.55107	-1.97136	-12.0607	-3.78549	0	93.315		-27.0798	1.22588	-1.07021	0.549445	0	0.124065	0	0	0.591927		1.03065	7.49609	7.18562	6.38023	0	-2.46263	0	0	-42.0885		38.4814	-5167.4	-6108.99	2668.97	-106.985	-395.115	-27.924	-0.27861	-1252.99		55.9076	7.49609	7.18562	6.38023	0	-2.46263	0	0	-42.0885
818	2WVI - minimized S5059 Pixantrone Maleate.cdx	-37.5227	-76.618	1.45118	-1.85713	-11.1278	-3.62398	0	78.701		-24.4479	0.225971	-1.35972	1.45038	0	-0.00883997	0	0	0.54545		-0.401302	7.11359	6.89482	4.65563	0	-2.15977	0	0	-41.7611		39.484	-5116.64	-6083.46	2673.82	-105.053	-393.6	-28.7864	-0.459112	-1299.86		120.762	7.11359	6.89482	4.65563	0	-2.15977	0	0	-41.7611
819	2WVI - minimized S5059 Pixantrone Maleate.cdx	-39.3814	-87.6243	2.89137	-1.39349	-11.8354	-3.73072	0	89.544		-27.233	1.28263	-1.63311	2.88946	0	-0.00186486	0	0	0.516644		-0.488504	6.93099	5.93417	4.59881	0	-2.16195	0	0	-41.0656		39.6256	-5115.46	-6042.88	2711.27	-110.965	-393.121	-25.7895	-0.414326	-1294.89		41.3205	6.93099	5.93417	4.59881	0	-2.16195	0	0	-41.0656
820	2WVI - minimized S5059 Pixantrone Maleate.cdx	-34.6739	-89.7722	2.73415	-1.181	-12.6549	-2.68068	0	97.5039		-28.6233	2.91442	0.507161	2.73465	0	-0.173134	0	0	0.387309		-0.541567	7.40675	6.23581	7.44347	0	-2.41504	0	0	-42.3069		38.4494	-5228.23	-6135.51	2650.6	-115.136	-393.792	-30.2137	-0.448615	-1284.49		80.7614	7.40675	6.23581	7.44347	0	-2.41504	0	0	-42.3069
821	2WVI - minimized S5059 Pixantrone Maleate.cdx	-40.8344	-80.2092	0.0673101	-2.00827	-12.9852	-1.24861	0	87.9737		-32.4241	1.79621	-0.457323	0.0674658	0	0.24884	0	0	0.560312		1.37691	7.29261	7.13692	6.3766	0	-2.46296	0	0	-42.2482		38.4903	-5323.28	-6119.28	2656.66	-112.172	-393.511	-25.0895	-3.20535	-1293.97		-32.7087	7.29261	7.13692	6.3766	0	-2.46296	0	0	-42.2482
822	2WVI - minimized S5059 Pixantrone Maleate.cdx	-40.4802	-87.2888	1.96518	-1.81384	-12.1132	-4.41673	0	90.3041		-27.1169	1.39667	0.569043	1.96325	0	-0.0722009	0	0	-0.922081		-0.141349	7.33521	7.13937	6.37354	0	-2.46304	0	0	-42.2082		38.4936	-5207.86	-6035.38	2682.3	-111.253	-390.152	-28.2946	-2.51587	-1351.48		28.9201	7.33521	7.13937	6.37354	0	-2.46304	0	0	-42.2082
823	2WVI - minimized S5059 Pixantrone Maleate.cdx	-40.1699	-88.3274	2.45251	-1.73702	-11.5431	-3.09813	0	88.8493		-26.766	0.710811	-1.98027	2.45014	0	-0.105275	0	0	1.2439		-0.897681	7.63647	8.89248	5.09718	0	-2.26264	0	0	-43.3641		39.2735	-5334.41	-6050.44	2585.92	-111.261	-399.826	-31.3633	-4.26613	-1326.18		3.01473	7.63647	8.89248	5.09718	0	-2.26264	0	0	-43.3641
824	2WVI - minimized S5059 Pixantrone Maleate.cdx	-38.0691	-88.3968	2.33718	-1.60544	-11.3821	-3.87781	0	89.3316		-24.4757	1.2329	0.62094	2.3391	0	-0.232305	0	0	-1.01072		-0.484123	7.5818	8.42994	6.45873	0	-2.46564	0	0	-43.2873		38.446	-5140.16	-6077.91	2701.11	-113.515	-393.719	-28.672	-0.989082	-1323.89		97.4168	7.5818	8.42994	6.45873	0	-2.46564	0	0	-43.2873
825	2WVI - minimized S5059 Pixantrone Maleate.cdx	-34.741	-80.4088	1.53946	-1.5377	-10.4382	-4.69536	0	85.2368		-24.4372	2.12468	1.19665	1.53442	0	0.163843	0	0	-0.662989		-0.107247	7.03452	6.27426	7.4933	0	-2.63672	0	0	-41.8859		37.7895	-5200.06	-6157.89	2658.12	-113.577	-397.771	-29.2283	-0.401609	-1265.45		106.139	7.03452	6.27426	7.4933	0	-2.63672	0	0	-41.8859
826	2WVI - minimized S5059 Pixantrone Maleate.cdx	-37.6099	-79.5639	1.63791	-1.03396	-12.093	-2.88064	0	84.6446		-28.3209	0.87954	-0.583223	1.63464	0	-0.0256805	0	0	0.0817077		-0.227902	6.21282	5.29233	4.0211	0	-2.04694	0	0	-40.6675		39.6139	-5199.98	-6138.68	2693.14	-108.479	-395.163	-27.5326	-1.6157	-1266.36		44.7106	6.21282	5.29233	4.0211	0	-2.04694	0	0	-40.6675
827	2WVI - minimized S5059 Pixantrone Maleate.cdx	-36.3555	-79.3874	0.905407	-0.979998	-11.4074	-2.60197	0	86.5489		-29.433	1.37101	0.361705	0.90565	0	-0.00151049	0	0	0.0951857		0.00998206	5.774	5.18069	3.99429	0	-2.0516	0	0	-40.8512		39.5018	-5220.12	-6119.19	2668.15	-111.521	-393.121	-25.7184	-0.531539	-1275.55		37.3646	5.774	5.18069	3.99429	0	-2.0516	0	0	-40.8512
828	2WVI - minimized S5059 Pixantrone Maleate.cdx	-38.1058	-79.805	2.38669	-1.29513	-13.1574	-2.92395	0	84.4885		-27.7995	1.95432	-0.32665	2.38263	0	-0.0135053	0	0	0.0800718		-0.168234	5.71963	4.1596	3.7407	0	-2.047	0	0	-40.0576		39.924	-5223.66	-6181.86	2669.51	-110.987	-401.188	-29.6009	-3.97582	-1258.89		93.3246	5.71963	4.1596	3.7407	0	-2.047	0	0	-40.0576
829	2WVI - minimized S5059 Pixantrone Maleate.cdx	-38.8325	-77.7145	2.05189	-2.04419	-11.7258	-3.92757	0	77.8224		-23.2947	1.01255	-0.853878	2.0502	0	-0.103933	0	0	0.0701189		-0.14995	6.01389	4.59795	4.17068	0	-2.15311	0	0	-40.4103		39.8087	-5265.43	-6148.93	2673.33	-114.031	-396.672	-25.6623	-3.26801	-1269.35		19.1537	6.01389	4.59795	4.17068	0	-2.15311	0	0	-40.4103
830	2WVI - minimized S5059 Pixantrone Maleate.cdx	-35.8422	-79.9531	0.139956	-1.45903	-11.1575	-3.17484	0	80.5547		-20.7924	0.381226	-0.71047	0.136399	0	0.072308	0	0	0.186659		0.696331	6.7612	5.01208	5.22901	0	-2.23451	0	0	-40.6845		39.4391	-5345.73	-6064.83	2625.93	-111.924	-397.419	-26.2061	-0.385361	-1346.74		-24.1423	6.7612	5.01208	5.22901	0	-2.23451	0	0	-40.6845
831	2WVI - minimized S5059 Pixantrone Maleate.cdx	-31.4722	-73.5621	0.928946	-1.95543	-11.1511	-2.87454	0	77.708		-20.566	1.80312	1.67117	0.928033	0	-0.0801431	0	0	-0.908252		0.192312	6.63908	5.04018	5.20629	0	-2.19943	0	0	-40.5574		39.1494	-5087.62	-6118.11	2734.47	-114.172	-393.894	-25.0027	-0.322135	-1309.84		139.252	6.63908	5.04018	5.20629	0	-2.19943	0	0	-40.5574
832	2WVI - minimized S5059 Pixantrone Maleate.cdx	-40.0888	-74.7221	-0.997444	-1.69	-12.1088	-3.69092	0	75.8785		-22.7581	0.3294	-0.262598	-1.00063	0	0.182104	0	0	0.513348		0.897176	7.2833	5.11058	6.73296	0	-2.44832	0	0	-41.25		39.1381	-5202.49	-6127.62	2680.88	-110.572	-395.135	-23.7757	-3.25834	-1275.99		52.9821	7.2833	5.11058	6.73296	0	-2.44832	0	0	-41.25
833	2WVI - minimized S5059 Pixantrone Maleate.cdx	-34.2328	-75.9875	-0.16271	-1.87655	-10.4628	-3.43734	0	78.5394		-20.8452	1.36191	0.316064	-0.163832	0	0.155277	0	0	0.247789		0.806614	6.92785	4.90841	7.01266	0	-2.43522	0	0	-40.9685		38.4105	-5154.48	-6092.05	2714.36	-109.183	-391.642	-24.5395	-2.36018	-1300.66		51.5991	6.92785	4.90841	7.01266	0	-2.43522	0	0	-40.9685
834	2WVI - minimized S5059 Pixantrone Maleate.cdx	-37.0024	-81.9526	0.0310672	-1.71678	-11.5608	-3.3348	0	83.9959		-22.4643	1.71466	0.566662	0.0278123	0	0.198871	0	0	-0.514664		1.43598	7.96863	7.3061	7.02029	0	-2.40912	0	0	-42.3674		38.4188	-5218.13	-6067.89	2653.83	-107.027	-394.011	-25.0304	-1.85136	-1315.16		39.0094	7.96863	7.3061	7.02029	0	-2.40912	0	0	-42.3674
835	2WVI - minimized S5059 Pixantrone Maleate.cdx	-37.1153	-93.413	2.8375	-1.56432	-12.2889	-3.84625	0	95.8844		-24.7248	3.26828	1.38882	2.83465	0	0.0306855	0	0	-0.892916		-0.092955	6.28393	5.40685	5.51887	0	-2.35124	0	0	-41.2265		38.936	-5277.25	-6003.35	2566.59	-107.968	-397.887	-26.3379	-4.13641	-1364.81		60.6483	6.28393	5.40685	5.51887	0	-2.35124	0	0	-41.2265
836	2WVI - minimized S5059 Pixantrone Maleate.cdx	-38.152	-85.8367	0.107702	-1.59001	-12.0464	-3.73523	0	87.7113		-22.7627	1.30274	1.16327	0.103507	0	0.0697633	0	0	-0.701122		0.667321	7.48066	6.64153	6.45794	0	-2.34906	0	0	-42.0591		38.7893	-5212.15	-6084.39	2680.12	-108.455	-396.902	-23.8082	-1.61954	-1271.01		-6.09498	7.48066	6.64153	6.45794	0	-2.34906	0	0	-42.0591
837	2WVI - minimized S5059 Pixantrone Maleate.cdx	-37.1303	-82.5418	1.36408	-1.28665	-11.5435	-3.4529	0	84.744		-24.4135	1.20644	-0.378245	1.36327	0	0.0271833	0	0	-0.0233546		0.217582	6.21408	4.72401	4.15019	0	-2.15634	0	0	-40.3798		39.876	-5267.21	-6047.94	2587.86	-106.903	-391.856	-29.0836	-1.66918	-1344.78		67.1573	6.21408	4.72401	4.15019	0	-2.15634	0	0	-40.3798
838	2WVI - minimized S5059 Pixantrone Maleate.cdx	-38.0718	-94.665	0.634001	-1.48998	-11.7525	-3.66669	0	94.4922		-21.6239	0.424264	-0.16838	0.635086	0	-0.0722743	0	0	-0.0861816		0.116013	5.82582	4.1887	3.71914	0	-2.04536	0	0	-39.9541		39.9174	-5157.32	-5944.47	2687.3	-109.047	-393.991	-26.9521	-2.95713	-1400.72		33.5138	5.82582	4.1887	3.71914	0	-2.04536	0	0	-39.9541
839	2WVI - minimized S5059 Pixantrone Maleate.cdx	-39.8596	-101.637	0.422904	-1.70102	-12.1223	-3.42855	0	102.592		-23.9853	0.670238	-0.602087	0.420876	0	0.00317169	0	0	0.227338		0.620939	6.76822	6.48438	4.53625	0	-2.2519	0	0	-41.5357		39.5352	-5225.53	-6003.32	2638.49	-109.843	-396.277	-28.1053	-1.14324	-1368.66		43.3275	6.76822	6.48438	4.53625	0	-2.2519	0	0	-41.5357
840	2WVI - minimized S5059 Pixantrone Maleate.cdx	-38.107	-107.548	1.38894	-1.56698	-11.9344	-3.4621	0	108.51		-23.4948	1.95958	1.09664	1.38763	0	-0.0179191	0	0	-1.12392		0.61715	6.73535	6.47162	4.54164	0	-2.25187	0	0	-41.5538		39.5278	-5265.03	-5996.04	2632.57	-110.992	-397.351	-25.3845	-2.87789	-1384.3		19.3471	6.73535	6.47162	4.54164	0	-2.25187	0	0	-41.5538
841	2WVI - minimized S5059 Pixantrone Maleate.cdx	-38.9894	-106.414	0.392025	-1.59843	-12.3545	-3.51357	0	107.465		-22.9661	1.46672	0.26727	0.391086	0	0.0263677	0	0	-0.448926		1.23092	6.55446	5.44567	4.47793	0	-2.25431	0	0	-40.782		39.6671	-5278.63	-6036.88	2598.22	-115.544	-402.311	-27.2617	-5.20343	-1343.25		53.6057	6.55446	5.44567	4.47793	0	-2.25431	0	0	-40.782
842	2WVI - minimized S5059 Pixantrone Maleate.cdx	-42.2174	-105.287	1.07075	-2.00848	-12.7735	-1.95524	0	108.747		-30.0107	1.31791	-0.809709	1.06887	0	0.00825601	0	0	0.922601		0.127895	7.27567	6.87694	4.70041	0	-2.25722	0	0	-41.8842		39.8397	-5120.68	-6010.22	2722.75	-112.959	-400.777	-25.9321	-2.64403	-1383.23		92.3265	7.27567	6.87694	4.70041	0	-2.25722	0	0	-41.8842
843	2WVI - minimized S5059 Pixantrone Maleate.cdx	-38.6593	-99.1928	1.45419	-1.83076	-11.8998	-3.87548	0	102.048		-25.3631	1.8915	0.881045	1.45422	0	-0.057511	0	0	-0.831638		0.44538	6.8882	5.17822	5.43845	0	-2.32852	0	0	-40.7416		39.3416	-5125.89	-6033.78	2694.79	-111.25	-402.645	-22.6443	-1.05496	-1354.88		105.565	6.8882	5.17822	5.43845	0	-2.32852	0	0	-40.7416
844	2WVI - minimized S5059 Pixantrone Maleate.cdx	-40.5097	-100.641	2.15436	-1.73369	-12.1782	-3.78256	0	102.251		-26.5791	2.13203	-1.78891	2.15286	0	-0.0151018	0	0	1.25241		0.530773	6.67741	6.48099	4.53805	0	-2.25192	0	0	-41.6187		39.529	-5198.33	-6060.61	2700.19	-113.889	-403.812	-26.0648	-2.2223	-1332.92		40.9934	6.67741	6.48099	4.53805	0	-2.25192	0	0	-41.6187
845	2WVI - minimized S5059 Pixantrone Maleate.cdx	-31.7766	-80.0813	1.79669	-1.83285	-11.2569	-3.42999	0	82.7804		-19.7527	3.58567	1.79044	1.79562	0	-0.0765701	0	0	-1.58743		1.66361	7.28415	6.84635	4.71265	0	-2.25666	0	0	-41.8545		39.8364	-5118.29	-6094.13	2714.5	-113.533	-394.289	-24.3157	-2.72575	-1297.81		94.0117	7.28415	6.84635	4.71265	0	-2.25666	0	0	-41.8545
846	2WVI - minimized S5059 Pixantrone Maleate.cdx	-37.9691	-92.5053	-0.484852	-1.84039	-11.6238	-2.67191	0	95.5888		-24.4316	1.05149	0.93513	-0.488497	0	0.126728	0	0	-0.447742		0.925866	7.35886	4.13797	8.35263	0	-2.55763	0	0	-40.5548		37.9807	-5191.45	-6031.83	2668.23	-112.921	-391.652	-25.5564	-6.97802	-1339.42		48.6696	7.35886	4.13797	8.35263	0	-2.55763	0	0	-40.5548
847	2WVI - minimized S5059 Pixantrone Maleate.cdx	-42.2408	-94.5755	2.55379	-1.4341	-12.8937	-4.2416	0	95.2344		-26.8841	1.37526	-1.46035	2.55238	0	-0.137688	0	0	0.912356		-0.491433	6.52134	6.55199	4.47801	0	-2.15369	0	0	-41.6111		39.2562	-5269.54	-6095.04	2615.81	-115.137	-401.707	-30.1308	-8.85597	-1316.97		82.489	6.52134	6.55199	4.47801	0	-2.15369	0	0	-41.6111
848	2WVI - minimized S5059 Pixantrone Maleate.cdx	-36.4425	-89.2984	0.6059	-1.03222	-11.3975	-3.70919	0	90.4132		-22.0243	0.422689	-1.80723	0.594279	0	-0.0220687	0	0	0.864708		0.792997	6.40296	5.62525	4.40587	0	-2.15702	0	0	-40.8687		39.3976	-5218.7	-6006.36	2669.5	-112.556	-406.721	-31.0145	-7.28723	-1364.27		40.0137	6.40296	5.62525	4.40587	0	-2.15702	0	0	-40.8687
849	2WVI - minimized S5059 Pixantrone Maleate.cdx	-37.9971	-90.5447	1.34261	-0.849461	-12.1289	-3.23632	0	96.1345		-28.7148	1.24246	-0.0871293	1.34015	0	-0.0233825	0	0	-0.230281		0.243101	6.46409	5.42067	4.16022	0	-2.0481	0	0	-40.7373		39.6686	-5265.32	-6023.54	2614.46	-110.933	-400.468	-27.5852	-7.90976	-1368.3		58.9528	6.46409	5.42067	4.16022	0	-2.0481	0	0	-40.7373
850	2WVI - minimized S5059 Pixantrone Maleate.cdx	-40.8365	-88.9564	1.96303	-1.68672	-13.4102	-4.32691	0	93.6443		-28.0636	0.835116	-0.79538	1.95891	0	0.00360822	0	0	0.448531		-0.780554	7.64433	6.62213	5.49267	0	-2.16396	0	0	-41.8117		39.5051	-5233.97	-6012.05	2688.06	-113.222	-398.377	-29.2986	-6.52991	-1365.05		2.48674	7.64433	6.62213	5.49267	0	-2.16396	0	0	-41.8117
851	2WVI - minimized S5059 Pixantrone Maleate.cdx	-38.164	-88.7507	1.45566	-1.74652	-11.4153	-3.86803	0	89.7455		-23.5846	0.896856	-0.578617	1.45301	0	-0.0541132	0	0	0.140836		-0.0642634	6.89513	5.70739	5.24668	0	-2.19756	0	0	-41.2118		39.3504	-5239.43	-5990.36	2648.37	-110.252	-396.065	-27.0606	-3.34468	-1374.57		13.8506	6.89513	5.70739	5.24668	0	-2.19756	0	0	-41.2118
852	2WVI - minimized S5059 Pixantrone Maleate.cdx	-38.9827	-87.5637	1.18659	-1.25482	-12.5469	-2.77393	0	92.1441		-28.1741	1.04884	0.225044	1.18524	0	-0.0156455	0	0	-0.00850835		-0.337293	6.01188	5.18232	3.99715	0	-2.05147	0	0	-40.6114		39.4953	-5259.78	-6052.64	2679.18	-110.25	-399.621	-25.0143	-2.41243	-1356.27		7.25382	6.01188	5.18232	3.99715	0	-2.05147	0	0	-40.6114
853	2WVI - minimized S5059 Pixantrone Maleate.cdx	-36.1328	-91.1334	1.87913	-0.848857	-13.0831	-1.13227	0	100.707		-32.5208	1.91219	-1.22227	1.87643	0	-0.112335	0	0	0.761328		0.609028	6.89745	6.88622	4.64373	0	-2.15744	0	0	-41.9705		39.4954	-5139.41	-6048.86	2711.27	-115.19	-400.888	-21.6432	-4.74787	-1358.62		99.2695	6.89745	6.88622	4.64373	0	-2.15744	0	0	-41.9705
854	2WVI - minimized S5059 Pixantrone Maleate.cdx	-40.633	-99.0909	2.7324	-1.4025	-13.0235	-2.03692	0	103.708		-31.5195	3.13838	-0.469155	2.72928	0	0.174427	0	0	1.35257		-0.648743	7.25497	7.44062	7.58046	0	-2.64084	0	0	-42.8671		37.7418	-5196.37	-6058.59	2685.79	-111.631	-398.784	-27.4148	-0.703808	-1351.44		66.4074	7.25497	7.44062	7.58046	0	-2.64084	0	0	-42.8671
855	2WVI - minimized S5059 Pixantrone Maleate.cdx	-38.8254	-91.6185	4.2803	-1.90636	-12.44	-3.71956	0	92.4617		-25.883	2.31994	-0.124826	4.2786	0	-0.329151	0	0	-0.709117		-0.795573	7.11229	8.60393	4.92957	0	-2.25625	0	0	-43.1858		39.0208	-5090.39	-6088.35	2783.12	-107.501	-394.206	-29.2998	-0.692443	-1322.99		69.5288	7.11229	8.60393	4.92957	0	-2.25625	0	0	-43.1858
856	2WVI - minimized S5059 Pixantrone Maleate.cdx	-39.4208	-93.2914	0.812096	-2.14278	-12.5487	-2.81851	0	98.7432		-28.1747	1.96525	1.60261	0.809315	0	-0.110042	0	0	-0.528971		0.192334	7.23906	7.44862	7.61621	0	-2.64755	0	0	-42.887		37.7088	-5236.86	-6030.71	2708.33	-107.55	-401.366	-25.858	-0.848383	-1345.88		-32.9786	7.23906	7.44862	7.61621	0	-2.64755	0	0	-42.887
857	2WVI - minimized S5059 Pixantrone Maleate.cdx	-36.1633	-96.4946	1.32473	-1.42905	-11.0448	-3.40792	0	96.7373		-21.849	1.84416	1.29881	1.32253	0	0.00412645	0	0	-0.939773		0.158472	7.07446	5.98291	8.10617	0	-2.58898	0	0	-42.0149		37.5893	-5280.78	-6019.99	2660.2	-110.591	-393.893	-27.8027	-0.597079	-1357.93		-30.1743	7.07446	5.98291	8.10617	0	-2.58898	0	0	-42.0149
858	2WVI - minimized S5059 Pixantrone Maleate.cdx	-38.0826	-92.6093	1.59633	-1.56763	-12.244	-3.50946	0	93.6165		-23.3651	1.35345	-0.417151	1.59448	0	-0.0625819	0	0	-0.0438955		0.282602	6.78166	6.47405	4.54075	0	-2.2518	0	0	-41.5099		39.5286	-5173.52	-6027.71	2700.24	-111.068	-396.665	-27.2582	-0.226954	-1365.87		55.0391	6.78166	6.47405	4.54075	0	-2.2518	0	0	-41.5099
859	2WVI - minimized S5059 Pixantrone Maleate.cdx	-45.7772	-95.0934	-0.162047	-1.75486	-13.601	-2.8556	0	99.4713		-31.7815	0.996305	0.843715	-0.162728	0	0.0937918	0	0	-0.227951		0.449477	6.11555	4.53522	5.3983	0	-2.34157	0	0	-40.4808		39.0044	-5282.27	-6057.54	2669.71	-115.123	-404.295	-27.75	-0.304939	-1339.26		-7.70875	6.11555	4.53522	5.3983	0	-2.34157	0	0	-40.4808
860	2WVI - minimized S5059 Pixantrone Maleate.cdx	-42.8542	-91.9537	-0.893025	-2.09651	-13.4854	-2.67829	0	98.5834		-30.3308	1.15306	0.595335	-0.895097	0	0.222797	0	0	0.282665		0.947359	7.54763	5.11021	6.73362	0	-2.4466	0	0	-40.9844		39.1348	-5195.67	-6035.48	2651.16	-109.396	-393.041	-27.8745	-0.432309	-1352.63		72.0192	7.54763	5.11021	6.73362	0	-2.4466	0	0	-40.9844
861	2WVI - minimized S5059 Pixantrone Maleate.cdx	-43.088	-89.7898	0.812483	-1.05408	-14.0469	-2.91589	0	94.0419		-30.1357	1.41808	-0.563694	0.810986	0	0.0243538	0	0	0.0462344		1.1002	7.20436	4.76668	5.15839	0	-2.15694	0	0	-40.5819		40.0181	-5196.67	-6004.77	2731.34	-113.877	-411.224	-28.4375	-1.23188	-1373.2		4.7301	7.20436	4.76668	5.15839	0	-2.15694	0	0	-40.5819
862	2WVI - minimized S5059 Pixantrone Maleate.cdx	-37.0808	-91.1173	0.428203	-1.25965	-12.0352	-3.43066	0	95.1627		-24.8288	0.460553	-0.484376	0.428109	0	0.00502285	0	0	0.301825		0.209973	6.66014	5.32249	4.26341	0	-2.15268	0	0	-40.8133		40.0402	-5123.51	-6085.7	2757.42	-111.387	-393.742	-27.9634	-0.314792	-1336.42		74.5965	6.66014	5.32249	4.26341	0	-2.15268	0	0	-40.8133
863	2WVI - minimized S5059 Pixantrone Maleate.cdx	-41.7838	-94.4744	0.454752	-1.71695	-12.6859	-3.27396	0	96.0195		-26.1069	0.758918	-0.178557	0.452513	0	0.0717837	0	0	-0.0104243		0.423602	6.95543	5.82179	5.99928	0	-2.45729	0	0	-41.4399		39.0315	-5274.45	-6036.15	2646.98	-115.305	-400.799	-29.3184	-0.619738	-1362.66		23.4256	6.95543	5.82179	5.99928	0	-2.45729	0	0	-41.4399
864	2WVI - minimized S5059 Pixantrone Maleate.cdx	-42.5558	-103.583	0.859705	-2.0587	-13.0989	-2.67937	0	108.912		-30.9071	2.03191	-0.150966	0.857675	0	0.201771	0	0	0.550585		0.572841	7.45036	5.11687	6.73779	0	-2.44718	0	0	-41.0784		39.1213	-5251.84	-6092.35	2679.29	-115.112	-403.091	-29.7963	-0.19229	-1323.98		33.3957	7.45036	5.11687	6.73779	0	-2.44718	0	0	-41.0784
865	2WVI - minimized S5059 Pixantrone Maleate.cdx	-38.8763	-86.705	-0.200122	-1.64033	-11.7266	-3.79044	0	89.7185		-24.5324	0.441406	0.582794	-0.199959	0	0.0381673	0	0	-0.00218822		0.0225916	7.17736	5.22127	6.42553	0	-2.3347	0	0	-41.1736		39.0388	-5279.35	-6112.5	2694.97	-114.128	-397.635	-29.4372	-0.552885	-1314.8		-5.26299	7.17736	5.22127	6.42553	0	-2.3347	0	0	-41.1736
866	2WVI - minimized S5059 Pixantrone Maleate.cdx	-36.7414	-96.6073	1.68484	-2.3172	-11.9285	-1.71153	0	103.125		-28.9872	0.77401	-1.35136	1.6861	0	-0.270862	0	0	1.036		-0.325874	7.66653	8.88625	5.09127	0	-2.26196	0	0	-43.3312		39.2821	-5182.81	-6029.15	2706.47	-110.528	-401.15	-24.0536	-0.213786	-1330.07		5.8872	7.66653	8.88625	5.09127	0	-2.26196	0	0	-43.3312
867	2WVI - minimized S5059 Pixantrone Maleate.cdx	-33.6355	-104.774	-1.20243	-2.20238	-10.8096	-1.70178	0	111.499		-24.4435	1.51014	-1.5164	-1.19971	0	0.264121	0	0	1.92258		2.03955	7.37522	9.01095	7.70428	0	-2.64866	0	0	-44.3429		37.6515	-5189.03	-6019.32	2678.36	-107.924	-390.374	-23.5569	-0.61894	-1351.27		25.6753	7.37522	9.01095	7.70428	0	-2.64866	0	0	-44.3429
868	2WVI - minimized S5059 Pixantrone Maleate.cdx	-36.2804	-98.076	0.0476198	-1.79577	-10.4158	-3.12144	0	99.1718		-22.0908	0.783881	-0.0197025	0.0455921	0	0.137895	0	0	0.0259046		0.594193	7.17702	7.42093	7.55392	0	-2.63549	0	0	-42.9252		37.7629	-5225.29	-5995.51	2670.34	-107.641	-389.116	-28.1047	-0.572523	-1421.59		46.8973	7.17702	7.42093	7.55392	0	-2.63549	0	0	-42.9252
869	2WVI - minimized S5059 Pixantrone Maleate.cdx	-35.8417	-97.1362	-0.404808	-2.51913	-11.7211	-1.70611	0	104.201		-26.5553	1.08694	-1.47771	-0.411065	0	0.0626888	0	0	1.1493		1.76371	7.58694	8.44808	6.50596	0	-2.47112	0	0	-43.2959		38.3999	-5169.07	-6109.53	2678.72	-107.027	-385.317	-26.4587	-1.05812	-1282.21		63.8151	7.58694	8.44808	6.50596	0	-2.47112	0	0	-43.2959
870	2WVI - minimized S5059 Pixantrone Maleate.cdx	-39.0635	-93.7666	0.825392	-1.58832	-11.7683	-2.89689	0	97.848		-27.7168	1.06015	-0.328383	0.822971	0	0.0198519	0	0	0.0426776		0.503033	7.19182	6.71796	5.85698	0	-2.33403	0	0	-41.8451		38.7961	-5240.94	-6043.49	2697.91	-109.256	-388.262	-23.9689	-1.62633	-1337.34		-34.9014	7.19182	6.71796	5.85698	0	-2.33403	0	0	-41.8451
871	2WVI - minimized S5059 Pixantrone Maleate.cdx	-35.997	-85.6874	0.837636	-1.93975	-11.2603	-3.48932	0	89.399		-23.8569	1.27857	0.822011	0.834867	0	-0.0206715	0	0	-0.483919		0.126278	7.20161	7.18613	6.38354	0	-2.46297	0	0	-42.3834		38.4783	-5221.07	-6093.49	2671.69	-110.269	-390.774	-28.6372	-1.307	-1324.59		56.3023	7.20161	7.18613	6.38354	0	-2.46297	0	0	-42.3834
872	2WVI - minimized S5059 Pixantrone Maleate.cdx	-36.8779	-84.1956	0.989344	-1.72147	-11.4	-1.83319	0	89.0252		-27.7422	1.64901	-0.197593	0.989345	0	0.0449682	0	0	0.54516		0.267133	6.95194	6.64509	6.05569	0	-2.36156	0	0	-41.9915		38.6042	-5203.85	-6113.04	2659.3	-112.975	-390.806	-28.0148	-0.623711	-1307.04		89.3491	6.95194	6.64509	6.05569	0	-2.36156	0	0	-41.9915
873	2WVI - minimized S5059 Pixantrone Maleate.cdx	-36.6751	-84.1697	0.449664	-1.79677	-11.1908	-2.46912	0	88.22		-25.7184	1.21311	0.593665	0.447866	0	-0.0333066	0	0	-0.311749		0.516639	6.94453	7.24617	4.88554	0	-2.25903	0	0	-42.0601		39.132	-5207.71	-6089.56	2669.85	-111.088	-388.048	-27.6147	-0.172441	-1315.47		54.3922	6.94453	7.24617	4.88554	0	-2.25903	0	0	-42.0601
874	2WVI - minimized S5059 Pixantrone Maleate.cdx	-39.9094	-86.9909	1.62167	-2.57278	-12.1403	-1.94096	0	92.636		-30.5221	1.09499	0.67323	1.61831	0	-0.204769	0	0	-0.374815		-0.616963	6.98667	7.22553	4.86492	0	-2.25898	0	0	-42.0057		39.1609	-5258.57	-6067.07	2662.32	-108.77	-390.84	-25.8181	-0.226437	-1325.35		-2.81615	6.98667	7.22553	4.86492	0	-2.25898	0	0	-42.0057
875	2WVI - minimized S5059 Pixantrone Maleate.cdx	-35.3243	-90.9943	1.35501	-1.56652	-11.4187	-3.32295	0	93.8757		-23.2526	1.43121	1.36955	1.35547	0	-0.0680685	0	0	-1.02541		-0.200335	7.42361	6.60905	6.8704	0	-2.4213	0	0	-42.1417		38.5072	-5228.71	-5993.27	2704.11	-106.494	-390.06	-27.2044	-0.947076	-1384.86		-29.9881	7.42361	6.60905	6.8704	0	-2.4213	0	0	-42.1417
876	2WVI - minimized S5059 Pixantrone Maleate.cdx	-39.0531	-78.7432	-0.99906	-2.40931	-11.5711	-1.73304	0	85.2047		-28.8021	0.725193	0.64384	-1.00537	0	0.153962	0	0	-0.0246705		0.957427	7.20222	7.42259	7.5901	0	-2.64262	0	0	-42.8992		37.7314	-5176.95	-6081.18	2705.12	-105.685	-390.169	-25.9599	-0.390763	-1283.85		5.16845	7.20222	7.42259	7.5901	0	-2.64262	0	0	-42.8992
877	2WVI - minimized S5059 Pixantrone Maleate.cdx	-33.4672	-86.9595	4.2249	-1.65241	-11.4768	-3.27632	0	92.8442		-27.1713	2.2398	-1.30493	4.22565	0	-0.222659	0	0	1.1293		-1.58756	7.04684	8.61862	4.95278	0	-2.25641	0	0	-43.2543		38.9862	-5258.34	-6110.55	2627.77	-109.273	-384.193	-27.678	-0.707981	-1279.82		26.1128	7.04684	8.61862	4.95278	0	-2.25641	0	0	-43.2543
878	2WVI - minimized S5059 Pixantrone Maleate.cdx	-37.918	-99.3782	0.558857	-2.16957	-11.6429	-4.12642	0	101.542		-22.7019	2.31306	0.653418	0.557705	0	0.133318	0	0	-0.378814		1.34743	7.14853	6.275	7.49759	0	-2.63854	0	0	-41.7717		37.7862	-5268.27	-5938.97	2610.18	-105.026	-394.417	-29.0695	-0.795372	-1413.22		3.05435	7.14853	6.275	7.49759	0	-2.63854	0	0	-41.7717
879	2WVI - minimized S5059 Pixantrone Maleate.cdx	-39.6055	-91.7888	0.219765	-1.37833	-12.1208	-3.76374	0	94.2626		-25.0362	0.454965	0.0366346	0.218145	0	0.125137	0	0	0.147749		-0.0727008	7.22295	6.74056	5.9449	0	-2.3455	0	0	-41.9822		38.8652	-5268.82	-5965.7	2657.61	-111.92	-406.226	-27.5772	-0.886942	-1394.47		-19.6614	7.22295	6.74056	5.9449	0	-2.3455	0	0	-41.9822
880	2WVI - minimized S5059 Pixantrone Maleate.cdx	-38.5959	-103.46	0.0501088	-1.75661	-11.9002	-3.5597	0	106.223		-24.1926	1.09557	1.17268	0.0479115	0	0.0978734	0	0	-1.13969		0.916795	7.96621	6.76595	7.3235	0	-2.46157	0	0	-42.2544		38.5927	-5237.84	-5972.03	2677.69	-105.977	-394.753	-29.0555	-0.374289	-1407.18		-6.16708	7.96621	6.76595	7.3235	0	-2.46157	0	0	-42.2544
881	2WVI - minimized S5059 Pixantrone Maleate.cdx	-45.8596	-105.272	-0.816412	-2.73316	-14.1364	-2.72251	0	109.833		-30.0118	2.12563	0.880307	-0.819095	0	0.172417	0	0	-0.18491		2.07691	7.35173	5.52774	6.79445	0	-2.42219	0	0	-41.0822		38.5339	-5169.22	-5977.17	2690.94	-105.409	-397.132	-25.9988	-0.45497	-1374.06		20.0699	7.35173	5.52774	6.79445	0	-2.42219	0	0	-41.0822
882	2WVI - minimized S5059 Pixantrone Maleate.cdx	-41.1331	-99.2595	-1.01531	-1.99175	-12.0479	-2.72084	0	105.245		-29.3426	1.59192	1.33351	-1.01765	0	0.373291	0	0	-0.0271452		0.929915	7.06649	6.28159	7.48969	0	-2.63791	0	0	-41.8578		37.7909	-5207.83	-5992.36	2728.11	-107.716	-397.144	-24.5789	-0.75128	-1376.22		-37.1739	7.06649	6.28159	7.48969	0	-2.63791	0	0	-41.8578
883	2WVI - minimized S5059 Pixantrone Maleate.cdx	-38.2039	-100.575	1.71113	-1.56875	-11.9155	-3.1156	0	105.19		-27.9299	2.12991	1.61011	1.70933	0	-0.279774	0	0	-1.23073		0.320973	7.03408	5.52153	6.81701	0	-2.42294	0	0	-41.3929		38.5113	-5201.59	-6030.13	2676.06	-108.534	-396.831	-29.4137	-4.41399	-1383.28		74.9486	7.03408	5.52153	6.81701	0	-2.42294	0	0	-41.3929
884	2WVI - minimized S5059 Pixantrone Maleate.cdx	-38.6328	-100.441	-0.2104	-2.01975	-12.2593	-2.80969	0	107.507		-28.3992	1.6386	2.28103	-0.21297	0	0.0534445	0	0	-1.15964		0.676734	7.32928	5.52465	6.76203	0	-2.41678	0	0	-41.0912		38.5506	-5227.91	-5977.94	2654.51	-111.886	-398.149	-25.468	-0.583562	-1390.67		22.2677	7.32928	5.52465	6.76203	0	-2.41678	0	0	-41.0912
885	2WVI - minimized S5059 Pixantrone Maleate.cdx	-36.6184	-103.866	-1.21739	-1.7448	-11.6535	-3.12089	0	110.512		-25.5274	0.984292	0.671318	-1.21824	0	0.292608	0	0	-0.513897		1.7525	7.16704	6.28107	7.48591	0	-2.63578	0	0	-41.7597		37.7955	-5169.12	-5976.12	2698.4	-105.366	-398.673	-22.6977	-0.258896	-1403.29		38.8911	7.16704	6.28107	7.48591	0	-2.63578	0	0	-41.7597
886	2WVI - minimized S5059 Pixantrone Maleate.cdx	-39.9871	-109.146	-0.725133	-1.86152	-12.5507	-2.1527	0	115.845		-29.3956	2.01366	-0.163737	-0.728342	0	0.248579	0	0	0.570695		2.08646	7.21981	7.44797	7.59223	0	-2.64247	0	0	-42.9093		37.7314	-5197.24	-5972.8	2690.81	-107.188	-399.249	-26.9479	-0.79981	-1417.34		36.276	7.21981	7.44797	7.59223	0	-2.64247	0	0	-42.9093
887	2WVI - minimized S5059 Pixantrone Maleate.cdx	-38.8385	-106.011	2.19295	-1.95133	-12.0219	-2.9296	0	109.506		-27.624	1.37394	-0.119167	2.19077	0	-0.164583	0	0	0.204739		-0.737826	7.14358	6.57981	5.35969	0	-2.19489	0	0	-41.8576		39.2566	-5105.35	-5913.12	2697.57	-105.64	-386.453	-22.6239	-0.320797	-1425.14		50.3813	7.14358	6.57981	5.35969	0	-2.19489	0	0	-41.8576
888	2WVI - minimized S5059 Pixantrone Maleate.cdx	-41.543	-99.1781	1.35443	-2.18956	-12.8343	-2.59798	0	105.104		-31.2019	1.77367	-0.531982	1.35261	0	0.0980838	0	0	0.291222		0.56374	6.73942	5.6565	6.1389	0	-2.36217	0	0	-41.3266		38.6328	-5169.7	-5937.04	2673.76	-110.477	-397.412	-27.8251	-3.08281	-1431.85		64.2222	6.73942	5.6565	6.1389	0	-2.36217	0	0	-41.3266
889	2WVI - minimized S5059 Pixantrone Maleate.cdx	-33.9633	-107.533	0.185183	-1.75173	-9.9195	-3.0005	0	108.12		-20.0637	1.39696	0.434346	0.183402	0	0.0817409	0	0	-0.359709		1.05718	6.41622	5.35944	5.72221	0	-2.34599	0	0	-40.9992		38.6798	-5090.54	-5929.97	2695.76	-109.96	-390.387	-21.4087	-0.470036	-1438.13		104.021	6.41622	5.35944	5.72221	0	-2.34599	0	0	-40.9992
890	2WVI - minimized S5059 Pixantrone Maleate.cdx	-37.5455	-96.4419	2.1453	-2.10933	-11.7363	-1.97116	0	99.4585		-26.8906	1.42144	-0.326512	2.14628	0	-0.145264	0	0	0.124049		-0.377116	6.82535	6.63441	4.52885	0	-2.15734	0	0	-41.598		39.4174	-5197.02	-6035.46	2630.26	-109.242	-387.325	-18.6957	-0.676317	-1323.4		47.5313	6.82535	6.63441	4.52885	0	-2.15734	0	0	-41.598
891	2WVI - minimized S5059 Pixantrone Maleate.cdx	-38.3935	-92.4456	0.981071	-2.10961	-11.9171	-2.38821	0	98.3064		-28.8205	2.04778	0.658163	0.979508	0	0.0524803	0	0	-0.290644		0.64827	6.80273	5.63232	6.28614	0	-2.37024	0	0	-41.3015		38.5561	-5195.57	-6059.3	2641.51	-108.587	-393.15	-23.8531	-0.665994	-1310.19		58.6711	6.80273	5.63232	6.28614	0	-2.37024	0	0	-41.3015
892	2WVI - minimized S5059 Pixantrone Maleate.cdx	-37.7518	-91.0036	-1.05137	-2.9153	-12.0716	-2.3531	0	98.6508		-27.0077	1.78199	1.35196	-1.05051	0	0.149516	0	0	-0.184764		1.51579	6.97299	6.25825	7.48186	0	-2.63164	0	0	-41.9348		37.7993	-5174.41	-6129.19	2669.83	-107.61	-389.634	-23.3913	-0.423984	-1239.47		45.4773	6.97299	6.25825	7.48186	0	-2.63164	0	0	-41.9348
893	2WVI - minimized S5059 Pixantrone Maleate.cdx	-37.8167	-102.493	0.129896	-2.24581	-11.8149	-2.04343	0	108.508		-27.8576	2.56557	0.655968	0.129389	0	0.27064	0	0	-0.0325375		1.54211	7.13822	6.32415	7.50631	0	-2.64196	0	0	-41.8218		37.7715	-5185.2	-5999.42	2716.17	-107.932	-396.808	-21.8022	-3.60814	-1377.25		5.45105	7.13822	6.32415	7.50631	0	-2.64196	0	0	-41.8218
894	2WVI - minimized S5059 Pixantrone Maleate.cdx	-39.3159	-99.9449	-0.683496	-1.76108	-12.1328	-2.49167	0	106.003		-28.3047	0.706352	-0.310766	-0.685101	0	0.102359	0	0	0.553371		1.04649	7.31532	7.16701	6.39683	0	-2.46292	0	0	-42.2511		38.4655	-5175.27	-6012.27	2692.48	-106.497	-403.387	-25.1057	-0.499605	-1352.79		32.8017	7.31532	7.16701	6.39683	0	-2.46292	0	0	-42.2511
895	2WVI - minimized S5059 Pixantrone Maleate.cdx	-34.0515	-88.7918	-0.625491	-2.13798	-11.1595	-2.17197	0	94.8907		-24.0554	2.39037	2.40298	-0.626423	0	0.260644	0	0	-0.763095		1.11626	7.03532	6.30896	7.52252	0	-2.6408	0	0	-41.9119		37.7566	-5202.32	-6139.95	2680.2	-109.512	-392.3	-25.3529	-0.444753	-1251.31		36.3542	7.03532	6.30896	7.52252	0	-2.6408	0	0	-41.9119
896	2WVI - minimized S5059 Pixantrone Maleate.cdx	-38.0523	-84.7421	0.493158	-1.68038	-11.4826	-1.98308	0	89.6382		-28.2955	1.51765	0.851633	0.490963	0	0.0927679	0	0	-0.033915		0.116197	6.82209	5.7354	5.94006	0	-2.35269	0	0	-41.1779		38.6772	-5194.76	-6080.15	2634.94	-109.523	-394.068	-21.8696	-0.615989	-1295.96		72.4787	6.82209	5.7354	5.94006	0	-2.35269	0	0	-41.1779
897	2WVI - minimized S5059 Pixantrone Maleate.cdx	-40.1426	-90.6971	0.592788	-2.62732	-12.3652	-1.81847	0	97.2006		-30.4279	1.21205	0.434609	0.588865	0	0.152767	0	0	0.0974019		-0.0615885	6.82055	5.73598	5.98438	0	-2.35989	0	0	-41.1916		38.6517	-5233.07	-6115.29	2663.16	-110.748	-395.924	-22.4592	-0.551237	-1248.17		-3.08617	6.82055	5.73598	5.98438	0	-2.35989	0	0	-41.1916
898	2WVI - minimized S5059 Pixantrone Maleate.cdx	-34.8022	-89.9944	1.5727	-2.38276	-11.6989	-2.04009	0	97.4276		-27.6863	1.87061	1.16057	1.56969	0	-0.0601425	0	0	-0.753061		-0.046452	6.61729	5.21563	5.3455	0	-2.22926	0	0	-40.7837		39.0691	-5197.07	-6144.14	2695.78	-107.828	-400.057	-24.7405	-0.59924	-1195.65		-19.8374	6.61729	5.21563	5.3455	0	-2.22926	0	0	-40.7837
899	2WVI - minimized S5059 Pixantrone Maleate.cdx	-40.0855	-81.0604	-0.282422	-1.22632	-12.9782	-3.10018	0	86.5725		-28.0105	1.46499	-0.112578	-0.281528	0	0.160253	0	0	0.045268		1.65358	7.11368	5.52006	6.77428	0	-2.41905	0	0	-41.3098		38.5482	-5185.68	-6218.42	2686.2	-110.749	-401.917	-24.3482	-0.386625	-1207		90.9528	7.11368	5.52006	6.77428	0	-2.41905	0	0	-41.3098
900	2WVI - minimized S5059 Pixantrone Maleate.cdx	-38.6202	-87.7527	0.197602	-3.01453	-11.9705	-2.10042	0	94.061		-28.0406	1.67455	-0.406964	0.195483	0	0.0538851	0	0	0.712883		1.11927	7.15343	6.67645	5.90363	0	-2.34022	0	0	-41.8503		38.7639	-5125.12	-6180.66	2679.87	-108.829	-385.823	-20.8315	-0.656999	-1206.83		98.6376	7.15343	6.67645	5.90363	0	-2.34022	0	0	-41.8503
901	2WVI - minimized S5059 Pixantrone Maleate.cdx	-37.2241	-88.3373	-0.256843	-1.22482	-12.1931	-2.56046	0	93.6781		-26.3296	1.62087	-1.15654	-0.259236	0	0.234933	0	0	1.00774		1.79397	7.13411	6.24987	6.33125	0	-2.46689	0	0	-41.6029		38.6228	-5144.26	-6200.37	2727.28	-113.203	-396.516	-27.405	-0.420552	-1224.9		91.2766	7.13411	6.24987	6.33125	0	-2.46689	0	0	-41.6029
902	2WVI - minimized S5059 Pixantrone Maleate.cdx	-39.2483	-74.783	1.49853	-2.57754	-12.8556	-1.6925	0	82.4015		-31.2397	2.35386	0.439997	1.49603	0	0.00341539	0	0	0.131723		0.282697	7.09375	5.74461	5.76088	0	-2.33384	0	0	-41.0379		38.96	-5139.55	-6249.31	2700.72	-115.32	-398.467	-21.7667	-0.843749	-1162.24		107.672	7.09375	5.74461	5.76088	0	-2.33384	0	0	-41.0379
903	2WVI - minimized S5059 Pixantrone Maleate.cdx	-38.7529	-99.9127	2.09981	-2.61998	-12.0961	-2.14949	0	106.76		-30.8346	1.83834	0.816495	2.09895	0	-0.0878608	0	0	-0.194214		-0.795032	6.86669	5.03845	5.39134	0	-2.18521	0	0	-40.9751		39.5972	-5162.6	-6154.77	2698.82	-110.65	-402.539	-23.1315	-0.299011	-1265.97		95.934	6.86669	5.03845	5.39134	0	-2.18521	0	0	-40.9751
904	2WVI - minimized S5059 Pixantrone Maleate.cdx	-37.744	-91.0116	1.18121	-2.14967	-11.7057	-1.78687	0	96.3276		-28.599	1.32519	-0.359416	1.18001	0	-0.13438	0	0	0.332557		0.306421	7.17239	5.51719	6.75621	0	-2.417	0	0	-41.2478		38.5638	-5255.59	-6245.54	2620.84	-112.667	-405.645	-24.106	-0.531424	-1192		104.066	7.17239	5.51719	6.75621	0	-2.417	0	0	-41.2478
905	2WVI - minimized S5059 Pixantrone Maleate.cdx	-39.2364	-106.528	1.86765	-1.61544	-12.7165	-2.84157	0	110.892		-28.2949	1.48539	-1.42062	1.86536	0	-0.0569421	0	0	0.943439		0.154152	7.01786	6.72546	4.60089	0	-2.15394	0	0	-41.6395		39.4849	-5256.41	-6166.61	2678.23	-113.432	-402.247	-23.8713	-0.573767	-1248.2		20.2919	7.01786	6.72546	4.60089	0	-2.15394	0	0	-41.6395
906	2WVI - minimized S5059 Pixantrone Maleate.cdx	-38.5232	-100.673	0.964245	-2.78812	-11.4628	-1.94385	0	104.765		-27.3848	1.8161	0.195158	0.963836	0	0.0607872	0	0	0.0917402		0.504579	6.65265	5.73065	5.93867	0	-2.35315	0	0	-41.3426		38.6791	-5129.09	-6168.23	2721.71	-112.343	-396.713	-23.6208	-0.323008	-1249.6		100.027	6.65265	5.73065	5.93867	0	-2.35315	0	0	-41.3426
907	2WVI - minimized S5059 Pixantrone Maleate.cdx	-41.7243	-95.5103	1.45986	-1.47779	-13.6286	-2.62702	0	100.46		-30.4004	2.42094	2.12441	1.45727	0	-0.147096	0	0	-1.06729		0.0536509	6.87184	6.80425	4.83535	0	-2.16896	0	0	-42.0363		39.4375	-5182.54	-6101.79	2671.81	-107.474	-396.432	-25.4383	-0.124915	-1261.72		38.6304	6.87184	6.80425	4.83535	0	-2.16896	0	0	-42.0363
908	2WVI - minimized S5059 Pixantrone Maleate.cdx	-39.6435	-82.3756	-0.722311	-1.11478	-12.5184	-4.14752	0	88.9593		-27.7241	0.169595	-3.16151	-0.72447	0	0.138457	0	0	2.48657		1.43054	7.97984	7.20941	7.9413	0	-2.41552	0	0	-43.1212		38.3658	-5160.82	-6172.49	2673.27	-113.654	-395.133	-26.1899	-0.436118	-1225.95		99.7618	7.97984	7.20941	7.9413	0	-2.41552	0	0	-43.1212
909	2WVI - minimized S5059 Pixantrone Maleate.cdx	-36.5725	-57.8993	1.39078	-0.40491	-13.7484	-2.71025	0	65.6078		-28.8083	2.26663	-0.237326	1.38921	0	0.18007	0	0	0.518323		0.416357	6.7286	6.1369	5.91211	0	-2.36151	0	0	-41.5219		38.5629	-5230.97	-6153.06	2632.44	-106.347	-398.876	-27.7377	-0.651922	-1230.96		54.2367	6.7286	6.1369	5.91211	0	-2.36151	0	0	-41.5219
910	2WVI - minimized S5059 Pixantrone Maleate.cdx	-33.7156	-74.9673	1.01754	-1.21002	-10.8353	-2.96625	0	77.5383		-22.2925	0.790481	-0.0309089	1.01452	0	-0.184287	0	0	-0.432722		0.423876	6.48563	5.40373	4.16833	0	-2.04837	0	0	-40.7028		39.6647	-5202.94	-6133.79	2629.9	-107.778	-393.021	-26.0516	-0.45669	-1243.85		72.1075	6.48563	5.40373	4.16833	0	-2.04837	0	0	-40.7028
911	2WVI - minimized S5059 Pixantrone Maleate.cdx	-38.9351	-84.636	0.64734	-1.95243	-12.6163	-2.96079	0	92.1755		-29.5925	1.67971	2.06446	0.644747	0	-0.0247958	0	0	-1.10102		0.0963211	7.05822	5.74155	5.75989	0	-2.33394	0	0	-41.0744		38.9651	-5150.13	-6109.65	2738.1	-109.432	-397.786	-31.3841	-0.751096	-1286.49		47.2686	7.05822	5.74155	5.75989	0	-2.33394	0	0	-41.0744
912	2WVI - minimized S5059 Pixantrone Maleate.cdx	-32.947	-80.409	3.42354	-2.02817	-11.4342	-3.53176	0	84.8063		-23.7737	2.79539	1.91	3.42264	0	-0.167985	0	0	-1.45915		-0.910115	7.13617	5.52161	6.76284	0	-2.41724	0	0	-41.2828		38.5518	-5263.75	-6200.45	2636.06	-111.672	-401.16	-26.1644	-0.237936	-1187.23		27.1079	7.13617	5.52161	6.76284	0	-2.41724	0	0	-41.2828
913	2WVI - minimized S5059 Pixantrone Maleate.cdx	-34.8196	-89.5456	1.53345	-1.86984	-11.0875	-3.03473	0	92.7129		-23.5283	0.508957	0.194236	1.5285	0	-0.196509	0	0	-0.672369		-0.344896	7.31477	7.18988	6.38817	0	-2.46402	0	0	-42.2758		38.4766	-5177.67	-6166.67	2653.41	-109.658	-395.783	-24.3315	-0.466622	-1221.48		87.3022	7.31477	7.18988	6.38817	0	-2.46402	0	0	-42.2758
914	2WVI - minimized S5059 Pixantrone Maleate.cdx	-34.9371	-86.1517	1.25348	-1.97538	-10.7534	-2.81222	0	87.6382		-22.136	1.11395	1.32029	1.25294	0	-0.0947659	0	0	-1.40288		0.038366	7.11381	5.73504	5.77344	0	-2.33517	0	0	-41.0164		38.9569	-5106.27	-6224.57	2727.35	-114.437	-391.363	-24.1726	-0.445129	-1207.59		128.964	7.11381	5.73504	5.77344	0	-2.33517	0	0	-41.0164
915	2WVI - minimized S5059 Pixantrone Maleate.cdx	-39.2437	-77.5416	-1.20239	-2.07934	-12.7553	-2.98619	0	85.9877		-28.6666	1.30734	1.03472	-1.20569	0	0.135172	0	0	-0.272426		1.61557	7.1421	5.51792	6.80178	0	-2.42066	0	0	-41.2799		38.523	-5199.45	-6151.93	2726.79	-108.046	-402.767	-27.213	-0.366086	-1221.13		-14.7959	7.1421	5.51792	6.80178	0	-2.42066	0	0	-41.2799
916	2WVI - minimized S5059 Pixantrone Maleate.cdx	-39.9519	-77.8429	1.89741	-2.10242	-12.3745	-4.27535	0	79.6218		-24.8759	1.70566	0.189167	1.89059	0	-0.0369317	0	0	-0.156112		-0.181058	7.19338	6.21563	6.32234	0	-2.46634	0	0	-41.5131		38.6349	-5173.91	-6205.14	2687.19	-108.307	-400.655	-24.7186	-0.599688	-1180.39		58.7023	7.19338	6.21563	6.32234	0	-2.46634	0	0	-41.5131
917	2WVI - minimized S5059 Pixantrone Maleate.cdx	-35.2966	-64.2673	0.394961	-2.07897	-12.203	-1.57332	0	72.4294		-27.9984	0.933304	0.362537	0.393965	0	0.0273408	0	0	-0.0635572		0.213019	6.28322	4.20133	5.09268	0	-2.22726	0	0	-40.2845		39.5009	-5236.97	-6142.38	2660.81	-109.762	-392.283	-24.2613	-5.06905	-1223.75		-0.271693	6.28322	4.20133	5.09268	0	-2.22726	0	0	-40.2845
918	2WVI - minimized S5059 Pixantrone Maleate.cdx	-38.0828	-89.246	-0.690437	-2.77222	-12.0249	-2.18185	0	97.0932		-28.2606	0.867188	-0.686806	-0.693463	0	0.150776	0	0	0.82036		1.27632	7.21035	7.13929	6.37254	0	-2.46225	0	0	-42.3305		38.4913	-5154.44	-6174.96	2666.69	-112.914	-401.472	-25.3243	-0.415169	-1208.62		102.572	7.21035	7.13929	6.37254	0	-2.46225	0	0	-42.3305
919	2WVI - minimized S5059 Pixantrone Maleate.cdx	-35.4359	-93.977	1.07563	-2.51009	-11.6446	-1.86676	0	102.756		-29.2688	1.29652	-0.728076	1.06882	0	-0.00872716	0	0	0.798281		0.166221	7.42739	7.17957	6.38325	0	-2.46234	0	0	-42.1535		38.4804	-5131.08	-6111.21	2677.32	-108.606	-396.388	-25.2137	-0.725167	-1249.26		82.9954	7.42739	7.17957	6.38325	0	-2.46234	0	0	-42.1535
920	2WVI - minimized S5059 Pixantrone Maleate.cdx	-38.598	-101.498	2.12932	-1.91417	-11.9594	-4.65787	0	105.136		-25.834	1.97011	1.43016	2.12711	0	-0.119116	0	0	-0.581303		-0.886745	7.00226	5.75192	5.6896	0	-2.32755	0	0	-41.1384		39.0267	-5249.46	-5939.96	2614.83	-108.861	-401.455	-26.8682	-4.60449	-1428.94		46.3967	7.00226	5.75192	5.6896	0	-2.32755	0	0	-41.1384
921	2WVI - minimized S5059 Pixantrone Maleate.cdx	-38.4744	-101.253	2.49464	-2.32503	-12.0328	-1.69504	0	106.936		-30.5999	1.25	-2.3799	2.49421	0	-0.147465	0	0	1.61397		-0.330822	7.44565	7.52579	5.03161	0	-2.26662	0	0	-42.2787		39.4336	-5220.27	-5989.36	2715.69	-107.969	-395.082	-27.7571	-0.406947	-1416.23		0.853697	7.44565	7.52579	5.03161	0	-2.26662	0	0	-42.2787
922	2WVI - minimized S5059 Pixantrone Maleate.cdx	-34.7868	-99.2792	-1.06219	-2.42299	-10.4223	-2.59996	0	103.933		-22.9332	1.10747	1.18451	-1.06396	0	0.206352	0	0	-0.305284		1.08585	7.01054	6.27211	7.48563	0	-2.63565	0	0	-41.9048		37.7933	-5092.81	-6003.11	2704.88	-113.068	-392.572	-26.1471	-0.384469	-1374.19		111.782	7.01054	6.27211	7.48563	0	-2.63565	0	0	-41.9048
923	2WVI - minimized S5059 Pixantrone Maleate.cdx	-36.8816	-96.1574	-1.59494	-2.48677	-10.9539	-1.85637	0	103.375		-27.2068	1.62798	-0.487806	-1.59814	0	0.423839	0	0	1.21273		2.07736	6.99215	6.27272	7.48106	0	-2.6354	0	0	-41.9237		37.7975	-5208.99	-5920.6	2687.66	-110.398	-399.645	-26.7041	-0.368853	-1416.32		-22.6051	6.99215	6.27272	7.48106	0	-2.6354	0	0	-41.9237
924	2WVI - minimized S5059 Pixantrone Maleate.cdx	-32.6472	-97.1643	-0.67982	-2.02748	-10.4173	-3.05943	0	100.768		-20.0665	1.60721	0.945216	-0.683336	0	0.112494	0	0	-0.195655		1.42849	6.76233	5.58326	6.55482	0	-2.38068	0	0	-41.3954		38.4004	-5244.16	-6029.48	2629.94	-115.827	-395.522	-28.6701	-0.362533	-1381.13		76.885	6.76233	5.58326	6.55482	0	-2.38068	0	0	-41.3954
925	2WVI - minimized S5059 Pixantrone Maleate.cdx	-38.1857	-111.619	0.658968	-2.48837	-12.2768	-1.72986	0	119.901		-30.6315	1.43372	1.13099	0.656993	0	-0.0246968	0	0	-0.0834996		-0.246062	7.22757	5.52134	6.82812	0	-2.4242	0	0	-41.1992		38.5015	-5251.29	-5954.47	2661.94	-111.633	-400.601	-22.2642	-0.244842	-1414.96		-9.06555	7.22757	5.52134	6.82812	0	-2.4242	0	0	-41.1992
926	2WVI - minimized S5059 Pixantrone Maleate.cdx	-41.8907	-101.363	1.2966	-1.51225	-12.1693	-4.1166	0	103.391		-27.4175	0.997577	0.314405	1.29428	0	0.0728527	0	0	-0.726674		0.0427135	6.69361	5.21272	5.38862	0	-2.23263	0	0	-40.7079		39.0328	-5193.84	-5965.61	2632.32	-104.737	-389.781	-26.3452	-0.423886	-1407.87		68.598	6.69361	5.21272	5.38862	0	-2.23263	0	0	-40.7079
927	2WVI - minimized S5059 Pixantrone Maleate.cdx	-32.9049	-103.366	-0.133121	-2.71947	-10.1037	-2.04963	0	110.189		-24.722	1.46105	1.55926	-0.135472	0	0.12225	0	0	-0.288349		0.203354	7.25265	5.52508	6.80047	0	-2.42114	0	0	-41.1779		38.5261	-5276.17	-6011.43	2660.13	-110.929	-397.777	-25.5206	-0.710828	-1361.98		-27.9605	7.25265	5.52508	6.80047	0	-2.42114	0	0	-41.1779
928	2WVI - minimized S5059 Pixantrone Maleate.cdx	-32.8018	-95.3788	2.45615	-1.34078	-10.0105	-3.36873	0	96.1733		-21.3324	0.913973	-0.154486	2.45261	0	-0.142831	0	0	-0.0538233		-1.1875	6.70059	5.20666	5.4851	0	-2.24358	0	0	-40.7048		38.9572	-5214.5	-6004.39	2630.62	-106.712	-385.761	-28.1478	-0.608546	-1383.29		63.7827	6.70059	5.20666	5.4851	0	-2.24358	0	0	-40.7048
929	2WVI - minimized S5059 Pixantrone Maleate.cdx	-39.4917	-97.5807	0.624938	-0.997674	-12.07	-3.64998	0	102.494		-28.3125	0.760189	-1.11641	0.626623	0	-0.0458504	0	0	1.07714		0.218689	7.36868	5.99228	5.9566	0	-2.34298	0	0	-41.1559		38.9187	-5186.89	-6025.76	2688.65	-109.142	-398.901	-28.3258	-0.584168	-1379.53		66.7001	7.36868	5.99228	5.9566	0	-2.34298	0	0	-41.1559
930	2WVI - minimized S5059 Pixantrone Maleate.cdx	-33.3912	-98.1187	-0.450774	-1.929	-11.0091	-3.21754	0	102.214		-20.8798	1.3792	0.432586	-0.452251	0	0.0888377	0	0	-0.139455		1.44949	6.43592	5.11338	5.7584	0	-2.34857	0	0	-40.7342		38.6469	-5116.62	-5965	2711.02	-106.506	-393.352	-25.267	-1.24373	-1402.42		66.1488	6.43592	5.11338	5.7584	0	-2.34857	0	0	-40.7342
931	2WVI - minimized S5059 Pixantrone Maleate.cdx	-40.8412	-104.765	-0.222738	-2.2264	-12.2473	-2.6509	0	109.105		-27.8344	1.06679	-1.01097	-0.224737	0	0.26206	0	0	0.538016		1.50242	7.11362	6.22197	6.17966	0	-2.45706	0	0	-41.4533		38.6223	-5217.86	-5989.63	2709.96	-109.74	-406.27	-26.2628	-0.466142	-1396.55		1.09999	7.11362	6.22197	6.17966	0	-2.45706	0	0	-41.4533
932	2WVI - minimized S5059 Pixantrone Maleate.cdx	-40.1858	-102.864	1.18391	-2.82887	-12.4737	-2.23813	0	109.804		-30.7695	1.76331	0.262606	1.18231	0	0.0611732	0	0	-0.224744		0.481967	6.30478	4.30942	5.55317	0	-2.346	0	0	-40.2585		39.0467	-5174.84	-5923.75	2680.25	-101.744	-396.429	-24.2225	-1.31385	-1410.3		2.67825	6.30478	4.30942	5.55317	0	-2.346	0	0	-40.2585
933	2WVI - minimized S5059 Pixantrone Maleate.cdx	-32.1752	-108.97	1.66911	-2.14841	-9.56336	-2.86484	0	111.25		-21.5476	1.63516	-0.770579	1.66775	0	-0.0110724	0	0	0.557898		0.191166	12.437	10.8936	12.2239	0	-2.77761	0	0	-43.2813		35.3784	-5156.24	-6001.66	2670.15	-112.279	-397.318	-24.8291	-1.65384	-1399.25		110.604	12.437	10.8936	12.2239	0	-2.77761	0	0	-43.2813
934	2WVI - minimized S5059 Pixantrone Maleate.cdx	-34.3517	-102.978	1.4582	-2.14664	-10.5475	-4.4664	0	107.177		-22.848	1.35702	0.287753	1.45805	0	-0.0499683	0	0	0.337979		-0.6768	7.052	5.35354	8.97751	0	-2.57862	0	0	-42.114		37.4135	-5205.78	-6008.03	2679.19	-111.48	-396.503	-27.2359	-0.310701	-1380.85		39.4428	7.052	5.35354	8.97751	0	-2.57862	0	0	-42.114
935	2WVI - minimized S5059 Pixantrone Maleate.cdx	-33.9634	-99.7971	6.86639	-2.04691	-11.3343	-4.64875	0	103.192		-26.1944	3.99895	-0.510296	6.86342	0	-0.278276	0	0	-0.368861		-1.70704	6.07937	5.34614	4.10949	0	-2.14772	0	0	-40.8492		39.6207	-5261.29	-5994.04	2653.93	-110.022	-402.166	-27.222	-2.11978	-1366.76		-12.8898	6.07937	5.34614	4.10949	0	-2.14772	0	0	-40.8492
936	2WVI - minimized S5059 Pixantrone Maleate.cdx	-36.9753	-104.398	2.36462	-2.48785	-11.0765	-1.9234	0	109.964		-29.4174	1.20189	0.031413	2.36295	0	-0.0752241	0	0	-0.275478		-0.841764	6.57569	4.60594	4.22868	0	-2.15539	0	0	-40.0801		39.9766	-5267.96	-5977.09	2704.06	-114.13	-406.422	-25.0102	-4.20449	-1417		-28.1638	6.57569	4.60594	4.22868	0	-2.15539	0	0	-40.0801
937	2WVI - minimized S5059 Pixantrone Maleate.cdx	-34.7972	-97.7753	1.845	-2.00253	-11.3632	-2.48756	0	102.026		-25.0398	1.48711	1.25422	1.84284	0	-0.0859496	0	0	-0.847966		-0.676043	6.08642	4.47038	4.0434	0	-2.15042	0	0	-40.0406		39.7637	-5248.9	-6014.98	2623.55	-106.836	-399.694	-25.6816	-4.42113	-1354.77		33.9485	6.08642	4.47038	4.0434	0	-2.15042	0	0	-40.0406
938	2WVI - minimized S5059 Pixantrone Maleate.cdx	-34.2036	-90.0348	-0.589244	-2.25399	-10.5582	-2.41619	0	95.0649		-23.416	1.75945	1.90002	-0.592476	0	0.209858	0	0	-0.517097		0.759152	7.03705	6.27102	7.47894	0	-2.63489	0	0	-41.8779		37.7999	-5270.1	-6063.25	2642.43	-111.961	-397.147	-29.1861	-1.04071	-1343.21		33.2671	7.03705	6.27102	7.47894	0	-2.63489	0	0	-41.8779
939	2WVI - minimized S5059 Pixantrone Maleate.cdx	-34.6506	-101.771	0.639305	-2.29805	-10.3154	-3.10947	0	103.717		-21.5132	0.472208	0.220907	0.638707	0	-0.116027	0	0	-0.298787		0.0274076	7.12514	5.98159	8.10203	0	-2.58845	0	0	-41.9627		37.5926	-5084.24	-6028.82	2677.03	-113.358	-384.963	-29.7977	-0.651496	-1360.66		156.979	7.12514	5.98159	8.10203	0	-2.58845	0	0	-41.9627
940	2WVI - minimized S5059 Pixantrone Maleate.cdx	-35.9632	-91.6518	-0.137174	-1.99097	-11.4447	-2.02658	0	99.3478		-28.0598	1.18145	0.0418004	-0.140184	0	0.202746	0	0	0.510012		0.56708	6.75114	5.72993	5.92363	0	-2.35214	0	0	-41.2322		38.6819	-5138.08	-5974.31	2693.03	-112.387	-386.241	-23.159	-0.364218	-1406.85		72.2004	6.75114	5.72993	5.92363	0	-2.35214	0	0	-41.2322
941	2WVI - minimized S5059 Pixantrone Maleate.cdx	-39.1888	-101.275	1.2994	-1.91736	-11.3666	-4.17647	0	102.51		-24.2633	1.30481	0.803667	1.29858	0	0.119044	0	0	-0.956745		0.0402631	7.98568	6.78827	7.31904	0	-2.46052	0	0	-42.2582		38.597	-5277.44	-6018.02	2700.65	-112.451	-398.688	-28.0475	-0.22251	-1389.3		-31.3712	7.98568	6.78827	7.31904	0	-2.46052	0	0	-42.2582
942	2WVI - minimized S5059 Pixantrone Maleate.cdx	-37.4969	-108.844	0.86048	-2.68809	-12.3304	-2.18186	0	118.676		-30.989	2.4201	0.186559	0.859181	0	0.158443	0	0	0.91282		0.303093	7.06469	6.27182	7.4826	0	-2.63556	0	0	-41.8512		37.797	-5224.6	-5994.62	2697.13	-109.925	-397.52	-23.3238	-0.553287	-1396.99		1.21007	7.06469	6.27182	7.4826	0	-2.63556	0	0	-41.8512
943	2WVI - minimized S5059 Pixantrone Maleate.cdx	-34.1113	-98.7362	1.70255	-1.90532	-11.5786	-3.86751	0	101.502		-21.2284	2.94732	0.896253	1.7008	0	0.0863867	0	0	-0.872725		1.1366	6.76827	5.62393	6.29818	0	-2.37173	0	0	-41.3358		38.5537	-5174.16	-6044.32	2719.94	-109.304	-397.746	-28.1009	-0.365642	-1341.2		26.9406	6.76827	5.62393	6.29818	0	-2.37173	0	0	-41.3358
944	2WVI - minimized S5059 Pixantrone Maleate.cdx	-36.1168	-86.9979	0.236807	-1.60486	-12.702	-2.20526	0	97.4737		-30.3174	1.57066	0.243138	0.226151	0	0.155638	0	0	0.383067		0.562664	11.984	11.6536	10.7401	0	-2.6782	0	0	-43.2835		35.5519	-5161.28	-6042.15	2716.38	-107.01	-397.222	-27.2234	-0.679494	-1347.38		44.0188	11.984	11.6536	10.7401	0	-2.6782	0	0	-43.2835
945	2WVI - minimized S5059 Pixantrone Maleate.cdx	-37.4161	-97.3362	-0.252838	-1.69388	-10.962	-4.22952	0	99.8132		-22.7548	0.439424	-3.93157	-0.255491	0	0.216416	0	0	2.82824		1.58183	12.0347	11.7194	10.6986	0	-2.67686	0	0	-43.2977		35.5913	-5200.39	-5942.51	2694.19	-105.856	-388.071	-26.201	-0.327376	-1431.98		0.374908	12.0347	11.7194	10.6986	0	-2.67686	0	0	-43.2977
946	2WVI - minimized S5059 Pixantrone Maleate.cdx	-37.4216	-95.8904	-0.467412	-1.44049	-11.0531	-2.89909	0	100.057		-25.7283	0.782393	-0.494084	-0.467125	0	0.215083	0	0	0.621946		0.906573	7.33093	7.44869	7.58351	0	-2.64216	0	0	-42.7988		37.7397	-5278.28	-5987.33	2669.29	-110.599	-392.013	-22.9162	-0.361279	-1413.1		-21.2519	7.33093	7.44869	7.58351	0	-2.64216	0	0	-42.7988
947	2WVI - minimized S5059 Pixantrone Maleate.cdx	-37.9972	-90.198	1.15529	-1.96695	-11.0392	-3.94072	0	93.131		-25.1386	1.45427	-0.578916	1.15358	0	0.128035	0	0	0.487965		0.263602	7.10731	6.27064	7.48933	0	-2.63649	0	0	-41.8093		37.7931	-5202.64	-6008.84	2659.33	-107.524	-397.912	-26.4623	-0.530965	-1413.34		92.6491	7.10731	6.27064	7.48933	0	-2.63649	0	0	-41.8093
948	2WVI - minimized S5059 Pixantrone Maleate.cdx	-36.6036	-91.1459	-1.02217	-2.05775	-10.8153	-1.77043	0	97.2697		-27.0617	1.65021	-0.508617	-1.02432	0	0.414753	0	0	1.11211		1.65628	7.08737	6.2732	7.48114	0	-2.6349	0	0	-41.8282		37.7961	-5171.72	-6010.46	2740.67	-103.151	-393.987	-26.7212	-0.510037	-1387.23		9.66338	7.08737	6.2732	7.48114	0	-2.6349	0	0	-41.8282
949	2WVI - minimized S5059 Pixantrone Maleate.cdx	-35.9446	-102.569	0.221197	-1.95069	-10.3677	-2.90957	0	105.495		-23.8638	0.331441	0.303313	0.220082	0	-0.00871349	0	0	-0.118273		-0.0649691	7.01792	5.98406	8.10365	0	-2.58863	0	0	-42.0703		37.5892	-5237.93	-6037.04	2698.63	-106.141	-399.51	-23.8201	-1.30221	-1375.3		6.54678	7.01792	5.98406	8.10365	0	-2.58863	0	0	-42.0703
950	2WVI - minimized S5059 Pixantrone Maleate.cdx	-38.3162	-104.94	0.676364	-2.03847	-12.2639	-2.58345	0	111.18		-28.3468	1.78636	1.39604	0.675038	0	0.0844288	0	0	-0.225663		-0.143477	7.01001	5.73136	5.78155	0	-2.33614	0	0	-41.117		38.9503	-5161.56	-6011.62	2697.29	-108.116	-394.738	-24.5947	-0.44904	-1407.47		88.1329	7.01001	5.73136	5.78155	0	-2.33614	0	0	-41.117
951	2WVI - minimized S5059 Pixantrone Maleate.cdx	-40.5937	-104.825	-1.517	-1.99739	-12.3947	-3.27825	0	109.036		-25.6171	0.963015	-0.388135	-1.51796	0	0.28918	0	0	0.565205		2.01472	7.039	6.27062	7.48454	0	-2.636	0	0	-41.8789		37.7987	-5195.94	-6043.26	2687.82	-106.685	-395.624	-25.2476	-0.316482	-1390.42		77.792	7.039	6.27062	7.48454	0	-2.636	0	0	-41.8789
952	2WVI - minimized S5059 Pixantrone Maleate.cdx	-41.8809	-103.454	-0.413172	-1.9007	-12.486	-3.35187	0	106.678		-26.9532	1.16575	0.450842	-0.416692	0	0.0350685	0	0	-0.415862		1.51239	6.58651	5.22133	5.38179	0	-2.23196	0	0	-40.8184		39.0337	-5310.59	-6030.67	2632.12	-109.815	-404.149	-25.6957	-0.418083	-1356.44		-15.5269	6.58651	5.22133	5.38179	0	-2.23196	0	0	-40.8184
953	2WVI - minimized S5059 Pixantrone Maleate.cdx	-36.3955	-107.181	-0.685642	-2.11126	-12.0432	-3.97323	0	108.755		-19.1562	2.7885	-0.0914094	-0.687997	0	0.238184	0	0	0.194158		3.13557	7.26051	7.4295	7.55441	0	-2.63458	0	0	-42.8504		37.7615	-5167.49	-6024.35	2689.66	-108.636	-393.52	-28.8751	-0.735172	-1365.04		64.0109	7.26051	7.4295	7.55441	0	-2.63458	0	0	-42.8504
954	2WVI - minimized S5059 Pixantrone Maleate.cdx	-43.715	-93.3836	1.36916	-2.11744	-13.5072	-2.75592	0	97.9257		-31.2457	1.4779	1.36863	1.36767	0	-0.0652119	0	0	-0.770973		-0.422213	6.15747	4.56366	4.2207	0	-2.15566	0	0	-40.2702		39.799	-5198.19	-6129.57	2693.36	-107.107	-397.763	-26.338	-0.350075	-1265.2		34.7661	6.15747	4.56366	4.2207	0	-2.15566	0	0	-40.2702
955	2WVI - minimized S5059 Pixantrone Maleate.cdx	-39.9166	-88.8534	-0.278762	-2.22332	-12.3092	-3.71017	0	94.373		-26.9147	1.60079	0.0490421	-0.280919	0	0.32875	0	0	-0.0221682		1.52608	7.20866	6.26825	7.48283	0	-2.63514	0	0	-41.7052		37.7979	-5133.6	-6074.63	2707.59	-107.035	-401.221	-28.9432	-0.470629	-1322.62		93.7182	7.20866	6.26825	7.48283	0	-2.63514	0	0	-41.7052
956	2WVI - minimized S5059 Pixantrone Maleate.cdx	-38.587	-90.231	-1.20885	-2.33764	-12.7157	-2.12958	0	98.2795		-28.2438	1.25306	-1.10659	-1.21168	0	0.244199	0	0	1.5605		1.76663	7.28683	7.42695	7.58452	0	-2.64226	0	0	-42.8214		37.739	-5257.85	-6045	2723.93	-106.468	-400.004	-25.4785	-1.62808	-1322		-81.1905	7.28683	7.42695	7.58452	0	-2.64226	0	0	-42.8214
957	2WVI - minimized S5059 Pixantrone Maleate.cdx	-39.2675	-93.425	2.10015	-1.97022	-13.4986	-2.68338	0	98.4585		-28.2489	2.31064	-0.67197	2.09848	0	-0.124798	0	0	0.485519		0.523409	6.59513	5.22585	5.35372	0	-2.23042	0	0	-40.8077		39.0537	-5283.66	-6074.72	2697.38	-105.758	-407.394	-29.2097	-1.09401	-1292.84		-70.0237	6.59513	5.22585	5.35372	0	-2.23042	0	0	-40.8077
958	2WVI - minimized S5059 Pixantrone Maleate.cdx	-40.6166	-83.1356	1.12749	-2.64315	-13.1366	-2.74072	0	90.67		-30.7579	1.0177	-0.0403762	1.12613	0	-0.0377721	0	0	0.0341309		-0.0644067	6.87471	5.93475	4.59711	0	-2.16181	0	0	-41.1278		39.6325	-5211.93	-6143.94	2695.19	-108.971	-398.252	-27.3927	-1.37467	-1281.18		53.9917	6.87471	5.93475	4.59711	0	-2.16181	0	0	-41.1278
959	2WVI - minimized S5059 Pixantrone Maleate.cdx	-42.3491	-84.7284	-0.109103	-2.061	-12.6339	-2.03803	0	90.7222		-31.5008	1.09096	-0.131369	-0.107937	0	0.1182	0	0	0.555481		0.656581	7.03028	6.27278	7.48717	0	-2.6355	0	0	-41.8867		37.7925	-5240.09	-6075.45	2661.15	-107.559	-404.044	-29.7556	-0.745274	-1303.18		19.4951	7.03028	6.27278	7.48717	0	-2.6355	0	0	-41.8867
960	2WVI - minimized S5059 Pixantrone Maleate.cdx	-41.5715	-94.3623	-0.592965	-1.63377	-12.9983	-3.89448	0	98.3269		-26.4165	0.693072	-0.597034	-0.593536	0	0.159418	0	0	0.474511		1.24971	7.09387	6.27144	7.48384	0	-2.63539	0	0	-41.8215		37.7955	-5192.24	-6127.13	2720.23	-109.171	-401.155	-30.5111	-0.352413	-1285.39		41.242	7.09387	6.27144	7.48384	0	-2.63539	0	0	-41.8215
961	2WVI - minimized S5059 Pixantrone Maleate.cdx	-39.9411	-91.9015	-1.82798	-1.86385	-12.0815	-2.13637	0	99.6104		-29.7403	0.840599	0.15103	-1.83089	0	0.314256	0	0	0.383311		1.82289	7.09319	6.29307	7.52466	0	-2.64063	0	0	-41.8384		37.7545	-5263.31	-6056.96	2706.46	-107.909	-395.673	-30.9283	-0.650071	-1324.18		-53.4652	7.09319	6.29307	7.52466	0	-2.64063	0	0	-41.8384
962	2WVI - minimized S5059 Pixantrone Maleate.cdx	-43.3379	-90.4596	-0.710954	-1.40649	-13.2877	-2.57936	0	96.5292		-31.423	1.45326	-1.39766	-0.712088	0	0.320143	0	0	1.42994		1.81293	6.92922	6.28403	7.49081	0	-2.63805	0	0	-41.997		37.7895	-5277.04	-6142.71	2664.93	-107.379	-399.855	-32.6517	-0.413013	-1245.04		-13.9164	6.92922	6.28403	7.49081	0	-2.63805	0	0	-41.997
963	2WVI - minimized S5059 Pixantrone Maleate.cdx	-39.6483	-79.9038	1.05773	-1.75874	-12.8879	-3.06968	0	86.1183		-29.2042	1.00102	0.0645384	1.05779	0	-0.0097607	0	0	-0.317213		0.205659	6.73538	5.75496	5.95289	0	-2.35763	0	0	-41.2684		38.6536	-5243.96	-6117.51	2704.18	-109.695	-398.394	-28.2283	-0.564202	-1276.94		-16.8007	6.73538	5.75496	5.95289	0	-2.35763	0	0	-41.2684
964	2WVI - minimized S5059 Pixantrone Maleate.cdx	-39.6307	-78.245	-0.83963	-1.9095	-12.217	-2.69478	0	82.3203		-26.0451	0.505237	-0.965674	-0.841843	0	0.144152	0	0	1.15844		1.01016	7.31695	7.22523	8.20751	0	-2.59569	0	0	-43.0537		37.5336	-5166.11	-6134.53	2698.34	-107.101	-390.775	-27.0924	-1.33903	-1257.23		53.6137	7.31695	7.22523	8.20751	0	-2.59569	0	0	-43.0537
965	2WVI - minimized S5059 Pixantrone Maleate.cdx	-37.1187	-63.4693	0.793133	-1.59738	-11.6186	-4.29748	0	67.94		-24.869	0.984302	-0.0163472	0.791687	0	0.0974372	0	0	-0.134622		0.246147	7.12658	6.02723	8.13274	0	-2.59045	0	0	-41.9941		37.5512	-5251.58	-6106.19	2652.74	-104.189	-392.343	-31.8755	-1.4062	-1283.74		15.4162	7.12658	6.02723	8.13274	0	-2.59045	0	0	-41.9941
966	2WVI - minimized S5059 Pixantrone Maleate.cdx	-36.7105	-67.3072	1.54833	-2.21649	-12.6315	-3.35647	0	72.3321		-25.0794	1.59909	0.898941	1.54384	0	-0.0809406	0	0	-1.34931		0.586568	6.67309	5.21363	5.37188	0	-2.23179	0	0	-40.7263		39.0457	-5225.29	-6092.93	2658.37	-108.732	-394.113	-28.0326	-4.06996	-1242.94		-12.8394	6.67309	5.21363	5.37188	0	-2.23179	0	0	-40.7263
967	2WVI - minimized S5059 Pixantrone Maleate.cdx	-41.5731	-70.7449	0.648203	-2.83675	-13.6391	-2.36717	0	78.9599		-31.5933	2.07069	1.86854	0.647024	0	-0.070402	0	0	-0.975013		0.600542	6.56607	5.20828	5.43498	0	-2.2378	0	0	-40.835		38.9956	-5263.08	-6094.37	2655.21	-104.985	-400.674	-26.9502	-1.09109	-1256.63		-33.5928	6.56607	5.20828	5.43498	0	-2.2378	0	0	-40.835
968	2WVI - minimized S5059 Pixantrone Maleate.cdx	-37.6093	-101.165	0.119274	-1.84042	-12.417	-2.51499	0	109.503		-29.2939	1.94177	1.7789	0.116706	0	0.0845997	0	0	-0.45669		0.418253	7.20395	5.52345	6.75939	0	-2.4167	0	0	-41.2173		38.5551	-5193.67	-5972.16	2661.63	-101.109	-401.244	-27.1054	-0.688347	-1381.75		28.7536	7.20395	5.52345	6.75939	0	-2.4167	0	0	-41.2173
969	2WVI - minimized S5059 Pixantrone Maleate.cdx	-40.2275	-95.3376	1.67871	-1.99201	-12.3058	-3.5815	0	98.6657		-27.3549	1.85452	0.225962	1.67683	0	-0.0809588	0	0	-0.322405		0.355088	6.68345	5.20774	5.39178	0	-2.23382	0	0	-40.7142		39.0319	-5181.71	-6017.84	2725.12	-108.017	-403.517	-27.4587	-1.36612	-1361.12		12.4902	6.68345	5.20774	5.39178	0	-2.23382	0	0	-40.7142
970	2WVI - minimized S5059 Pixantrone Maleate.cdx	-39.2665	-83.128	1.64133	-2.84471	-12.8422	-2.46637	0	89.3199		-28.9464	2.02232	0.702756	1.63876	0	-0.100278	0	0	-0.447511		0.228589	6.97122	5.94337	4.59648	0	-2.16185	0	0	-41.0304		39.6236	-5227.78	-6022.84	2674.78	-111.056	-409.248	-27.6967	-2.87638	-1346.51		17.6629	6.97122	5.94337	4.59648	0	-2.16185	0	0	-41.0304
971	2WVI - minimized S5059 Pixantrone Maleate.cdx	-39.5712	-89.7654	-0.101895	-1.88364	-11.9516	-4.01833	0	91.7331		-23.5834	0.535806	0.690794	-0.103373	0	-0.0614255	0	0	-0.365851		0.375662	7.07484	5.52267	6.74994	0	-2.41604	0	0	-41.346		38.5643	-5326.81	-6001.73	2631.96	-106.129	-412.249	-25.9237	-4.49955	-1407.24		-1.0029	7.07484	5.52267	6.74994	0	-2.41604	0	0	-41.346
972	2WVI - minimized S5059 Pixantrone Maleate.cdx	-39.9465	-95.0646	-0.0975045	-2.34456	-12.8329	-2.56424	0	103.873		-30.9158	1.06213	1.69164	-0.098614	0	-0.0822847	0	0	-0.961852		0.513243	12.3158	9.39436	10.5692	0	-2.43643	0	0	-41.519		36.3077	-5161.9	-6026.44	2704.39	-109.272	-408.383	-29.3934	-1.7167	-1348.55		57.4634	12.3158	9.39436	10.5692	0	-2.43643	0	0	-41.519
973	2WVI - minimized S5059 Pixantrone Maleate.cdx	-39.7677	-95.5042	-0.44515	-2.6009	-13.0782	-1.89181	0	103.249		-29.4963	1.87322	-0.207592	-0.447459	0	0.177584	0	0	0.897364		1.45332	11.8848	11.6532	10.7408	0	-2.67837	0	0	-43.3819		35.5512	-5226.78	-6058.74	2674.04	-111.109	-409.676	-25.2576	-4.68491	-1370.37		79.0139	11.8848	11.6532	10.7408	0	-2.67837	0	0	-43.3819
974	2WVI - minimized S5059 Pixantrone Maleate.cdx	-44.2758	-95.9374	-0.174655	-2.04415	-14.0115	-2.90061	0	99.8842		-29.0916	1.65421	-0.605305	-0.17488	0	0.0662053	0	0	0.295232		2.07296	6.1305	4.5498	5.36627	0	-2.3379	0	0	-40.4692		39.0215	-5149.6	-6129.37	2765.89	-114.017	-414.092	-30.2362	-0.198517	-1307.48		79.9009	6.1305	4.5498	5.36627	0	-2.3379	0	0	-40.4692
975	2WVI - minimized S5059 Pixantrone Maleate.cdx	-40.08	-88.9989	-0.0960945	-2.33594	-12.9338	-1.86764	0	94.9521		-28.7998	1.31417	-0.478235	-0.0975458	0	0.114624	0	0	0.217108		1.55822	6.20192	4.53613	5.39901	0	-2.34123	0	0	-40.3953		39.0033	-5175.73	-6169.71	2780.97	-115.114	-407.749	-26.5688	-1.2859	-1279.34		43.0757	6.20192	4.53613	5.39901	0	-2.34123	0	0	-40.3953
976	2WVI - minimized S5059 Pixantrone Maleate.cdx	-38.9576	-80.4062	4.66481	-1.06629	-12.9438	-4.32022	0	82.4782		-27.3642	2.59564	-1.05629	4.66519	0	-0.112574	0	0	-0.325217		-0.575465	5.96888	4.29793	3.78063	0	-2.04813	0	0	-39.9895		39.9279	-5190.92	-6044.05	2675.4	-107.914	-410.357	-31.5046	-1.33428	-1316.35		45.1971	5.96888	4.29793	3.78063	0	-2.04813	0	0	-39.9895
977	2WVI - minimized S5059 Pixantrone Maleate.cdx	-36.8888	-96.3492	3.9788	-1.01659	-11.9983	-3.71633	0	99.6515		-27.4387	2.10802	-1.19061	3.97675	0	-0.116732	0	0	0.0535498		-0.614938	5.66332	4.16147	3.74826	0	-2.04723	0	0	-40.1158		39.9167	-5231.66	-6039.73	2699.46	-104.146	-403.264	-30.9866	-2.73121	-1325.64		-24.6287	5.66332	4.16147	3.74826	0	-2.04723	0	0	-40.1158
978	2WVI - minimized S5059 Pixantrone Maleate.cdx	-38.525	-85.4619	3.66627	-1.55567	-12.36	-3.99483	0	87.5217		-26.3406	1.83203	-0.254149	3.66639	0	-0.186974	0	0	-0.244397		-1.14883	6.20567	4.53212	5.40075	0	-2.34205	0	0	-40.3908		39.0056	-5300.47	-6075.77	2699.88	-109.049	-402.134	-30.1421	-0.41029	-1329.5		-53.3476	6.20567	4.53212	5.40075	0	-2.34205	0	0	-40.3908
979	2WVI - minimized S5059 Pixantrone Maleate.cdx	-41.9694	-87.4145	0.333908	-1.34383	-13.3636	-3.05978	0	92.7627		-29.8843	0.668881	0.559554	0.33235	0	-0.018315	0	0	-0.542204		0.337496	6.47699	4.20766	5.09093	0	-2.22691	0	0	-40.091		39.4963	-5163.38	-6109.88	2703.88	-112.892	-409.503	-27.2051	-0.945788	-1322.45		115.61	6.47699	4.20766	5.09093	0	-2.22691	0	0	-40.091
980	2WVI - minimized S5059 Pixantrone Maleate.cdx	-44.3682	-106.427	2.41471	-1.95374	-13.9467	-3.04084	0	109.177		-30.5919	1.50922	0.653286	2.4138	0	-0.132801	0	0	-0.591914		-0.833144	5.78653	4.23252	3.90603	0	-2.05663	0	0	-40.1993		39.9039	-5284.14	-6049.69	2652.59	-110.714	-403.992	-29.4107	-1.71944	-1360.35		19.1612	5.78653	4.23252	3.90603	0	-2.05663	0	0	-40.1993
981	2WVI - minimized S5059 Pixantrone Maleate.cdx	-38.6166	-93.4357	2.30032	-1.99033	-11.793	-3.79411	0	95.344		-25.2478	1.38581	-0.353929	2.2969	0	-0.0434271	0	0	-0.0807331		-0.432996	6.19698	4.5876	4.16985	0	-2.15316	0	0	-40.2257		39.8184	-5262.93	-6071.53	2718.55	-109.434	-402.179	-29.5707	-0.582502	-1372.56		4.37999	6.19698	4.5876	4.16985	0	-2.15316	0	0	-40.2257
982	2WVI - minimized S5059 Pixantrone Maleate.cdx	-38.2998	-91.6883	2.50989	-1.88236	-12.2441	-3.18095	0	94.2922		-26.1062	2.0648	0.0519285	2.50795	0	-0.128232	0	0	-0.620145		0.253297	5.81879	4.14887	3.74719	0	-2.04744	0	0	-39.9579		39.9281	-5200.26	-6149.78	2686.83	-111.743	-403.907	-29.8109	-0.479777	-1279.77		88.3989	5.81879	4.14887	3.74719	0	-2.04744	0	0	-39.9579
983	2WVI - minimized S5059 Pixantrone Maleate.cdx	-41.0007	-91.9207	-1.18962	-1.43501	-12.7198	-2.88781	0	96.7083		-27.556	0.227217	-0.684217	-1.19121	0	0.0648626	0	0	0.855889		1.1819	6.73186	5.62352	6.43317	0	-2.38152	0	0	-41.4201		38.4768	-5237.03	-6016.46	2675.62	-109.078	-402.474	-24.2372	-0.282783	-1381.4		21.2849	6.73186	5.62352	6.43317	0	-2.38152	0	0	-41.4201
984	2WVI - minimized S5059 Pixantrone Maleate.cdx	-43.524	-96.8687	0.358402	-2.27461	-13.2748	-2.23237	0	102.566		-31.798	1.09086	-0.439811	0.356229	0	0.0110815	0	0	0.47846		0.684904	6.51983	5.20939	5.36874	0	-2.23151	0	0	-40.8787		39.0519	-5329	-6050.87	2619.88	-108.185	-404.261	-25.4797	-0.398883	-1317.99		-41.701	6.51983	5.20939	5.36874	0	-2.23151	0	0	-40.8787
985	2WVI - minimized S5059 Pixantrone Maleate.cdx	-38.5773	-89.8354	1.90895	-1.15295	-12.3875	-4.32871	0	92.9808		-25.7625	1.98808	0.358351	1.90805	0	0.0128818	0	0	0.00232526		-0.293533	6.57156	5.35198	5.73163	0	-2.34735	0	0	-40.8392		38.6745	-5125.05	-5986.25	2717.42	-105.262	-401.24	-31.5522	-0.892866	-1377.91		60.6243	6.57156	5.35198	5.73163	0	-2.34735	0	0	-40.8392
986	2WVI - minimized S5059 Pixantrone Maleate.cdx	-33.8838	-79.0158	4.01858	-1.43942	-11.9018	-3.53935	0	84.821		-26.827	3.74827	0.912214	4.01827	0	-0.072503	0	0	-0.435273		-0.674442	6.14757	4.55334	5.37981	0	-2.34062	0	0	-40.4574		39.0125	-5275.57	-6041.13	2654.99	-108.718	-407.326	-26.7917	-2.25187	-1336.37		-7.96737	6.14757	4.55334	5.37981	0	-2.34062	0	0	-40.4574
987	2WVI - minimized S5059 Pixantrone Maleate.cdx	-38.1034	-80.6152	-0.14218	-1.9143	-12.2443	-1.69871	0	86.0568		-27.5455	1.33114	0.0689814	-0.147058	0	0.204597	0	0	0.241682		0.962933	11.3103	8.29187	10.0436	0	-2.56103	0	0	-40.6768		36.2126	-5206.61	-6061.23	2708.43	-109.257	-407.215	-26.5701	-0.974979	-1326.89		17.1074	11.3103	8.29187	10.0436	0	-2.56103	0	0	-40.6768
988	2WVI - minimized S5059 Pixantrone Maleate.cdx	-40.2657	-80.301	1.30508	-1.59723	-12.6357	-3.74375	0	84.1135		-27.4066	1.33896	-0.167835	1.3031	0	0.0743283	0	0	0.17992		-0.0505502	11.13	8.72445	9.09663	0	-2.49027	0	0	-40.7477		36.5469	-5196.66	-6079.11	2680.09	-106.367	-404.528	-22.1452	-0.923551	-1301.51		37.8362	11.13	8.72445	9.09663	0	-2.49027	0	0	-40.7477
989	2WVI - minimized S5059 Pixantrone Maleate.cdx	-39.1969	-89.2351	3.44032	-1.98254	-12.4127	-2.5141	0	91.251		-27.7437	2.1851	-0.940717	3.44001	0	-0.0154563	0	0	0.080024		-0.378758	11.3829	9.50256	9.1482	0	-2.48781	0	0	-41.2086		36.4285	-5167.91	-6106.4	2760.11	-113.11	-411.37	-24.7624	-1.24365	-1308.81		37.6732	11.3829	9.50256	9.1482	0	-2.48781	0	0	-41.2086
990	2WVI - minimized S5059 Pixantrone Maleate.cdx	-43.7844	-91.6503	1.98703	-0.566249	-14.0001	-2.32127	0	94.8715		-32.1051	2.24285	-1.51175	1.98575	0	0.12094	0	0	0.787793		0.86012	11.053	8.71521	9.09063	0	-2.49045	0	0	-40.8235		36.5611	-5281.55	-6020.07	2663.26	-107.343	-400.93	-25.8954	-0.387423	-1355.93		-34.2562	11.053	8.71521	9.09063	0	-2.49045	0	0	-40.8235
991	2WVI - minimized S5059 Pixantrone Maleate.cdx	-37.9786	-94.4869	0.210058	-1.88635	-12.224	-2.46308	0	99.7962		-26.9245	1.56975	0.118501	0.208116	0	0.196539	0	0	0.0920037		0.954589	11.4022	8.26669	10.1994	0	-2.57598	0	0	-40.5832		36.0953	-5189.11	-5995.45	2742.02	-108.387	-404.063	-29.1358	-0.562682	-1360.54		-32.9893	11.4022	8.26669	10.1994	0	-2.57598	0	0	-40.5832
992	2WVI - minimized S5059 Pixantrone Maleate.cdx	-38.4842	-84.3842	1.65252	-1.71707	-12.3162	-2.13189	0	90.1116		-29.699	1.64884	0.184368	1.65002	0	0.00242342	0	0	0.0519192		-0.239887	6.58039	3.86171	5.89068	0	-2.2646	0	0	-40.0397		39.1323	-5174.37	-6102.75	2677.55	-116.129	-401.41	-28.1626	-0.633339	-1315.42		112.58	6.58039	3.86171	5.89068	0	-2.2646	0	0	-40.0397
993	2WVI - minimized S5059 Pixantrone Maleate.cdx	-37.783	-77.3392	0.011438	-0.429161	-12.7929	-2.55185	0	82.693		-27.3743	1.18124	-1.07166	0.0110864	0	0.185033	0	0	0.726314		1.33046	11.2789	8.27527	10.1161	0	-2.56822	0	0	-40.7027		36.1585	-5325.52	-6069.03	2630.57	-110.908	-404.995	-24.9425	-0.374843	-1331.91		-13.9323	11.2789	8.27527	10.1161	0	-2.56822	0	0	-40.7027
994	2WVI - minimized S5059 Pixantrone Maleate.cdx	-39.0726	-97.7968	-0.0896143	-1.25053	-12.2463	-2.38423	0	103.409		-28.7141	1.12085	-0.709988	-0.0919246	0	0.213231	0	0	0.862047		0.847483	11.9705	8.53111	10.9496	0	-2.56867	0	0	-40.9865		36.045	-5204.4	-6048.81	2679.86	-109.308	-407.798	-25.6048	-0.28827	-1325.22		32.7645	11.9705	8.53111	10.9496	0	-2.56867	0	0	-40.9865
995	2WVI - minimized S5059 Pixantrone Maleate.cdx	-36.8988	-85.1644	1.52593	-0.979037	-11.5562	-3.96547	0	89.5137		-26.2733	1.40222	-0.483283	1.52567	0	-0.0233617	0	0	0.0533523		0.329843	5.69598	4.29003	3.799	0	-2.05058	0	0	-40.2721		39.9296	-5250.21	-6071.78	2659.67	-108.082	-404.703	-29.2753	-0.627972	-1299.9		4.49015	5.69598	4.29003	3.799	0	-2.05058	0	0	-40.2721
996	2WVI - minimized S5059 Pixantrone Maleate.cdx	-36.6454	-91.1967	2.69967	-1.72091	-11.606	-3.70165	0	93.1079		-24.2277	1.90815	-0.60808	2.6969	0	-0.0826371	0	0	0.00452676		-0.102562	6.13753	4.53018	5.4036	0	-2.34215	0	0	-40.4585		39.0044	-5222.26	-6093.39	2710.04	-107.675	-396.646	-28.0697	-0.266142	-1300.96		-5.29379	6.13753	4.53018	5.4036	0	-2.34215	0	0	-40.4585
997	2WVI - minimized S5059 Pixantrone Maleate.cdx	-42.7784	-95.1578	0.227521	-2.31006	-13.7965	-2.35701	0	100.197		-29.5817	1.51664	-0.50391	0.224306	0	0.00907488	0	0	0.639425		1.14774	6.19957	4.52095	5.41318	0	-2.34317	0	0	-40.3928		39.0014	-5203.33	-6084.5	2687.43	-107.396	-402.963	-25.4155	-0.102102	-1290.27		19.8833	6.19957	4.52095	5.41318	0	-2.34317	0	0	-40.3928
998	2WVI - minimized S5059 Pixantrone Maleate.cdx	-38.4151	-90.0907	-0.0774665	-2.25973	-11.7325	-2.29539	0	96.3505		-28.3098	1.18575	1.35501	-0.0778461	0	0.0985742	0	0	-0.558939		0.368955	6.79518	5.72174	5.92305	0	-2.35236	0	0	-41.1812		38.684	-5243.56	-6122.09	2651.76	-111.339	-399.435	-25.4759	-0.577803	-1282.72		46.3182	6.79518	5.72174	5.92305	0	-2.35236	0	0	-41.1812
999	2WVI - minimized S5059 Pixantrone Maleate.cdx	-39.192	-99.5776	-0.261578	-1.9522	-12.2801	-2.74497	0	103.487		-25.863	2.21051	0.247197	-0.260626	0	0.163054	0	0	-0.0722275		2.13311	6.79732	5.60257	6.45925	0	-2.37778	0	0	-41.3452		38.4585	-5317.23	-6059.74	2619.75	-109.513	-395.124	-22.6495	-0.340718	-1313.25		-36.3629	6.79732	5.60257	6.45925	0	-2.37778	0	0	-41.3452
1000	2WVI - minimized S5059 Pixantrone Maleate.cdx	-39.6811	-100.178	1.08601	-2.2871	-12.2314	-4.25552	0	101.722		-23.5373	2.01711	-1.13385	1.07911	0	-0.0377013	0	0	0.473016		1.63654	6.51941	5.18278	5.05338	0	-2.09617	0	0	-40.9545		39.3339	-5262.65	-6107.67	2689.68	-111.891	-402.686	-25.8424	-3.49734	-1280.74		-19.9983	6.51941	5.18278	5.05338	0	-2.09617	0	0	-40.9545
0	4N14 - minimized S5059 Pixantrone Maleate.cdx	-44.721	-72.195	0.793548	-1.2265	-16.5891	-0.303267	0	78.2804		-33.4812	1.17273	-0.343157	0.784844	0	0.0180311	0	0	0.129674		0.58334	6.15318	5.25564	4.1593	0	-2.05658	0	0	-40.7964		39.5912	-8670.12	-10377.8	4778.89	-169.734	-787.671	-44.2265	-12.395	-1235.62		-821.586	6.15318	5.25564	4.1593	0	-2.05658	0	0	-40.7964
1	4N14 - minimized S5059 Pixantrone Maleate.cdx	-49.23	-57.2539	6.10511	-0.896739	-17.0572	-0.60656	0	59.4541		-38.9748	2.95907	-1.50449	6.09756	0	-0.331803	0	0	0.815753		-2.11796	5.96683	5.22108	3.92843	0	-2.04815	0	0	-40.7027		39.5682	-8938.94	-10332.8	4558.74	-173.319	-787.268	-40.0795	-14.0429	-1265.74		-884.405	5.96683	5.22108	3.92843	0	-2.04815	0	0	-40.7027
2	4N14 - minimized S5059 Pixantrone Maleate.cdx	-49.069	-56.0118	0.303682	-0.728003	-17.4026	-1.66538	0	61.7983		-35.3632	0.659756	-0.1537	0.294791	0	0.00761645	0	0	0.0755462		0.435503	6.46124	6.50248	4.43207	0	-2.15245	0	0	-41.612		39.2911	-8854.64	-10406.6	4626.89	-168.439	-786.389	-42.113	-14.975	-1269.7		-793.283	6.46124	6.50248	4.43207	0	-2.15245	0	0	-41.612
3	4N14 - minimized S5059 Pixantrone Maleate.cdx	-43.2868	-54.7312	1.87794	-0.98083	-16.928	-0.70868	0	64.1188		-35.9349	0.653068	-0.35362	1.8701	0	-0.057303	0	0	-0.080312		-0.725796	5.79709	4.23775	3.69483	0	-2.04214	0	0	-40.0354		39.9421	-8807.09	-10383.1	4675.27	-170.157	-781.234	-42.4035	-14.2253	-1240.95		-850.267	5.79709	4.23775	3.69483	0	-2.04214	0	0	-40.0354
4	4N14 - minimized S5059 Pixantrone Maleate.cdx	-51.2297	-54.8563	4.19109	-1.25569	-19.5146	-1.19305	0	62.0513		-40.6525	3.70775	0.217059	4.1839	0	0.0272313	0	0	0.0974537		-0.817903	6.09319	4.76886	4.04487	0	-2.14771	0	0	-40.3803		39.8075	-8926.82	-10444.3	4629	-166.996	-787.908	-41.8268	-19.1019	-1216.49		-879.204	6.09319	4.76886	4.04487	0	-2.14771	0	0	-40.3803
5	4N14 - minimized S5059 Pixantrone Maleate.cdx	-49.2314	-56.5675	2.27834	-0.890166	-17.3694	-2.09403	0	61.5892		-36.1779	0.507941	-1.36674	2.27052	0	-0.054724	0	0	0.225463		-0.566582	5.78694	4.13831	3.74762	0	-2.04753	0	0	-39.9758		39.9243	-8825.06	-10270.3	4631.4	-167.633	-781.668	-42.257	-17.4282	-1284.22		-892.986	5.78694	4.13831	3.74762	0	-2.04753	0	0	-39.9758
6	4N14 - minimized S5059 Pixantrone Maleate.cdx	-46.5759	-48.3389	0.228765	-0.717257	-15.9609	-0.873504	0	51.8439		-32.758	1.14583	-0.491077	0.218632	0	-0.00857214	0	0	0.344401		1.08244	6.09206	4.89121	4.67652	0	-2.08514	0	0	-40.7301		39.3396	-8742.6	-10415.8	4742.42	-171.461	-785.179	-41.199	-14.1451	-1235.03		-822.179	6.09206	4.89121	4.67652	0	-2.08514	0	0	-40.7301
7	4N14 - minimized S5059 Pixantrone Maleate.cdx	-46.6917	-65.629	0.81883	-1.06007	-16.0161	-0.653428	0	69.9629		-34.1148	1.00674	0.119133	0.810745	0	-0.0164136	0	0	-0.173522		0.266802	5.93327	5.15269	3.96654	0	-2.04997	0	0	-40.6654		39.5294	-8725.14	-10420.8	4698.87	-168.205	-769.363	-44.0692	-16.6879	-1204.97		-799.924	5.93327	5.15269	3.96654	0	-2.04997	0	0	-40.6654
8	4N14 - minimized S5059 Pixantrone Maleate.cdx	-47.1457	-45.0466	0.689412	-0.0260473	-15.3379	-0.960631	0	48.498		-34.9619	0.788075	0.390913	0.683726	0	-0.0242291	0	0	0.00445584		-0.266791	7.107	8.60253	4.96267	0	-2.25603	0	0	-43.177		38.9748	-8817.34	-10385.5	4658.53	-166.315	-785.452	-40.6124	-12.8399	-1217.74		-867.45	7.107	8.60253	4.96267	0	-2.25603	0	0	-43.177
9	4N14 - minimized S5059 Pixantrone Maleate.cdx	-40.6727	-52.8841	2.47948	-1.11837	-16.3372	-0.169825	0	60.5272		-33.1699	1.88257	-0.0774952	2.4695	0	-0.0694923	0	0	-0.0876629		-0.352283	5.93657	5.16976	3.99139	0	-2.05168	0	0	-40.6877		39.5148	-8859.4	-10417.1	4632	-168.698	-793.12	-41.3016	-16.0865	-1172.56		-882.542	5.93657	5.16976	3.99139	0	-2.05168	0	0	-40.6877
[truncated: 2,993 more rows]
[truncated: 43 more columns]
